# Supplementary material for: Comparative Genomic Analysis of Fusobacterium necrophorum Provides Insights into Conserved Virulence Genes
Source: Microbiol Spectr. 2022 Oct 7;10(6):e00297-22. doi: 10.1128/spectrum.00297-22 (PMC9769765; doi:10.1128/spectrum.00297-22)
Supplement: Supplemental file 1 — Data Set S1. Download spectrum.00297-22-s0001.xlsx, XLSX file, 0.03 MB [file spectrum.00297-22-s0001.xlsx]

## Sheet: metadata of F. necrophorum
Genus and Species	Subspecies / Strain	Acronym	Genome Size (MB)	GC%	Source of isolation	Species subspecies and strain
Fusobacterium necrophorum	funduliforme ATCC 51357	Fnf ATCC 51357	2.1108	34.9	NA	Fusobacterium necrophorum funduliforme ATCC 51357
Fusobacterium necrophorum	funduliforme 1_1_36S	Fnf 1_1_36S	2.28602	34.7	NA	Fusobacterium necrophorum funduliforme 1_1_36S
Fusobacterium necrophorum	funduliforme F1291	Fnf F1291	2.13598	35.3	blood	Fusobacterium necrophorum funduliforme F1291
Fusobacterium necrophorum	funduliforme F1260	Fnf F1260	2.28848	35.2	blood	Fusobacterium necrophorum funduliforme F1260
Fusobacterium necrophorum	FDAARGOS_565	Fn FDAARGOS 565	2.6784	34	environmental	Fusobacterium necrophorum FDAARGOS_565
Fusobacterium necrophorum	necrophorum ATCC 25286	Fnf ATCC 25286	2.67842	34	NA	Fusobacterium necrophorum necrophorum ATCC 25286
Fusobacterium necrophorum	D12	Fn D12	1.96093	35.2	NA	Fusobacterium necrophorum D12
Fusobacterium necrophorum	HUN048	Fn HUN048	2.03398	35.1		Fusobacterium necrophorum HUN048
Fusobacterium necrophorum	funduliforme Fnf 1007	Fnf 1007	2.16682	35.1	NA	Fusobacterium necrophorum funduliforme Fnf 1007
Fusobacterium necrophorum	funduliforme B35	Fnf B35	2.0885	35	Bovine liver abscess	Fusobacterium necrophorum funduliforme B35
Fusobacterium necrophorum	BL	Fn BL	2.45842	34.1	Bovine liver abscess	Fusobacterium necrophorum BL
Fusobacterium necrophorum	DJ-1	Fn DJ-1	2.45994	34	Deer tongue, jaw	Fusobacterium necrophorum DJ-1
Fusobacterium necrophorum	BFTR-1	Fn BFTR-1	2.53232	33.9	Bovine foot rot	Fusobacterium necrophorum BFTR-1
Fusobacterium necrophorum	DAB	Fn DAB	2.52004	34	Deer Jaw abscess	Fusobacterium necrophorum DAB
Fusobacterium necrophorum	BFTR-2	Fn BFTR-2	2.60849	33.8	Bovine foot rot	Fusobacterium necrophorum BFTR-2
Fusobacterium necrophorum	DJ-2	Fn DJ-2	2.52081	34	Deer Jaw	Fusobacterium necrophorum DJ-2
Fusobacterium necrophorum	funduliforme B35	Fnf B35_1	2.05481	35	Bovine liver Abscess	Fusobacterium necrophorum funduliforme B35
Fusobacterium necrophorum	funduliforme LS_1260	Fnf LS_1260	2.24416	35.1	Human blood	Fusobacterium necrophorum funduliforme LS_1260
Fusobacterium necrophorum	funduliforme LS_1264	Fnf LS_1264	2.3345	34.4	Human blood	Fusobacterium necrophorum funduliforme LS_1264
Fusobacterium necrophorum	funduliforme LS_1197	Fnf LS_1197	1.98146	35.2	Human blood	Fusobacterium necrophorum funduliforme LS_1197
Fusobacterium necrophorum	funduliforme LS_1195	Fnf LS_1195	2.23195	35.3	Human blood	Fusobacterium necrophorum funduliforme LS_1195
Fusobacterium necrophorum	funduliforme LS_1266	Fnf LS_1266	2.0993	35.1	Human blood	Fusobacterium necrophorum funduliforme LS_1266
Fusobacterium necrophorum	funduliforme LS_1280	Fnf LS_1280	2.09895	35.1	Human blood	Fusobacterium necrophorum funduliforme LS_1280
Fusobacterium necrophorum	funduliforme LS_1272	Fnf LS_1272	2.13737	35.2	Human blood	Fusobacterium necrophorum funduliforme LS_1272
Fusobacterium necrophorum	funduliforme LS_1291	Fnf LS_1291	2.1001	35.1	Human blood	Fusobacterium necrophorum funduliforme LS_1291
Fusobacterium necrophorum	funduliforme F1248	Fnf F1248	2.23929	34.8	Human throat swab	Fusobacterium necrophorum funduliforme F1248
Fusobacterium necrophorum	funduliforme F1285	Fnf F1285	2.33937	35	Human throat swab	Fusobacterium necrophorum funduliforme F1285
Fusobacterium necrophorum	funduliforme F1250	Fnf F1250	2.41886	34.9	Human throat swab	Fusobacterium necrophorum funduliforme F1250
Fusobacterium necrophorum	funduliforme F1267	Fnf F1267	2.28568	35.1	Human throat swab	Fusobacterium necrophorum funduliforme F1267
Fusobacterium necrophorum	funduliforme F1309	Fnf F1309	2.13932	35.2	Human throat swab	Fusobacterium necrophorum funduliforme F1309
Fusobacterium necrophorum	funduliforme F1314	Fnf F1314	2.08466	35.1	Human throat swab	Fusobacterium necrophorum funduliforme F1314
Fusobacterium necrophorum	funduliforme F1353	Fnf F1353	2.11269	35.1	Human throat swab	Fusobacterium necrophorum funduliforme F1353
Fusobacterium necrophorum	funduliforme F1330	Fnf F1330	2.11048	35.2	Human throat swab	Fusobacterium necrophorum funduliforme F1330
Fusobacterium necrophorum	funduliforme F1365	Fnf F1365	2.17384	35.1	Human throat swab	Fusobacterium necrophorum funduliforme F1365
Fusobacterium necrophorum	funduliforme F1351	Fnf F1351	2.20183	35	Human throat swab	Fusobacterium necrophorum funduliforme F1351
Fusobacterium necrophorum	funduliforme P1_CP	Fnf P1_CP	2.0947	35.2	Colorectal tumor tissue	Fusobacterium necrophorum funduliforme P1_CP
Fusobacterium necrophorum	funduliforme P1_LM	Fnf P1_LM	2.0942	35.2	Liver metastasis tumor tissue	Fusobacterium necrophorum funduliforme P1_LM
Fusobacterium necrophorum	KG35	Fn KG35	2.0788	35	Cow Uterine Swab	Fusobacterium necrophorum KG35
Fusobacterium necrophorum	KG34	Fn KG34	2.04961	35.2	Cow Uterine Swab	Fusobacterium necrophorum KG34
Fusobacterium necrophorum	ATCC 25286	Fn ATCC 25286	2.55037	34.1	NA	Fusobacterium necrophorum ATCC 25286
Fusobacterium necrophorum	funduliforme 1_1_36S	Fnf 1_1_36S	2.3127	34.7	NA	Fusobacterium necrophorum funduliforme 1_1_36S
Fusobacterium necrophorum	necrophorum NCTC13726	Fnf NCTC13726	3.35504	34	Bovine liver abscess	Fusobacterium necrophorum necrophorum NCTC13726
Fusobacterium necrophorum	necrophorum 8L1	Fnn 8L1	2.44857	34.05	Bovine liver abscess	Fusobacterium necrophorum necrophorum 8L1
Fusobacterium necrophorum	funduliforme B17	Fnf B17	2.12822	34.83	Bovine liver abscess	Fusobacterium necrophorum funduliforme B17
Fusobacterium necrophorum	necrophorum 212	Fnn 212	2.54869	33.88	Bovine foot rot	Fusobacterium necrophorum necrophorum 212
Fusobacterium necrophorum	funduliforme MK12	Fnf MK12	2.358	34.99	Human tonsil	Fusobacterium necrophorum funduliforme MK12
Fusobacterium necrophorum	funduliforme SM1216	Fnf SM1216	2.283	34.83	Bovine foot rot	Fusobacterium necrophorum funduliforme SM1216

## Sheet: metadata of 162 RefSeq
GenBank Assembly ID	GenBank release ID	Refseq Assembly ID	Ref seq release ID	Species	Subspecies and Strain	Year	Acronym	SpeciesSubspecies and Strain
GCA_000007325.1	8128	GCF_000007325.1	28908	Fusobacterium nucleatum	nucleatum ATCC 25586	2002-04-09	fnu_nu_ATCC25586	Fusobacterium nucleatum nucleatum ATCC 25586
GCA_000158275.2	946348	GCF_000158275.2	1517328	Fusobacterium nucleatum	animalis 7_1	2014-02-03	fnu_an_7_1	Fusobacterium nucleatum animalis 7_1
GCA_000158195.2	296768	GCF_000158195.2	298568	Fusobacterium mortiferum	ATCC 9817	2010-07-27	fmo_ATCC9817	Fusobacterium mortiferum ATCC 9817
GCA_000158215.3	1304158	GCF_000158215.3	1437058	Fusobacterium periodonticum	2_1_31	2014-09-25	fpd_2_1_31	Fusobacterium periodonticum 2_1_31
GCA_000158315.2	432138	GCF_000158315.2	438958	Fusobacterium ulcerans	ATCC 49185	2012-09-19	fu_ATCC49185	Fusobacterium ulcerans ATCC 49185
GCA_000381725.1	607308	GCF_000381725.1	725938	Fusobacterium russii	ATCC 25533	2013-04-24	fr_ATCC25533	Fusobacterium russii ATCC 25533
GCA_000622245.1	994598	GCF_000622245.1	1115548	Fusobacterium perfoetens	ATCC 29250	2014-04-08	fpf_ATCC29250	Fusobacterium perfoetens ATCC 29250
GCA_900095705.1	3444658	GCF_900095705.1	3867098	Fusobacterium massiliense	Marseille-P2749	2016-09-09	fma_P2749	Fusobacterium massiliense Marseille-P2749
GCA_000262225.1	379118	GCF_000262225.1	483128	Fusobacterium necrophorum	funduliforme ATCC 51357	2012-05-10	FNF_ATCC_51357	Fusobacterium necrophorum funduliforme ATCC 51357
GCA_000162235.2	773268	GCF_000162235.2	773308	Fusobacterium nucleatum	vincentii 3_1_36A2	2013-08-27	fnu_v_3_1_36A2	Fusobacterium nucleatum vincentii 3_1_36A2
GCA_000163915.2	942258	GCF_000163915.2	1496978	Fusobacterium nucleatum	vincentii 3_1_27	2014-02-07	fnu_v_3_1_27	Fusobacterium nucleatum vincentii 3_1_27
GCA_000400875.1	689418	GCF_000400875.1	693088	Fusobacterium nucleatum	animalis 4_8	2013-05-22	fnu_an_4_8	Fusobacterium nucleatum animalis 4_8
GCA_001296085.1	2339458	GCF_001296085.1	2850138	Fusobacterium nucleatum	animalis KCOM 1279	2015-09-22	fnu_an_KCOM1279	Fusobacterium nucleatum animalis KCOM 1279
GCA_001296145.1	2339498	GCF_001296145.1	2849918	Fusobacterium nucleatum	animalis KCOM 1325	2015-09-22	fnu_an_KCOM1325	Fusobacterium nucleatum animalis KCOM 1325
GCA_001296165.1	2339518	GCF_001296165.1	2342778	Fusobacterium nucleatum	ChDC F316 KCOM 1322	2015-09-22	fnu_KCOM1322	Fusobacterium nucleatum ChDC F316 KCOM 1322
GCA_001433955.1	2581348	GCF_001433955.1	2844588	Fusobacterium nucleatum	polymorphus ChDC F306	2015-11-06	fnu_po_ChDCF306	Fusobacterium nucleatum polymorphus ChDC F306
GCA_001455085.1	2701328	GCF_001455085.1	2845818	Fusobacterium hwasookii	ChDC F206	2015-12-02	fhw_ChDCF206	Fusobacterium hwasookii ChDC F206
GCA_001455105.1	2701348	GCF_001455105.1	2716008	Fusobacterium hwasookii	ChDC F300	2015-12-02	fhw_ChDCF300	Fusobacterium hwasookii ChDC F300
GCA_001455145.1	2701388	GCF_001455145.1	2846438	Fusobacterium hwasookii	ChDC F174	2015-12-02	fhw_ChDCF174	Fusobacterium hwasookii ChDC F174
GCA_001457555.1	2704238	GCF_001457555.1	2715948	Fusobacterium nucleatum	polymorphus NCTC10562	2015-03-22	fnu_po_NCTC10562	Fusobacterium nucleatum polymorphus NCTC10562
GCA_002211605.1	4640358	GCF_002211605.1	4643298	Fusobacterium nucleatum	nucleatum ChDC F317	2017-06-30	fnu_nu_ChDCF317	Fusobacterium nucleatum nucleatum ChDC F317
GCA_002211625.1	4640378	GCF_002211625.1	4644618	Fusobacterium nucleatum	polymorphus KCOM 1275	2017-06-30	fnu_po_KCOM1275	Fusobacterium nucleatum polymorphus KCOM 1275
GCA_002356455.1	5089328	GCF_002356455.1	5108428	Fusobacterium varium	Fv113-g1	2017-09-18	fva_Fv113-g1	Fusobacterium varium Fv113-g1
GCA_002763595.1	5636108	GCF_002763595.1	5647778	Fusobacterium periodonticum	KCOM 1283	2017-11-13	fpd_KCOM1283	Fusobacterium periodonticum KCOM 1283
GCA_002763625.1	5636148	GCF_002763625.1	5650518	Fusobacterium periodonticum	KCOM 1261	2017-11-13	fpd_KCOM1261	Fusobacterium periodonticum KCOM 1261
GCA_002763695.1	5636208	GCF_002763695.1	5647838	Fusobacterium periodonticum	KCOM 1263	2017-11-13	fpd_KCOM1263	Fusobacterium periodonticum KCOM 1263
GCA_002763735.1	5636258	GCF_002763735.1	5647878	Fusobacterium periodonticum	KCOM 1277	2017-11-13	fpd_KCOM1277	Fusobacterium periodonticum KCOM 1277
GCA_002763775.1	5636308	GCF_002763775.1	5647958	Fusobacterium periodonticum	KCOM 1282	2017-11-13	fpd_KCOM1282	Fusobacterium periodonticum KCOM 1282
GCA_002763815.1	5636338	GCF_002763815.1	5647998	Fusobacterium periodonticum	KCOM 2305	2017-11-13	fpd_KCOM2305	Fusobacterium periodonticum KCOM 2305
GCA_002763875.1	5636398	GCF_002763875.1	5650578	Fusobacterium periodonticum	KCOM 2555	2017-11-13	fpd_KCOM2555	Fusobacterium periodonticum KCOM 2555
GCA_002763915.1	5636438	GCF_002763915.1	5650358	Fusobacterium periodonticum	KCOM 1262	2017-11-13	fpd_KCOM1262	Fusobacterium periodonticum KCOM 1262
GCA_002763925.1	5636458	GCF_002763925.1	5648098	Fusobacterium periodonticum	KCOM 2653	2017-11-13	fpd_KCOM2653	Fusobacterium periodonticum KCOM 2653
GCA_002764055.1	5636598	GCF_002764055.1	5650678	Fusobacterium nucleatum	vincentii KCOM 2931	2017-11-13	fnu_v_KCOM2931	Fusobacterium nucleatum vincentii KCOM 2931
GCA_003019295.1	6292658	GCF_003019295.1	6309738	Fusobacterium nucleatum	nucleatum 25586	2018-03-26	fnu_nu_25586	Fusobacterium nucleatum nucleatum 25586
GCA_003019315.1	6292678	GCF_003019315.1	6309758	Fusobacterium mortiferum	ATCC 9817	2018-03-26	fmo_ATCC9817	Fusobacterium mortiferum ATCC 9817
GCA_003019655.1	6293038	GCF_003019655.1	6318728	Fusobacterium varium	ATCC 27725	2018-03-26	fva_ATCC27725	Fusobacterium varium ATCC 27725
GCA_003019675.1	6293058	GCF_003019675.1	6305698	Fusobacterium ulcerans	ATCC 49185	2018-03-26	fu_ATCC49185	Fusobacterium ulcerans ATCC 49185
GCA_003019695.1	6293078	GCF_003019695.1	6306638	Fusobacterium gonidiaformans	ATCC 25563	2018-03-26	fgo_ATCC25563	Fusobacterium gonidiaformans ATCC 25563
GCA_003019715.1	6293098	GCF_003019715.1	6306338	Fusobacterium necrophorum	funduliforme 1_1_36S	2018-03-26	fnf_1_1_35S	Fusobacterium necrophorum funduliforme 1_1_36S
GCA_003019755.1	6293138	GCF_003019755.1	6305758	Fusobacterium periodonticum	2_1_31	2018-03-26	fpd_2_1_31	Fusobacterium periodonticum 2_1_31
GCA_003019785.1	6293158	GCF_003019785.1	6305638	Fusobacterium nucleatum	nucleatum ATCC 23726	2018-03-26	fnu_nu_ATCC23726	Fusobacterium nucleatum nucleatum ATCC 23726
GCA_003732505.1	7804358	GCF_003732505.1	7894898	Fusobacterium necrophorum	funduliforme F1291	2018-11-15	fnf_F1291	Fusobacterium necrophorum funduliforme F1291
GCA_003732525.1	7804378	GCF_003732525.1	7891678	Fusobacterium necrophorum	funduliforme F1260	2018-11-15	fnf_F1260	Fusobacterium necrophorum funduliforme F1260
GCA_003812825.1	7902378	GCF_003812825.1	7937068	Fusobacterium necrophorum	FDAARGOS_565	2018-11-21	fn_FDAARGOS_565	Fusobacterium necrophorum FDAARGOS_565
GCA_004006635.1	8212098	GCF_004006635.1	8226288	Fusobacterium necrophorum	necrophorum ATCC 25286	2019-01-09	fnn_ATCC_25286	Fusobacterium necrophorum necrophorum ATCC 25286
GCA_900478315.1	6710948	GCF_900478315.1	6724978	Fusobacterium ulcerans	NCTC12112	2018-06-18	fu_NCTC12112	Fusobacterium ulcerans NCTC12112
GCA_900637705.1	8123558	GCF_900637705.1	8245618	Fusobacterium varium	NCTC10560	2018-12-20	fva_NCTC10560	Fusobacterium varium NCTC10560
GCA_900683735.1	8660468	GCF_900683735.1	8685708	Fusobacterium ulcerans	ATCC 49185	2019-02-19	fu_ATCC49185	Fusobacterium ulcerans ATCC 49185
GCA_002202115.1	4616538	GCF_002202115.1	4624518	Fusobacterium nucleatum	polymorphum KCOM 1260/ ChDC F218	2017-06-20	fnu_po_KCOM1260	Fusobacterium nucleatum polymorphum KCOM 1260/ ChDC F218
GCA_002243405.1	4908958	GCF_002243405.1	4911908	Fusobacterium sp.	oral taxon 203 W7671	2017-08-08	fsp_ot_203_W7671	Fusobacterium sp. oral taxon 203 W7671
GCA_000153625.1	178238	GCF_000153625.3	1775768	Fusobacterium nucleatum	polymorphum ATCC 10953	2007-05-30	fnu_po_ATCC10953	Fusobacterium nucleatum polymorphum ATCC 10953
GCA_000218645.2	1038238	GCF_000218645.2	1358688	Fusobacterium nucleatum	animalis 21_1A	2014-01-17	fnu_an_21_1A	Fusobacterium nucleatum animalis 21_1A
GCA_000158235.1	187358	GCF_000158235.1	187378	Fusobacterium gonidiaformans	3_1_5R	2009-03-04	fgo_3_1_5R	Fusobacterium gonidiaformans 3_1_5R
GCA_000158255.2	1893838	GCF_000158255.2	2024588	Fusobacterium nucleatum	vincentii 4_1_13	2015-07-15	fnu_v_4_1_13	Fusobacterium nucleatum vincentii 4_1_13
GCA_000158295.2	296798	GCF_000158295.2	298788	Fusobacterium necrophorum	D12	2011-07-27	FN_D12	Fusobacterium necrophorum D12
GCA_000158535.2	1893788	GCF_000158535.2	4399528	Fusobacterium nucleatum	animalis D11	2015-07-15	fnu_an_D11	Fusobacterium nucleatum animalis D11
GCA_000158835.2	1893828	GCF_000158835.2	1895068	Fusobacterium gonidiaformans	ATCC 25563	2015-07-15	fgo_ATCC25563	Fusobacterium gonidiaformans ATCC 25563
GCA_000159915.2	296778	GCF_000159915.2	298808	Fusobacterium varium	ATCC 27725	2011-07-27	fva_ATCC27725	Fusobacterium varium ATCC 27725
GCA_000160475.1	191698	GCF_000160475.1	191718	Fusobacterium periodonticum	ATCC 33693	2009-04-29	fpd_ATCC33693	Fusobacterium periodonticum ATCC 33693
GCA_000162355.2	792768	GCF_000162355.2	823128	Fusobacterium nucleatum	animalis 3_1_33	2013-09-30	fnu_an_3_1_33	Fusobacterium nucleatum animalis 3_1_33
GCA_000163935.1	198578	GCF_000163935.1	198598	Fusobacterium periodonticum	1_1_41FAA	2010-04-09	fpd_1_1_41FAA	Fusobacterium periodonticum 1_1_41FAA
GCA_000218655.1	291098	GCF_000218655.1	291478	Fusobacterium nucleatum	animalis 11_3_2	2019-06-16	fnu_an_11_3_2	Fusobacterium nucleatum animalis 11_3_2
GCA_000235465.1	316398	GCF_000235465.1	319088	Fusobacterium sp.	oral taxon 370 str. F0437	2011-11-16	fsp_ot_370_F0437	Fusobacterium sp. oral taxon 370 str. F0437
GCA_000242975.1	329978	GCF_000242975.1	469628	Fusobacterium nucleatum	animalis F0419 str. OT 420	2012-01-19	fnu_an_F0419	Fusobacterium nucleatum animalis F0419 str. OT 420
GCA_000242995.2	709918	GCF_000242995.2	710208	Fusobacterium ulcerans	12_1B	2013-06-21	fu_12_1B	Fusobacterium ulcerans 12_1B
GCA_000297655.1	431388	GCF_000297655.1	459008	Fusobacterium periodonticum	D10	2012-09-21	fpd_D10	Fusobacterium periodonticum D10
GCA_000479205.1	822888	GCF_000479205.1	826808	Fusobacterium nucleatum	CTI-7	2013-10-23	fnu_CTI-7	Fusobacterium nucleatum CTI-7
GCA_000479225.1	822908	GCF_000479225.1	826848	Fusobacterium nucleatum	CTI-5	2013-10-23	fnu_CTI-5	Fusobacterium nucleatum CTI-5
GCA_000479245.1	822928	GCF_000479245.1	826868	Fusobacterium nucleatum	CTI-3	2013-10-23	fnu_CTI-3	Fusobacterium nucleatum CTI-3
GCA_000479265.1	822948	GCF_000479265.1	826888	Fusobacterium nucleatum	CTI-2	2013-10-23	fnu_CTI-2	Fusobacterium nucleatum CTI-2
GCA_000479285.1	822968	GCF_000479285.1	826908	Fusobacterium nucleatum	CTI-1	2013-10-23	fnu_CT-1	Fusobacterium nucleatum CTI-1
GCA_000523555.1	897018	GCF_000523555.1	1359008	Fusobacterium nucleatum	13_3C	2014-01-27	fnu_13_3C	Fusobacterium nucleatum 13_3C
GCA_000622045.1	994398	GCF_000622045.1	1115628	Fusobacterium necrophorum	HUN048	2014-04-08	FN_HUN048	Fusobacterium necrophorum HUN048
GCA_001546395.1	2857688	GCF_001546395.1	2859918	Fusobacterium equinum	CMW8396	2016-02-02	feq_CMW8396	Fusobacterium equinum CMW8396
GCA_001546435.1	2857768	GCF_001546435.1	2860278	Fusobacterium nucleatum	MJR7757B	2016-02-02	fnu_MJR7757B	Fusobacterium nucleatum MJR7757B
GCA_001810475.1	3567008	GCF_001810475.1	3616028	Fusobacterium sp.	HMSC073F01	2016-10-21	fsp_HMSC073F01	Fusobacterium sp. HMSC073F01
GCA_001810995.1	3567528	GCF_001810995.1	3617528	Fusobacterium sp.	HMSC064B12	2016-10-21	fsp_HMSC064B12	Fusobacterium sp. HMSC064B12
GCA_001813745.1	3570348	GCF_001813745.1	3619128	Fusobacterium sp.	HMSC065F01	2016-10-21	fsp_HMSC065F01	Fusobacterium sp. HMSC065F01
GCA_001815715.1	3572438	GCF_001815715.1	3621808	Fusobacterium sp.	HMSC064B11	2016-10-21	fsp_HMSC064B11	Fusobacterium sp. HMSC064B11
GCA_000178895.1	225598	GCF_000178895.1	225618	Fusobacterium nucleatum	nucleatum 23726	2010-05-17	fnu_nu_23726	Fusobacterium nucleatum nucleatum 23726
GCA_000234075.2	821728	GCF_000234075.2	821748	Fusobacterium nucleatum	polymorphum F0401	2013-06-10	fnu_po_F0401	Fusobacterium nucleatum polymorphum F0401
GCA_000273605.1	392638	GCF_000273605.1	618958	Fusobacterium nucleatum	animalis F0419	2012-06-15	fnu_an_F0419	Fusobacterium nucleatum animalis F0419
GCA_000273625.1	392658	GCF_000273625.1	618758	Fusobacterium nucleatum	animalis 7_1	2012-06-15	fnu_an_7_1	Fusobacterium nucleatum animalis 7_1
GCA_000279975.1	400848	GCF_000279975.1	490508	Fusobacterium nucleatum	vincentii ATCC 51190	2012-07-16	fnu_v_ATCC51190	Fusobacterium nucleatum vincentii ATCC 51190
GCA_000292935.1	417598	GCF_000292935.1	492768	Fusobacterium hwasookii	ChDC F128	2012-08-27	fhw_ChDCF128	Fusobacterium hwasookii ChDC F128
GCA_000292975.1	417668	GCF_000292975.1	492648	Fusobacterium necrophorum	funduliforme Fnf 1007	2012-08-27	FNF_1007	Fusobacterium necrophorum funduliforme Fnf 1007
GCA_000347315.1	558368	GCF_000347315.1	736458	Fusobacterium nucleatum	CC53	2013-03-18	fnu_CC53	Fusobacterium nucleatum CC53
GCA_000455865.1	765928	GCF_000455865.1	1141988	Fusobacterium hwasookii	ChDC F145	2013-08-29	fhw_ChDCF145	Fusobacterium hwasookii ChDC F145
GCA_000455885.1	765948	GCF_000455885.1	1141968	Fusobacterium hwasookii	ChDC F174	2013-08-29	fhw_ChDCF174	Fusobacterium hwasookii ChDC F174
GCA_000455905.1	765968	GCF_000455905.1	1142008	Fusobacterium hwasookii	ChDC F206	2013-08-29	fhw_ChDCF206	Fusobacterium hwasookii ChDC F206
GCA_000455925.1	765988	GCF_000455925.1	1141948	Fusobacterium hwasookii	ChDC F300	2013-08-29	fhw_ChDCF300	Fusobacterium hwasookii ChDC F300
GCA_000455945.1	766008	GCF_000455945.1	1143978	Fusobacterium nucleatum	nucleatum ChDC F316	2013-08-29	fnu_nu_ChDCF316	Fusobacterium nucleatum nucleatum ChDC F316
GCA_000455965.1	766028	GCF_000455965.1	1144018	Fusobacterium nucleatum	vincentii ChDC F8	2013-08-29	fnu_v_ChDCF8	Fusobacterium nucleatum vincentii ChDC F8
GCA_000455985.1	766048	GCF_000455985.1	1143998	Fusobacterium nucleatum	animalis ChDC F324	2013-08-29	fnu_an_ChDCF324	Fusobacterium nucleatum animalis ChDC F324
GCA_000479185.1	822868	GCF_000479185.1	826828	Fusobacterium nucleatum	CTI-6	2013-10-22	fnu_CTI-6	Fusobacterium nucleatum CTI-6
GCA_000517705.1	890718	GCF_000517705.1	1358628	Fusobacterium sp.	CM21	2014-01-13	fsp_CM21	Fusobacterium sp. CM21
GCA_000524215.1	897708	GCF_000524215.1	1358608	Fusobacterium sp.	CM1	2014-01-28	fsp_CM1	Fusobacterium sp. CM1
GCA_000524235.1	897728	GCF_000524235.1	1358588	Fusobacterium sp.	OBRC1	2014-01-28	fsp_OBRC1	Fusobacterium sp. OBRC1
GCA_000524395.1	897888	GCF_000524395.1	1358668	Fusobacterium sp.	CM22	2014-01-28	fsp_CM22	Fusobacterium sp. CM22
GCA_000600355.1	975338	GCF_000600355.1	1640258	Fusobacterium necrophorum	funduliforme B35	2014-03-26	Fnf_B35	Fusobacterium necrophorum funduliforme B35
GCA_000691645.1	1070168	GCF_000691645.1	1438998	Fusobacterium necrophorum	BL	2014-05-15	Fn_BL	Fusobacterium necrophorum BL
GCA_000691665.1	1070188	GCF_000691665.1	1438838	Fusobacterium necrophorum	DJ-1	2014-05-15	Fn_DJ-1	Fusobacterium necrophorum DJ-1
GCA_000691685.1	1070208	GCF_000691685.1	1439018	Fusobacterium necrophorum	BFTR-1	2014-05-15	Fn_BFTR-1	Fusobacterium necrophorum BFTR-1
GCA_000691705.1	1070228	GCF_000691705.1	1438958	Fusobacterium necrophorum	DAB	2014-05-15	fn_DAB	Fusobacterium necrophorum DAB
GCA_000691725.1	1070248	GCF_000691725.1	1438918	Fusobacterium necrophorum	BFTR-2	2014-05-15	Fn_BFTR-2	Fusobacterium necrophorum BFTR-2
GCA_000691745.1	1070268	GCF_000691745.1	1438858	Fusobacterium necrophorum	DJ-2	2014-05-15	Fn_DJ-2	Fusobacterium necrophorum DJ-2
GCA_000814775.1	1463778	GCF_000814775.1	1468748	Fusobacterium necrophorum	funduliforme B35	2015-01-05	fnf_B35	Fusobacterium necrophorum funduliforme B35
GCA_001596475.1	3133238	GCF_001596475.1	3145698	Fusobacterium necrophorum	funduliforme LS_1260	2016-03-23	fnf_LS_1260	Fusobacterium necrophorum funduliforme LS_1260
GCA_001596485.1	3133258	GCF_001596485.1	3146398	Fusobacterium necrophorum	funduliforme LS_1264	2016-03-23	fnf_LS_1264	Fusobacterium necrophorum funduliforme LS_1264
GCA_001596495.1	3133248	GCF_001596495.1	3145938	Fusobacterium necrophorum	funduliforme LS_1197	2016-03-23	fnf_LS_1197	Fusobacterium necrophorum funduliforme LS_1197
GCA_001597305.1	3134628	GCF_001597305.1	3146478	Fusobacterium necrophorum	funduliforme LS_1195	2016-03-25	fnf_LS_1195	Fusobacterium necrophorum funduliforme LS_1195
GCA_001597315.1	3134638	GCF_001597315.1	3146818	Fusobacterium necrophorum	funduliforme LS_1266	2016-03-25	fnf_LS_1266	Fusobacterium necrophorum funduliforme LS_1266
GCA_001597325.1	3134648	GCF_001597325.1	3146518	Fusobacterium necrophorum	funduliforme LS_1280	2016-03-25	fnf_LS_1280	Fusobacterium necrophorum funduliforme LS_1280
GCA_001597335.1	3134658	GCF_001597335.1	3145798	Fusobacterium necrophorum	funduliforme LS_1272	2016-03-25	Fnf_LS_1272	Fusobacterium necrophorum funduliforme LS_1272
GCA_001597385.1	3134698	GCF_001597385.1	3146538	Fusobacterium necrophorum	funduliforme LS_1291	2016-03-25	Fnf_LS_1291	Fusobacterium necrophorum funduliforme LS_1291
GCA_001597395.1	3134708	GCF_001597395.1	3145818	Fusobacterium necrophorum	funduliforme F1248	2016-03-25	Fnf_1248	Fusobacterium necrophorum funduliforme F1248
GCA_001597405.1	3134718	GCF_001597405.1	3146038	Fusobacterium necrophorum	funduliforme F1285	2016-03-25	Fnf_1285	Fusobacterium necrophorum funduliforme F1285
GCA_001597445.1	3134738	GCF_001597445.1	3146838	Fusobacterium necrophorum	funduliforme F1250	2016-03-25	fnf_1250	Fusobacterium necrophorum funduliforme F1250
GCA_001597465.1	3134808	GCF_001597465.1	3145858	Fusobacterium necrophorum	funduliforme F1267	2016-03-25	Fnf_1267	Fusobacterium necrophorum funduliforme F1267
GCA_001597475.1	3134798	GCF_001597475.1	3146578	Fusobacterium necrophorum	funduliforme F1309	2016-03-25	Fnf_1309	Fusobacterium necrophorum funduliforme F1309
GCA_001597485.1	3134778	GCF_001597485.1	3145838	Fusobacterium necrophorum	funduliforme F1314	2016-03-25	Fnf_1314	Fusobacterium necrophorum funduliforme F1314
GCA_001597525.1	3134818	GCF_001597525.1	3146058	Fusobacterium necrophorum	funduliforme F1353	2016-03-25	Fnf_1353	Fusobacterium necrophorum funduliforme F1353
GCA_001597545.1	3134838	GCF_001597545.1	3146878	Fusobacterium necrophorum	funduliforme F1330	2016-03-25	Fnf_1330	Fusobacterium necrophorum funduliforme F1330
GCA_001597565.1	3134878	GCF_001597565.1	3145898	Fusobacterium necrophorum	funduliforme F1365	2016-03-25	Fnf_1365	Fusobacterium necrophorum funduliforme F1365
GCA_001597575.1	3134858	GCF_001597575.1	3145878	Fusobacterium necrophorum	funduliforme F1351	2016-03-25	Fnf_1351	Fusobacterium necrophorum funduliforme F1351
GCA_002417615.1	5160288	GCF_002417615.1	5249128	Fusobacterium nucleatum	12230 MIT 2016	2017-10-03	fnu_12230_MIT2016	Fusobacterium nucleatum 12230 MIT 2016
GCA_002749995.1	5610518	GCF_002749995.1	5629878	Fusobacterium nucleatum	vincentii KCOM 2880	2017-11-04	fnu_v_KCOM2880	Fusobacterium nucleatum vincentii KCOM 2880
GCA_002761915.1	5627858	GCF_002761915.1	5634738	Fusobacterium periodonticum	KCOM 1265	2017-11-08	fpd_KCOM1265	Fusobacterium periodonticum KCOM 1265
GCA_002761935.1	5627888	GCF_002761935.1	5634858	Fusobacterium periodonticum	KCOM 1321	2017-11-08	fpd_KCOM1321	Fusobacterium periodonticum KCOM 1321
GCA_002761955.1	5627898	GCF_002761955.1	5634578	Fusobacterium periodonticum	KCOM 1259	2017-11-08	fpd_KCOM1259	Fusobacterium periodonticum KCOM 1259
GCA_002761995.1	5627978	GCF_002761995.1	5634598	Fusobacterium necrophorum	funduliforme P1_CP	2017-11-08	Fnf_P1_CP	Fusobacterium necrophorum funduliforme P1_CP
GCA_002762025.1	5627998	GCF_002762025.1	5634618	Fusobacterium necrophorum	funduliforme P1_LM	2017-11-08	fnf_P1_LM	Fusobacterium necrophorum funduliforme P1_LM
GCA_003226385.1	6648338	GCF_003226385.1	6665058	Fusobacterium nucleatum	12230	2018-06-13	fnu_12230	Fusobacterium nucleatum 12230
GCA_003859915.1	7981918	GCF_003859915.1	7988578	Fusobacterium canifelinum	OH4460_COT-188	2018-12-03	fca_OH4460_COT-188	Fusobacterium canifelinum OH4460_COT-188
GCA_003932835.1	8064758	GCF_003932835.1	8074858	Fusobacterium nucleatum	OH5060	2018-12-03	fnu_OH5060	Fusobacterium nucleatum OH5060
GCA_004134945.1	8394298	GCF_004134945.1	8441048	Fusobacterium necrophorum	KG35	2019-02-02	Fn_KG35	Fusobacterium necrophorum KG35
GCA_004134955.1	8394318	GCF_004134955.1	8439298	Fusobacterium necrophorum	KG34	2019-02-02	Fn_KG34	Fusobacterium necrophorum KG34
GCA_900015295.1	5806958	GCF_900015295.1	5814948	Fusobacterium sp.		2017-11-30	fsp	Fusobacterium sp.
GCA_900450765.1	6993168	GCF_900450765.1	7020518	Fusobacterium necrogenes	NCTC10723	2018-08-01	fne_NCTC10723	Fusobacterium necrogenes NCTC10723
GCA_900450795.1	6998648	GCF_900450795.1	7023558	Fusobacterium nucleatum	vincentii NCTC11326	2018-08-01	fnu_v_NCTC11326	Fusobacterium nucleatum vincentii NCTC11326
GCA_900450945.1	7000348	GCF_900450945.1	7029018	Fusobacterium naviforme	NCTC13121	2018-08-01	fna_NCTC13121	Fusobacterium naviforme NCTC13121
GCA_000493815.1	850748	GCF_000493815.1	1146748	Fusobacterium nucleatum	W1481	2013-10-28	fnu_W1481	Fusobacterium nucleatum W1481
GCA_001510735.1	2784208	GCF_001510735.1	2792018	Fusobacterium nucleatum	nucleatum ChDC F311	2016-01-11	fnu_nu_ChDCF311	Fusobacterium nucleatum nucleatum ChDC F311
GCA_001854465.1	3611248	GCF_001854465.1	3666768	Fusobacterium nucleatum	AB1	2016-10-26	fnu_AB1	Fusobacterium nucleatum AB1
GCA_002204435.1	4620328	GCF_002204435.1	4630338	Fusobacterium nucleatum	polymorphum KCOM 1001	2017-06-21	fnu_po_KCOM1001	Fusobacterium nucleatum polymorphum KCOM 1001
GCA_002573625.1	5390908	GCF_002573625.1	5438468	Fusobacterium nucleatum	polymorphum KCOM 1232/ ChDC F37	2017-10-17	fnu_po_KCOM1232	Fusobacterium nucleatum polymorphum KCOM 1232/ ChDC F37
GCA_002591465.1	5411208	GCF_002591465.1	5480268	Fusobacterium nucleatum	polymorphum KCOM 1274/ChDC F309	2017-10-18	fnu_po_KCOM1274	Fusobacterium nucleatum polymorphum KCOM 1274/ChDC F309
GCA_002591475.1	5411198	GCF_002591475.1	5480788	Fusobacterium nucleatum	polymorphum KCOM 1267/ChDC F290	2017-10-18	fnu_po_KCOM1267	Fusobacterium nucleatum polymorphum KCOM 1267/ChDC F290
GCA_002591505.1	5411248	GCF_002591505.1	5480448	Fusobacterium nucleatum	polymorphum KCOM 1248/ChDC F113	2017-10-18	fnu_po_KCOM1248	Fusobacterium nucleatum polymorphum KCOM 1248/ChDC F113
GCA_002591515.1	5411238	GCF_002591515.1	5479428	Fusobacterium nucleatum	polymorphum KCOM 1271/ChDC F305	2017-10-18	fnu_po_KCOM1271	Fusobacterium nucleatum polymorphum KCOM 1271/ChDC F305
GCA_002591545.1	5411288	GCF_002591545.1	5479688	Fusobacterium nucleatum	polymorphum KCOM 1257/ ChDC F186	2017-10-18	fnu_po_KCOM1257	Fusobacterium nucleatum polymorphum KCOM 1257/ ChDC F186
GCA_002591555.1	5411278	GCF_002591555.1	5479628	Fusobacterium nucleatum	polymorphum KCOM 1002/ ChDC F175	2017-10-18	fnu_po_KCOM1002	Fusobacterium nucleatum polymorphum KCOM 1002/ ChDC F175
GCA_002591585.1	5411308	GCF_002591585.1	5480308	Fusobacterium nucleatum	polymorphum KCOM 1278/ ChDC F313	2017-10-18	fnu_po_KCOM1278	Fusobacterium nucleatum polymorphum KCOM 1278/ ChDC F313
GCA_002591645.1	5411388	GCF_002591645.1	5480128	Fusobacterium nucleatum	polymorphum KCOM 1330/ChDC F330	2017-10-18	fnu_po_KCOM1330	Fusobacterium nucleatum polymorphum KCOM 1330/ChDC F330
GCA_003014445.1	6287728	GCF_003014445.1	6294828	Fusobacterium naviforme	ATCC 25832	2018-03-23	fna_ATCC25832	Fusobacterium naviforme ATCC 25832
GCA_003436335.1	7208268	GCF_003436335.1	7268158	Fusobacterium varium	TM07-10	2018-08-31	fva_TM07-10	Fusobacterium varium TM07-10
GCA_003438345.1	7210298	GCF_003438345.1	7285658	Fusobacterium mortiferum	OM06-15BH	2018-08-31	fmo_OM06-15BH	Fusobacterium mortiferum OM06-15BH
GCA_003463295.1	7293118	GCF_003463295.1	7350598	Fusobacterium ulcerans	OF01-15LB	2018-09-06	fu_OF01-15LB	Fusobacterium ulcerans OF01-15LB
GCA_003470285.1	7300158	GCF_003470285.1	7353138	Fusobacterium mortiferum	AM25-18LB	2018-09-06	fmo_AM25-18LB	Fusobacterium mortiferum AM25-18LB
GCA_003470425.1	7300308	GCF_003470425.1	7354178	Fusobacterium varium	AM22-17	2018-09-06	fva_AM22-17	Fusobacterium varium AM22-17
GCA_003470805.1	7300678	GCF_003470805.1	7355138	Fusobacterium mortiferum	AM25-1	2018-09-06	fmo_AM25-1	Fusobacterium mortiferum AM25-1
GCA_900104395.1	3632448	GCF_900104395.1	3906438	Fusobacterium necrophorum	ATCC 25286	2016-10-21	Fn_ATCC_25286	Fusobacterium necrophorum ATCC 25286
