# Supplementary material for: Comparative Genomic Analysis of Fusobacterium necrophorum Provides Insights into Conserved Virulence Genes
Source: Microbiol Spectr. 2022 Oct 7;10(6):e00297-22. doi: 10.1128/spectrum.00297-22 (PMC9769765; doi:10.1128/spectrum.00297-22)
Supplement: Supplemental file 2 — Data Set S2. Download spectrum.00297-22-s0002.xlsx, XLSX file, 0.01 MB [file spectrum.00297-22-s0002.xlsx]

## Sheet: Sheet1
Genus and Species	Subspecies / Strain	Acronym	Genome Size (MB)	GC%	Source of isolation	Species subspecies and strain
Fusobacterium necrophorum	funduliforme ATCC 51357	Fnf ATCC 51357	2.1108	34.9	NA	Fusobacterium necrophorum funduliforme ATCC 51357
Fusobacterium necrophorum	funduliforme 1_1_36S	Fnf 1_1_36S	2.28602	34.7	NA	Fusobacterium necrophorum funduliforme 1_1_36S
Fusobacterium necrophorum	funduliforme F1291	Fnf F1291	2.13598	35.3	blood	Fusobacterium necrophorum funduliforme F1291
Fusobacterium necrophorum	funduliforme F1260	Fnf F1260	2.28848	35.2	blood	Fusobacterium necrophorum funduliforme F1260
Fusobacterium necrophorum	FDAARGOS_565	Fn FDAARGOS 565	2.6784	34	environmental	Fusobacterium necrophorum FDAARGOS_565
Fusobacterium necrophorum	necrophorum ATCC 25286	Fnf ATCC 25286	2.67842	34	NA	Fusobacterium necrophorum necrophorum ATCC 25286
Fusobacterium necrophorum	D12	Fn D12	1.96093	35.2	NA	Fusobacterium necrophorum D12
Fusobacterium necrophorum	HUN048	Fn HUN048	2.03398	35.1		Fusobacterium necrophorum HUN048
Fusobacterium necrophorum	funduliforme Fnf 1007	Fnf 1007	2.16682	35.1	NA	Fusobacterium necrophorum funduliforme Fnf 1007
Fusobacterium necrophorum	funduliforme B35	Fnf B35	2.0885	35	Bovine liver abscess	Fusobacterium necrophorum funduliforme B35
Fusobacterium necrophorum	BL	Fn BL	2.45842	34.1	Bovine liver abscess	Fusobacterium necrophorum BL
Fusobacterium necrophorum	DJ-1	Fn DJ-1	2.45994	34	Deer tongue, jaw	Fusobacterium necrophorum DJ-1
Fusobacterium necrophorum	BFTR-1	Fn BFTR-1	2.53232	33.9	Bovine foot rot	Fusobacterium necrophorum BFTR-1
Fusobacterium necrophorum	DAB	Fn DAB	2.52004	34	Deer Jaw abscess	Fusobacterium necrophorum DAB
Fusobacterium necrophorum	BFTR-2	Fn BFTR-2	2.60849	33.8	Bovine foot rot	Fusobacterium necrophorum BFTR-2
Fusobacterium necrophorum	DJ-2	Fn DJ-2	2.52081	34	Deer Jaw	Fusobacterium necrophorum DJ-2
Fusobacterium necrophorum	funduliforme B35	Fnf B35_1	2.05481	35	Bovine liver Abscess	Fusobacterium necrophorum funduliforme B35
Fusobacterium necrophorum	funduliforme LS_1260	Fnf LS_1260	2.24416	35.1	Human blood	Fusobacterium necrophorum funduliforme LS_1260
Fusobacterium necrophorum	funduliforme LS_1264	Fnf LS_1264	2.3345	34.4	Human blood	Fusobacterium necrophorum funduliforme LS_1264
Fusobacterium necrophorum	funduliforme LS_1197	Fnf LS_1197	1.98146	35.2	Human blood	Fusobacterium necrophorum funduliforme LS_1197
Fusobacterium necrophorum	funduliforme LS_1195	Fnf LS_1195	2.23195	35.3	Human blood	Fusobacterium necrophorum funduliforme LS_1195
Fusobacterium necrophorum	funduliforme LS_1266	Fnf LS_1266	2.0993	35.1	Human blood	Fusobacterium necrophorum funduliforme LS_1266
Fusobacterium necrophorum	funduliforme LS_1280	Fnf LS_1280	2.09895	35.1	Human blood	Fusobacterium necrophorum funduliforme LS_1280
Fusobacterium necrophorum	funduliforme LS_1272	Fnf LS_1272	2.13737	35.2	Human blood	Fusobacterium necrophorum funduliforme LS_1272
Fusobacterium necrophorum	funduliforme LS_1291	Fnf LS_1291	2.1001	35.1	Human blood	Fusobacterium necrophorum funduliforme LS_1291
Fusobacterium necrophorum	funduliforme F1248	Fnf F1248	2.23929	34.8	Human throat swab	Fusobacterium necrophorum funduliforme F1248
Fusobacterium necrophorum	funduliforme F1285	Fnf F1285	2.33937	35	Human throat swab	Fusobacterium necrophorum funduliforme F1285
Fusobacterium necrophorum	funduliforme F1250	Fnf F1250	2.41886	34.9	Human throat swab	Fusobacterium necrophorum funduliforme F1250
Fusobacterium necrophorum	funduliforme F1267	Fnf F1267	2.28568	35.1	Human throat swab	Fusobacterium necrophorum funduliforme F1267
Fusobacterium necrophorum	funduliforme F1309	Fnf F1309	2.13932	35.2	Human throat swab	Fusobacterium necrophorum funduliforme F1309
Fusobacterium necrophorum	funduliforme F1314	Fnf F1314	2.08466	35.1	Human throat swab	Fusobacterium necrophorum funduliforme F1314
Fusobacterium necrophorum	funduliforme F1353	Fnf F1353	2.11269	35.1	Human throat swab	Fusobacterium necrophorum funduliforme F1353
Fusobacterium necrophorum	funduliforme F1330	Fnf F1330	2.11048	35.2	Human throat swab	Fusobacterium necrophorum funduliforme F1330
Fusobacterium necrophorum	funduliforme F1365	Fnf F1365	2.17384	35.1	Human throat swab	Fusobacterium necrophorum funduliforme F1365
Fusobacterium necrophorum	funduliforme P1_CP	Fnf P1_CP	2.0947	35.2	Colorectal tumor tissue	Fusobacterium necrophorum funduliforme P1_CP
Fusobacterium necrophorum	funduliforme P1_LM	Fnf P1_LM	2.0942	35.2	Liver metastasis tumor tissue	Fusobacterium necrophorum funduliforme P1_LM
Fusobacterium necrophorum	KG35	Fn KG35	2.0788	35	Cow Uterine Swab	Fusobacterium necrophorum KG35
Fusobacterium necrophorum	KG34	Fn KG34	2.04961	35.2	Cow Uterine Swab	Fusobacterium necrophorum KG34
Fusobacterium necrophorum	ATCC 25286	Fn ATCC 25286	2.55037	34.1	NA	Fusobacterium necrophorum ATCC 25286
Fusobacterium necrophorum	funduliforme 1_1_36S	Fnf 1_1_36S	2.3127	34.7	NA	Fusobacterium necrophorum funduliforme 1_1_36S
Fusobacterium necrophorum	necrophorum NCTC13726	Fnf NCTC13726	3.35504	34	Bovine liver abscess	Fusobacterium necrophorum necrophorum NCTC13726
Fusobacterium necrophorum	necrophorum 8L1	Fnn 8L1	2.44857	34.05	Bovine liver abscess	Fusobacterium necrophorum necrophorum 8L1
Fusobacterium necrophorum	funduliforme B17	Fnf B17	2.12822	34.83	Bovine liver abscess	Fusobacterium necrophorum funduliforme B17
Fusobacterium necrophorum	necrophorum 212	Fnn 212	2.54869	33.88	Bovine foot rot	Fusobacterium necrophorum necrophorum 212
Fusobacterium necrophorum	funduliforme MK12	Fnf MK12	2.358	34.99	Human tonsil	Fusobacterium necrophorum funduliforme MK12
Fusobacterium necrophorum	funduliforme SM1216	Fnf SM1216	2.283	34.83	Bovine foot rot	Fusobacterium necrophorum funduliforme SM1216
