# Supplementary material for: Comparative Genomic Analysis of Fusobacterium necrophorum Provides Insights into Conserved Virulence Genes
Source: Microbiol Spectr. 2022 Oct 7;10(6):e00297-22. doi: 10.1128/spectrum.00297-22 (PMC9769765; doi:10.1128/spectrum.00297-22)
Supplement: Supplemental file 3 — Data Set S3. Download spectrum.00297-22-s0003.xlsx, XLSX file, 0.01 MB [file spectrum.00297-22-s0003.xlsx]

## Sheet: Sheet1
Node	Color	Label
Fusobacterium_hwasookii_ChDC_F128	rgb(255,0,255)	Fusobacterium hwasookii ChDC F128
Fusobacterium_hwasookii_ChDC_F145	rgb(255,0,255)	Fusobacterium hwasookii ChDC F145
Fusobacterium_hwasookii_ChDC_F174	rgb(255,0,255)	Fusobacterium hwasookii ChDC F174
Fusobacterium_hwasookii_ChDC_F174_9	rgb(255,0,255)	Fusobacterium hwasookii ChDC F174 9
Fusobacterium_hwasookii_ChDC_F206	rgb(255,0,255)	Fusobacterium hwasookii ChDC F206
Fusobacterium_hwasookii_ChDC_F206_8	rgb(255,0,255)	Fusobacterium hwasookii ChDC F206 8
Fusobacterium_hwasookii_ChDC_F300	rgb(255,0,255)	Fusobacterium hwasookii ChDC F300
Fusobacterium_hwasookii_ChDC_F300_7	rgb(255,0,255)	Fusobacterium hwasookii ChDC F300 7
Fusobacterium_mortiferum_AM25-1	rgb(0,128,0)	Fusobacterium mortiferum AM25-1
Fusobacterium_mortiferum_AM25-18LB	rgb(0,128,0)	Fusobacterium mortiferum AM25-18LB
Fusobacterium_mortiferum_ATCC_9817	rgb(0,128,0)	Fusobacterium mortiferum ATCC 9817
Fusobacterium_mortiferum_ATCC_9817_6	rgb(0,128,0)	Fusobacterium mortiferum ATCC 9817 6
Fusobacterium_mortiferum_OM06-15BH	rgb(0,128,0)	Fusobacterium mortiferum OM06-15BH
Fusobacterium_necrophorum_BFTR-1	rgb(255,0,0)	Fusobacterium necrophorum BFTR-1
Fusobacterium_necrophorum_BFTR-2	rgb(255,0,0)	Fusobacterium necrophorum BFTR-2
Fusobacterium_necrophorum_DAB	rgb(255,0,0)	Fusobacterium necrophorum DAB
Fusobacterium_necrophorum_DJ-1	rgb(255,0,0)	Fusobacterium necrophorum DJ-1
Fusobacterium_necrophorum_DJ-2	rgb(255,0,0)	Fusobacterium necrophorum DJ-2
Fusobacterium_necrophorum_funduliforme__LS_1195	rgb(255,0,0)	Fusobacterium necrophorum funduliforme LS 1195
Fusobacterium_necrophorum_funduliforme_1_1_36S	rgb(255,0,0)	Fusobacterium necrophorum funduliforme 1 1 36S
Fusobacterium_necrophorum_funduliforme_ATCC_51357	rgb(255,0,0)	Fusobacterium necrophorum funduliforme ATCC 51357
Fusobacterium_necrophorum_funduliforme_B17	rgb(255,0,0)	Fusobacterium necrophorum funduliforme B17
Fusobacterium_necrophorum_funduliforme_B35	rgb(255,0,0)	Fusobacterium necrophorum funduliforme B35
Fusobacterium_necrophorum_funduliforme_B35_3	rgb(255,0,0)	Fusobacterium necrophorum funduliforme B35 3
Fusobacterium_necrophorum_funduliforme_D12	rgb(255,0,0)	Fusobacterium necrophorum funduliforme D12
Fusobacterium_necrophorum_funduliforme_F1248	rgb(255,0,0)	Fusobacterium necrophorum funduliforme F1248
Fusobacterium_necrophorum_funduliforme_F1250	rgb(255,0,0)	Fusobacterium necrophorum funduliforme F1250
Fusobacterium_necrophorum_funduliforme_F1260	rgb(255,0,0)	Fusobacterium necrophorum funduliforme F1260
Fusobacterium_necrophorum_funduliforme_F1267	rgb(255,0,0)	Fusobacterium necrophorum funduliforme F1267
Fusobacterium_necrophorum_funduliforme_F1285	rgb(255,0,0)	Fusobacterium necrophorum funduliforme F1285
Fusobacterium_necrophorum_funduliforme_F1291	rgb(255,0,0)	Fusobacterium necrophorum funduliforme F1291
Fusobacterium_necrophorum_funduliforme_F1309	rgb(255,0,0)	Fusobacterium necrophorum funduliforme F1309
Fusobacterium_necrophorum_funduliforme_F1314	rgb(255,0,0)	Fusobacterium necrophorum funduliforme F1314
Fusobacterium_necrophorum_funduliforme_F1330	rgb(255,0,0)	Fusobacterium necrophorum funduliforme F1330
Fusobacterium_necrophorum_funduliforme_F1351	rgb(255,0,0)	Fusobacterium necrophorum funduliforme F1351
Fusobacterium_necrophorum_funduliforme_F1353	rgb(255,0,0)	Fusobacterium necrophorum funduliforme F1353
Fusobacterium_necrophorum_funduliforme_F1365	rgb(255,0,0)	Fusobacterium necrophorum funduliforme F1365
Fusobacterium_necrophorum_funduliforme_Fnf_1007	rgb(255,0,0)	Fusobacterium necrophorum funduliforme Fnf 1007
Fusobacterium_necrophorum_funduliforme_LS_1197	rgb(255,0,0)	Fusobacterium necrophorum funduliforme LS 1197
Fusobacterium_necrophorum_funduliforme_LS_1260	rgb(255,0,0)	Fusobacterium necrophorum funduliforme LS 1260
Fusobacterium_necrophorum_funduliforme_LS_1264	rgb(255,0,0)	Fusobacterium necrophorum funduliforme LS 1264
Fusobacterium_necrophorum_funduliforme_LS_1266	rgb(255,0,0)	Fusobacterium necrophorum funduliforme LS 1266
Fusobacterium_necrophorum_funduliforme_LS_1272	rgb(255,0,0)	Fusobacterium necrophorum funduliforme LS 1272
Fusobacterium_necrophorum_funduliforme_LS_1280	rgb(255,0,0)	Fusobacterium necrophorum funduliforme LS 1280
Fusobacterium_necrophorum_funduliforme_LS_1291	rgb(255,0,0)	Fusobacterium necrophorum funduliforme LS 1291
Fusobacterium_necrophorum_funduliforme_MK12	rgb(255,0,0)	Fusobacterium necrophorum funduliforme MK12
Fusobacterium_necrophorum_funduliforme_P1_CP	rgb(255,0,0)	Fusobacterium necrophorum funduliforme P1 CP
Fusobacterium_necrophorum_funduliforme_P1_LM	rgb(255,0,0)	Fusobacterium necrophorum funduliforme P1 LM
Fusobacterium_necrophorum_funduliforme_SM1216	rgb(255,0,0)	Fusobacterium necrophorum funduliforme SM1216
Fusobacterium_necrophorum_HUN048	rgb(255,0,0)	Fusobacterium necrophorum HUN048
Fusobacterium_necrophorum_KG34	rgb(255,0,0)	Fusobacterium necrophorum KG34
Fusobacterium_necrophorum_KG35	rgb(255,0,0)	Fusobacterium necrophorum KG35
Fusobacterium_necrophorum_FDAARGOS_565	rgb(255,0,0)	Fusobacterium necrophorum FDAARGOS 565
Fusobacterium_necrophorum_NCTC13726	rgb(255,0,0)	Fusobacterium necrophorum NCTC13726
Fusobacterium_necrophorum_necrophorum_212	rgb(255,0,0)	Fusobacterium necrophorum necrophorum 212
Fusobacterium_necrophorum_necrophorum_8L1	rgb(255,0,0)	Fusobacterium necrophorum necrophorum 8L1
Fusobacterium_necrophorum_necrophorum_ATCC_25286	rgb(255,0,0)	Fusobacterium necrophorum necrophorum ATCC 25286
Fusobacterium_nucleatum_12230	rgb(0, 255, 0)	Fusobacterium nucleatum 12230
Fusobacterium_nucleatum_12230_MIT_2016	rgb(0, 255, 0)	Fusobacterium nucleatum 12230 MIT 2016
Fusobacterium_nucleatum_13_3C	rgb(0, 255, 0)	Fusobacterium nucleatum 13 3C
Fusobacterium_nucleatum_AB1	rgb(0, 255, 0)	Fusobacterium nucleatum AB1
Fusobacterium_nucleatum_animalis_11_3_2	rgb(0, 255, 0)	Fusobacterium nucleatum animalis 11 3 2
Fusobacterium_nucleatum_animalis_21_1A	rgb(0, 255, 0)	Fusobacterium nucleatum animalis 21 1A
Fusobacterium_nucleatum_animalis_3_1_33	rgb(0, 255, 0)	Fusobacterium nucleatum animalis 3 1 33
Fusobacterium_nucleatum_animalis_4_8	rgb(0, 255, 0)	Fusobacterium nucleatum animalis 4 8
Fusobacterium_nucleatum_animalis_7_1	rgb(0, 255, 0)	Fusobacterium nucleatum animalis 7 1
Fusobacterium_nucleatum_animalis_7_1_10	rgb(0, 255, 0)	Fusobacterium nucleatum animalis 7 1 10
Fusobacterium_nucleatum_animalis_ChDC_F324	rgb(0, 255, 0)	Fusobacterium nucleatum animalis ChDC F324
Fusobacterium_nucleatum_animalis_D11	rgb(0, 255, 0)	Fusobacterium nucleatum animalis D11
Fusobacterium_nucleatum_animalis_F0419_str._OT_420	rgb(0, 255, 0)	Fusobacterium nucleatum animalis F0419 str. OT 420
Fusobacterium_nucleatum_animalis_KCOM_1279	rgb(0, 255, 0)	Fusobacterium nucleatum animalis KCOM 1279
Fusobacterium_nucleatum_animalis_KCOM_1325	rgb(0, 255, 0)	Fusobacterium nucleatum animalis KCOM 1325
Fusobacterium_nucleatum_CC53	rgb(0, 255, 0)	Fusobacterium nucleatum CC53
Fusobacterium_nucleatum_ChDC_F316_KCOM_1322	rgb(0, 255, 0)	Fusobacterium nucleatum ChDC F316 KCOM 1322
Fusobacterium_nucleatum_CTI-1	rgb(0, 255, 0)	Fusobacterium nucleatum CTI-1
Fusobacterium_nucleatum_CTI-2	rgb(0, 255, 0)	Fusobacterium nucleatum CTI-2
Fusobacterium_nucleatum_CTI-3	rgb(0, 255, 0)	Fusobacterium nucleatum CTI-3
Fusobacterium_nucleatum_CTI-5	rgb(0, 255, 0)	Fusobacterium nucleatum CTI-5
Fusobacterium_nucleatum_CTI-6	rgb(0, 255, 0)	Fusobacterium nucleatum CTI-6
Fusobacterium_nucleatum_CTI-7	rgb(0, 255, 0)	Fusobacterium nucleatum CTI-7
Fusobacterium_nucleatum_MJR7757B	rgb(0, 255, 0)	Fusobacterium nucleatum MJR7757B
Fusobacterium_nucleatum_nucleatum_23726	rgb(0, 255, 0)	Fusobacterium nucleatum nucleatum 23726
Fusobacterium_nucleatum_nucleatum_25586	rgb(0, 255, 0)	Fusobacterium nucleatum nucleatum 25586
Fusobacterium_nucleatum_nucleatum_ATCC_23726	rgb(0, 255, 0)	Fusobacterium nucleatum nucleatum ATCC 23726
Fusobacterium_nucleatum_nucleatum_ATCC_25586	rgb(0, 255, 0)	Fusobacterium nucleatum nucleatum ATCC 25586
Fusobacterium_nucleatum_nucleatum_ChDC_F311	rgb(0, 255, 0)	Fusobacterium nucleatum nucleatum ChDC F311
Fusobacterium_nucleatum_nucleatum_ChDC_F316	rgb(0, 255, 0)	Fusobacterium nucleatum nucleatum ChDC F316
Fusobacterium_nucleatum_nucleatum_ChDC_F317	rgb(0, 255, 0)	Fusobacterium nucleatum nucleatum ChDC F317
Fusobacterium_nucleatum_OH5060	rgb(0, 255, 0)	Fusobacterium nucleatum OH5060
Fusobacterium_nucleatum_polymorphum_ATCC_10953	rgb(0, 255, 0)	Fusobacterium nucleatum polymorphum ATCC 10953
Fusobacterium_nucleatum_polymorphum_F0401	rgb(0, 255, 0)	Fusobacterium nucleatum polymorphum F0401
Fusobacterium_nucleatum_polymorphum_KCOM_1001	rgb(0, 255, 0)	Fusobacterium nucleatum polymorphum KCOM 1001
Fusobacterium_nucleatum_polymorphum_KCOM_1002/_ChDC_F175	rgb(0, 255, 0)	Fusobacterium nucleatum polymorphum KCOM 1002/ ChDC F175
Fusobacterium_nucleatum_polymorphum_KCOM_1232/_ChDC_F37	rgb(0, 255, 0)	Fusobacterium nucleatum polymorphum KCOM 1232/ ChDC F37
Fusobacterium_nucleatum_polymorphum_KCOM_1248/ChDC_F113	rgb(0, 255, 0)	Fusobacterium nucleatum polymorphum KCOM 1248/ChDC F113
Fusobacterium_nucleatum_polymorphum_KCOM_1257/_ChDC_F186	rgb(0, 255, 0)	Fusobacterium nucleatum polymorphum KCOM 1257/ ChDC F186
Fusobacterium_nucleatum_polymorphum_KCOM_1260/_ChDC_F218	rgb(0, 255, 0)	Fusobacterium nucleatum polymorphum KCOM 1260/ ChDC F218
Fusobacterium_nucleatum_polymorphum_KCOM_1267/ChDC_F290	rgb(0, 255, 0)	Fusobacterium nucleatum polymorphum KCOM 1267/ChDC F290
Fusobacterium_nucleatum_polymorphum_KCOM_1271/ChDC_F305	rgb(0, 255, 0)	Fusobacterium nucleatum polymorphum KCOM 1271/ChDC F305
Fusobacterium_nucleatum_polymorphum_KCOM_1274/ChDC_F309	rgb(0, 255, 0)	Fusobacterium nucleatum polymorphum KCOM 1274/ChDC F309
Fusobacterium_nucleatum_polymorphum_KCOM_1278/_ChDC_F313	rgb(0, 255, 0)	Fusobacterium nucleatum polymorphum KCOM 1278/ ChDC F313
Fusobacterium_nucleatum_polymorphum_KCOM_1330/ChDC_F330	rgb(0, 255, 0)	Fusobacterium nucleatum polymorphum KCOM 1330/ChDC F330
Fusobacterium_nucleatum_polymorphus_ChDC_F306	rgb(0, 255, 0)	Fusobacterium nucleatum polymorphus ChDC F306
Fusobacterium_nucleatum_polymorphus_KCOM_1275	rgb(0, 255, 0)	Fusobacterium nucleatum polymorphus KCOM 1275
Fusobacterium_nucleatum_polymorphus_NCTC10562	rgb(0, 255, 0)	Fusobacterium nucleatum polymorphus NCTC10562
Fusobacterium_nucleatum_vincentii_3_1_27	rgb(0, 255, 0)	Fusobacterium nucleatum vincentii 3 1 27
Fusobacterium_nucleatum_vincentii_3_1_36A2	rgb(0, 255, 0)	Fusobacterium nucleatum vincentii 3 1 36A2
Fusobacterium_nucleatum_vincentii_4_1_13	rgb(0, 255, 0)	Fusobacterium nucleatum vincentii 4 1 13
Fusobacterium_nucleatum_vincentii_ATCC_51190	rgb(0, 255, 0)	Fusobacterium nucleatum vincentii ATCC 51190
Fusobacterium_nucleatum_vincentii_ChDC_F8	rgb(0, 255, 0)	Fusobacterium nucleatum vincentii ChDC F8
Fusobacterium_nucleatum_vincentii_KCOM_2880	rgb(0, 255, 0)	Fusobacterium nucleatum vincentii KCOM 2880
Fusobacterium_nucleatum_vincentii_KCOM_2931	rgb(0, 255, 0)	Fusobacterium nucleatum vincentii KCOM 2931
Fusobacterium_nucleatum_vincentii_NCTC11326	rgb(0, 255, 0)	Fusobacterium nucleatum vincentii NCTC11326
Fusobacterium_nucleatum_W1481	rgb(0, 255, 0)	Fusobacterium nucleatum W1481
Fusobacterium_periodonticum_1_1_41FAA	rgb(255,255,0)	Fusobacterium periodonticum 1 1 41FAA
Fusobacterium_periodonticum_2_1_31	rgb(255,255,0)	Fusobacterium periodonticum 2 1 31
Fusobacterium_periodonticum_2_1_31_1	rgb(255,255,0)	Fusobacterium periodonticum 2 1 31 1
Fusobacterium_periodonticum_ATCC_33693	rgb(255,255,0)	Fusobacterium periodonticum ATCC 33693
Fusobacterium_periodonticum_D10	rgb(255,255,0)	Fusobacterium periodonticum D10
Fusobacterium_periodonticum_KCOM_1259	rgb(255,255,0)	Fusobacterium periodonticum KCOM 1259
Fusobacterium_periodonticum_KCOM_1261	rgb(255,255,0)	Fusobacterium periodonticum KCOM 1261
Fusobacterium_periodonticum_KCOM_1262	rgb(255,255,0)	Fusobacterium periodonticum KCOM 1262
Fusobacterium_periodonticum_KCOM_1263	rgb(255,255,0)	Fusobacterium periodonticum KCOM 1263
Fusobacterium_periodonticum_KCOM_1265	rgb(255,255,0)	Fusobacterium periodonticum KCOM 1265
Fusobacterium_periodonticum_KCOM_1277	rgb(255,255,0)	Fusobacterium periodonticum KCOM 1277
Fusobacterium_periodonticum_KCOM_1282	rgb(255,255,0)	Fusobacterium periodonticum KCOM 1282
Fusobacterium_periodonticum_KCOM_1283	rgb(255,255,0)	Fusobacterium periodonticum KCOM 1283
Fusobacterium_periodonticum_KCOM_1321	rgb(255,255,0)	Fusobacterium periodonticum KCOM 1321
Fusobacterium_periodonticum_KCOM_2305	rgb(255,255,0)	Fusobacterium periodonticum KCOM 2305
Fusobacterium_periodonticum_KCOM_2555	rgb(255,255,0)	Fusobacterium periodonticum KCOM 2555
Fusobacterium_periodonticumKCOM_2653	rgb(255,255,0)	Fusobacterium periodonticumKCOM 2653
Fusobacterium_ulcerans_12_1B	rgb(0,255,255)	Fusobacterium ulcerans 12 1B
Fusobacterium_ulcerans_ATCC_49185	rgb(0,255,255)	Fusobacterium ulcerans ATCC 49185
Fusobacterium_ulcerans_ATCC_49185_4	rgb(0,255,255)	Fusobacterium ulcerans ATCC 49185 4
Fusobacterium_ulcerans_NCTC12112	rgb(0,255,255)	Fusobacterium ulcerans NCTC12112
Fusobacterium_ulcerans_OF01-15LB	rgb(0,255,255)	Fusobacterium ulcerans OF01-15LB
Fusobacterium_varium_AM22-17	rgb(128,0,0)	Fusobacterium varium AM22-17
Fusobacterium_varium_ATCC_27725	rgb(128,0,0)	Fusobacterium varium ATCC 27725
Fusobacterium_varium_ATCC_27725_5	rgb(128,0,0)	Fusobacterium varium ATCC 27725 5
Fusobacterium_varium_Fv113-g1	rgb(128,0,0)	Fusobacterium varium Fv113-g1
Fusobacterium_varium_NCTC10560	rgb(128,0,0)	Fusobacterium varium NCTC10560
Fusobacterium_varium_TM07-10	rgb(128,0,0)	Fusobacterium varium TM07-10
Cetobacterium_somerae_ATCC_BAA-474	rgb(255,255,255)	Cetobacterium somerae ATCC BAA-474
Leptotrichia_buccalis_DSM_1135	rgb(255,255,255)	Leptotrichia buccalis DSM 1135
Fusobacterium_canifelinum_OH4460_COT-188	rgb(128,128,128)	Fusobacterium canifelinum OH4460 COT-188
Fusobacterium_equinum_CMW8396	rgb(128,128,128)	Fusobacterium equinum CMW8396
Fusobacterium_gonidiaformans_3_1_5R	rgb(128,128,128)	Fusobacterium gonidiaformans 3 1 5R
Fusobacterium_gonidiaformans_ATCC_25563	rgb(128,128,128)	Fusobacterium gonidiaformans ATCC 25563
Fusobacterium_gonidiaformans_ATCC_25563_2	rgb(128,128,128)	Fusobacterium gonidiaformans ATCC 25563 2
Fusobacterium_massiliense_Marseille-P2749	rgb(128,128,128)	Fusobacterium massiliense Marseille-P2749
Fusobacterium_naviforme_ATCC_25832	rgb(128,128,128)	Fusobacterium naviforme ATCC 25832
Fusobacterium_naviforme_NCTC13121	rgb(128,128,128)	Fusobacterium naviforme NCTC13121
Fusobacterium_necrogenes_NCTC10723	rgb(128,128,128)	Fusobacterium necrogenes NCTC10723
Fusobacterium_perfoetens_ATCC_29250	rgb(255,255,255)	Fusobacterium perfoetens ATCC 29250
Fusobacterium_russii_ATCC_25533	rgb(128,128,128)	Fusobacterium russii ATCC 25533
Fusobacterium_sp.	rgb(128,128,128)	Fusobacterium sp.
Fusobacterium_sp._CM1	rgb(0,255,0)	Fusobacterium sp. CM1
Fusobacterium_sp._CM21	rgb(0,255,0)	Fusobacterium sp. CM21
Fusobacterium_sp._CM22	rgb(0,255,0)	Fusobacterium sp. CM22
Fusobacterium_sp._HMSC064B11	rgb(0,255,0)	Fusobacterium sp. HMSC064B11
Fusobacterium_sp._HMSC064B12	rgb(0,255,0)	Fusobacterium sp. HMSC064B12
Fusobacterium_sp._HMSC065F01	rgb(0,255,0)	Fusobacterium sp. HMSC065F01
Fusobacterium_sp._HMSC073F01	rgb(128,0,0)	Fusobacterium sp. HMSC073F01
Fusobacterium_sp._OBRC1	rgb(0,255,0)	Fusobacterium sp. OBRC1
Fusobacterium_sp._oral_taxon_203_W7671	rgb(0,255,0)	Fusobacterium sp. oral taxon 203 W7671
Fusobacterium_sp._oral_taxon_370_str._F0437	rgb(128,128,128)	Fusobacterium sp. oral taxon 370 str. F0437
