# Supplementary material for: Comparative Genomic Analysis of Fusobacterium necrophorum Provides Insights into Conserved Virulence Genes
Source: Microbiol Spectr. 2022 Oct 7;10(6):e00297-22. doi: 10.1128/spectrum.00297-22 (PMC9769765; doi:10.1128/spectrum.00297-22)
Supplement: Supplemental file 4 — Data Set S4. Download spectrum.00297-22-s0004.xlsx, XLSX file, 1.8 MB [file spectrum.00297-22-s0004.xlsx]

## Sheet: gene_presence_absence
Gene	Non-unique Gene name	Annotation	No. isolates	No. sequences	Avg sequences per isolate	Genome Fragment	Order within Fragment	Accessory Fragment	Accessory Order with Fragment	QC	Min group size nuc	Max group size nuc	Avg group size nuc	Fnf_1007-200	Fnf_ATCC_51357-200	Fn_D12-200	Fn_HUN048-200	Fn_ATCC_25286-200	Fn_BFTR-1-200	Fn_BFTR-2-200	Fn_BL-200	Fn_DJ-1-200	Fn_DJ-2-200	Fn_KG34-200	Fn_KG35-200	Fnf_1248-200	Fnf_1267-200	Fnf_1285-200	Fnf_1309-200	Fnf_1314-200	Fnf_1330-200	Fnf_1353-200	Fnf_1365-200	Fnf_B35-200	Fnf_LS_1272-200	Fnf_LS_1291-200	Fnf_P1_CP-200	Fuso_212-200	Fuso_8L1-200	Fuso_B17-200	MK12-200	NCTC13726-200	SM1216	Fn_DAB-200	Fn_FDAARGOS_565-200	Fnf_1250-200	Fnf_1_1-200	Fnf_B35_1-200	Fnf_F1260-200
murJ		putative lipid II flippase MurJ	46	46	1	180	4365				623	1481	1421	HFMNANMC_00523	BBNGAGFF_01672	NBLABIBC_01230	HHKPMNBD_00460	EDPAAIAM_01214	AJCIDKON_02170	LIAIEAPM_01567	ABJJGFLJ_02202	HPEJNNAH_02188	BDLNCNPA_01478	CAALFOIN_00516	BDMBNIHE_00585	OHALNIEN_01984	BBEOHCII_02080	PGKMFHKC_02071	CEHPNLDK_01781	BJHGMHFO_01228	FDPLCLKD_01750	OGMCCAIF_00594	CMGIABJI_01992	PBLCDJDF_00031	NOIEMAFJ_01136	BEJHABKI_01251	KNFFGINF_01086	HNJFIMIJ_01245	FLMJGHHK_01121	GDENKAOO_00632	KDEDJMLP_01097	GEGBDKOP_02191	AFHMEFJF_00960	CNEHPOEB_00010	CKOKFPAK_02391	FCAAFAHO_02226	AKBLAMMA_01221	ONHEGFJF_00917	CHIFNPHK_01338
ddl		D-alanine--D-alanine ligase	46	46	1	180	7384				539	866	858	HFMNANMC_00051	BBNGAGFF_00028	NBLABIBC_00671	HHKPMNBD_01057	EDPAAIAM_01275	AJCIDKON_01954	LIAIEAPM_00380	ABJJGFLJ_01436	HPEJNNAH_00661	BDLNCNPA_00339	CAALFOIN_00279	BDMBNIHE_00912	OHALNIEN_00432	BBEOHCII_00498	PGKMFHKC_00985	CEHPNLDK_00294	BJHGMHFO_00161	FDPLCLKD_00420	OGMCCAIF_00228	CMGIABJI_00343	PBLCDJDF_01732	NOIEMAFJ_00059	BEJHABKI_00289	KNFFGINF_01881	HNJFIMIJ_01313	FLMJGHHK_01182	GDENKAOO_00088	KDEDJMLP_00089	GEGBDKOP_01158	AFHMEFJF_01082	CNEHPOEB_00761	CKOKFPAK_01010	FCAAFAHO_00518	AKBLAMMA_01016	ONHEGFJF_02253	CHIFNPHK_00079
murB		UDP-N-acetylenolpyruvoylglucosamine reductase	46	46	1	180	7383				293	839	819	HFMNANMC_00052	BBNGAGFF_00029	NBLABIBC_00672	HHKPMNBD_01056	EDPAAIAM_01276	AJCIDKON_01953	LIAIEAPM_00381	ABJJGFLJ_01437	HPEJNNAH_00660	BDLNCNPA_00340	CAALFOIN_00278	BDMBNIHE_00911	OHALNIEN_00431	BBEOHCII_00497	PGKMFHKC_00984	CEHPNLDK_00293	BJHGMHFO_00162	FDPLCLKD_00419	OGMCCAIF_00229	CMGIABJI_00342	PBLCDJDF_01733	NOIEMAFJ_00058	BEJHABKI_00290	KNFFGINF_01880	HNJFIMIJ_01312	FLMJGHHK_01183	GDENKAOO_00087	KDEDJMLP_00088	GEGBDKOP_01157	AFHMEFJF_01083	CNEHPOEB_00762	CKOKFPAK_01011	FCAAFAHO_00517	AKBLAMMA_01019	ONHEGFJF_02255	CHIFNPHK_00078
pgaB		Poly-beta-1,6-N-acetyl-D-glucosamine N-deacetylase	46	46	1	180	7349				806	1079	1073	HFMNANMC_00073	BBNGAGFF_00050	NBLABIBC_00693	HHKPMNBD_01035	EDPAAIAM_01297	AJCIDKON_01932	LIAIEAPM_00402	ABJJGFLJ_01458	HPEJNNAH_00445	BDLNCNPA_00361	CAALFOIN_00257	BDMBNIHE_00890	OHALNIEN_00410	BBEOHCII_00476	PGKMFHKC_00963	CEHPNLDK_00272	BJHGMHFO_00183	FDPLCLKD_00398	OGMCCAIF_00250	CMGIABJI_00321	PBLCDJDF_01754	NOIEMAFJ_00037	BEJHABKI_00311	KNFFGINF_01859	HNJFIMIJ_01291	FLMJGHHK_01204	GDENKAOO_00066	KDEDJMLP_00067	GEGBDKOP_01136	AFHMEFJF_01104	CNEHPOEB_00783	CKOKFPAK_01032	FCAAFAHO_00496	AKBLAMMA_01050	ONHEGFJF_02282	CHIFNPHK_00057
luxO		Luminescence regulatory protein LuxO	46	46	1	180	1429				932	1391	1361	HFMNANMC_00109	BBNGAGFF_01551	NBLABIBC_00589	HHKPMNBD_01584	EDPAAIAM_01508	AJCIDKON_01426	LIAIEAPM_00109	ABJJGFLJ_00295	HPEJNNAH_01400	BDLNCNPA_00101	CAALFOIN_01316	BDMBNIHE_00503	OHALNIEN_02188	BBEOHCII_00037	PGKMFHKC_00136	CEHPNLDK_02027	BJHGMHFO_01741	FDPLCLKD_01956	OGMCCAIF_01964	CMGIABJI_02087	PBLCDJDF_01336	NOIEMAFJ_01631	BEJHABKI_01991	KNFFGINF_01270	HNJFIMIJ_01399	FLMJGHHK_01314	GDENKAOO_01523	KDEDJMLP_02011	GEGBDKOP_00760	AFHMEFJF_01015	CNEHPOEB_00540	CKOKFPAK_01394	FCAAFAHO_01843	AKBLAMMA_02837	ONHEGFJF_00143	CHIFNPHK_01988
nrdA		Ribonucleoside-diphosphate reductase 1 subunit alpha	46	46	1	180	1408				1400	2258	2229	HFMNANMC_00127	BBNGAGFF_01568	NBLABIBC_00608	HHKPMNBD_01601	EDPAAIAM_01525	AJCIDKON_01502	LIAIEAPM_01498	ABJJGFLJ_00278	HPEJNNAH_00419	BDLNCNPA_01449	CAALFOIN_01333	BDMBNIHE_00520	OHALNIEN_02170	BBEOHCII_00019	PGKMFHKC_00117	CEHPNLDK_02009	BJHGMHFO_01724	FDPLCLKD_01938	OGMCCAIF_01947	CMGIABJI_02069	PBLCDJDF_01319	NOIEMAFJ_01613	BEJHABKI_01974	KNFFGINF_01252	HNJFIMIJ_01416	FLMJGHHK_01297	GDENKAOO_01506	KDEDJMLP_02028	GEGBDKOP_00743	AFHMEFJF_01185	CNEHPOEB_01171	CKOKFPAK_01411	FCAAFAHO_01861	AKBLAMMA_02815	ONHEGFJF_00123	CHIFNPHK_01970
bglK		Beta-glucoside kinase	46	46	1	180	5467				398	902	883	HFMNANMC_00198	BBNGAGFF_01625	NBLABIBC_01062	HHKPMNBD_00929	EDPAAIAM_01996	AJCIDKON_00875	LIAIEAPM_01312	ABJJGFLJ_01026	HPEJNNAH_01058	BDLNCNPA_00159	CAALFOIN_00645	BDMBNIHE_00028	OHALNIEN_00304	BBEOHCII_00435	PGKMFHKC_00373	CEHPNLDK_00234	BJHGMHFO_01956	FDPLCLKD_00361	OGMCCAIF_02044	CMGIABJI_00279	PBLCDJDF_01681	NOIEMAFJ_01207	BEJHABKI_00039	KNFFGINF_01697	HNJFIMIJ_02042	FLMJGHHK_01869	GDENKAOO_01986	KDEDJMLP_00910	GEGBDKOP_00447	AFHMEFJF_01382	CNEHPOEB_01456	CKOKFPAK_01705	FCAAFAHO_00309	AKBLAMMA_02275	ONHEGFJF_01128	CHIFNPHK_01501
aaaT		L-amino acid N-acetyltransferase AaaT	46	46	1	180	5551				287	584	506	HFMNANMC_00366	BBNGAGFF_00159	NBLABIBC_00971	HHKPMNBD_00880	EDPAAIAM_00560	AJCIDKON_01795	LIAIEAPM_01518	ABJJGFLJ_00662	HPEJNNAH_00919	BDLNCNPA_00462	CAALFOIN_00995	BDMBNIHE_00078	OHALNIEN_01070	BBEOHCII_00882	PGKMFHKC_01024	CEHPNLDK_00397	BJHGMHFO_00315	FDPLCLKD_00561	OGMCCAIF_00423	CMGIABJI_00937	PBLCDJDF_00490	NOIEMAFJ_00840	BEJHABKI_00483	KNFFGINF_01911	HNJFIMIJ_00642	FLMJGHHK_00612	GDENKAOO_01334	KDEDJMLP_01892	GEGBDKOP_00157	AFHMEFJF_00464	CNEHPOEB_01247	CKOKFPAK_01993	FCAAFAHO_01536	AKBLAMMA_02346	ONHEGFJF_01192	CHIFNPHK_01555
ywaC		GTP pyrophosphokinase YwaC	46	46	1	180	5289				392	788	770	HFMNANMC_00458	BBNGAGFF_01384	NBLABIBC_01715	HHKPMNBD_00095	EDPAAIAM_01439	AJCIDKON_00595	LIAIEAPM_01887	ABJJGFLJ_01885	HPEJNNAH_00836	BDLNCNPA_02147	CAALFOIN_01112	BDMBNIHE_01675	OHALNIEN_00977	BBEOHCII_00403	PGKMFHKC_00270	CEHPNLDK_00202	BJHGMHFO_00837	FDPLCLKD_00329	OGMCCAIF_00868	CMGIABJI_00190	PBLCDJDF_01461	NOIEMAFJ_01721	BEJHABKI_00508	KNFFGINF_01665	HNJFIMIJ_01737	FLMJGHHK_01568	GDENKAOO_01467	KDEDJMLP_01372	GEGBDKOP_00075	AFHMEFJF_01452	CNEHPOEB_00630	CKOKFPAK_02075	FCAAFAHO_00195	AKBLAMMA_01972	ONHEGFJF_00519	CHIFNPHK_01050
aroA		3-phosphoshikimate 1-carboxyvinyltransferase	46	46	1	180	964				794	1226	1216	HFMNANMC_00469	BBNGAGFF_01396	NBLABIBC_01727	HHKPMNBD_00084	EDPAAIAM_00110	AJCIDKON_01892	LIAIEAPM_01735	ABJJGFLJ_00935	HPEJNNAH_00506	BDLNCNPA_01900	CAALFOIN_01123	BDMBNIHE_01664	OHALNIEN_00466	BBEOHCII_00392	PGKMFHKC_00259	CEHPNLDK_00191	BJHGMHFO_00849	FDPLCLKD_00317	OGMCCAIF_00856	CMGIABJI_00179	PBLCDJDF_01450	NOIEMAFJ_01732	BEJHABKI_00520	KNFFGINF_01654	HNJFIMIJ_00134	FLMJGHHK_00022	GDENKAOO_01456	KDEDJMLP_01360	GEGBDKOP_00251	AFHMEFJF_01589	CNEHPOEB_01973	CKOKFPAK_01899	FCAAFAHO_00184	AKBLAMMA_01954	ONHEGFJF_00534	CHIFNPHK_01061
glgP		Glycogen phosphorylase	46	46	1	180	944				866	2363	2310	HFMNANMC_00481	BBNGAGFF_01408	NBLABIBC_01738	HHKPMNBD_00072	EDPAAIAM_00098	AJCIDKON_01880	LIAIEAPM_00951	ABJJGFLJ_00923	HPEJNNAH_00093	BDLNCNPA_01888	CAALFOIN_01135	BDMBNIHE_01652	OHALNIEN_00478	BBEOHCII_00380	PGKMFHKC_00247	CEHPNLDK_00179	BJHGMHFO_00861	FDPLCLKD_00305	OGMCCAIF_00844	CMGIABJI_00167	PBLCDJDF_01438	NOIEMAFJ_01744	BEJHABKI_00532	KNFFGINF_01642	HNJFIMIJ_00122	FLMJGHHK_00010	GDENKAOO_01444	KDEDJMLP_01348	GEGBDKOP_00263	AFHMEFJF_01571	CNEHPOEB_01961	CKOKFPAK_01887	FCAAFAHO_00172	AKBLAMMA_01937	ONHEGFJF_00551	CHIFNPHK_01073
group_1169		putative protein	46	46	1	180	880				362	884	868	HFMNANMC_00577	BBNGAGFF_00397	NBLABIBC_00148	HHKPMNBD_01417	EDPAAIAM_01405	AJCIDKON_01082	LIAIEAPM_00699	ABJJGFLJ_00173	HPEJNNAH_00619	BDLNCNPA_01784	CAALFOIN_00214	BDMBNIHE_00230	OHALNIEN_00641	BBEOHCII_00138	PGKMFHKC_00660	CEHPNLDK_00691	BJHGMHFO_00574	FDPLCLKD_00660	OGMCCAIF_01188	CMGIABJI_01056	PBLCDJDF_00368	NOIEMAFJ_00645	BEJHABKI_00869	KNFFGINF_00562	HNJFIMIJ_00500	FLMJGHHK_00428	GDENKAOO_00445	KDEDJMLP_00464	GEGBDKOP_00420	AFHMEFJF_00017	CNEHPOEB_01144	CKOKFPAK_01732	FCAAFAHO_00696	AKBLAMMA_00530	ONHEGFJF_01824	CHIFNPHK_00513
pheT		Phenylalanine--tRNA ligase beta subunit	46	46	1	180	7271				1505	2387	2367	HFMNANMC_00729	BBNGAGFF_01252	NBLABIBC_00742	HHKPMNBD_00987	EDPAAIAM_01097	AJCIDKON_00956	LIAIEAPM_02051	ABJJGFLJ_01221	HPEJNNAH_01860	BDLNCNPA_01751	CAALFOIN_01887	BDMBNIHE_00841	OHALNIEN_00556	BBEOHCII_00582	PGKMFHKC_00530	CEHPNLDK_00340	BJHGMHFO_00119	FDPLCLKD_00504	OGMCCAIF_00186	CMGIABJI_00824	PBLCDJDF_01807	NOIEMAFJ_00928	BEJHABKI_00246	KNFFGINF_01795	HNJFIMIJ_00919	FLMJGHHK_00911	GDENKAOO_00023	KDEDJMLP_00023	GEGBDKOP_01080	AFHMEFJF_01867	CNEHPOEB_01720	CKOKFPAK_01077	FCAAFAHO_00431	AKBLAMMA_03099	ONHEGFJF_02329	CHIFNPHK_00009
dxr		1-deoxy-D-xylulose 5-phosphate reductoisomerase	46	46	1	180	2711				533	1154	1137	HFMNANMC_00815	BBNGAGFF_00629	NBLABIBC_00867	HHKPMNBD_01720	EDPAAIAM_01850	AJCIDKON_00760	LIAIEAPM_01165	ABJJGFLJ_00510	HPEJNNAH_00010	BDLNCNPA_01609	CAALFOIN_01781	BDMBNIHE_00635	OHALNIEN_02051	BBEOHCII_02148	PGKMFHKC_02140	CEHPNLDK_01890	BJHGMHFO_00011	FDPLCLKD_01819	OGMCCAIF_00078	CMGIABJI_01685	PBLCDJDF_01200	NOIEMAFJ_00384	BEJHABKI_00138	KNFFGINF_01133	HNJFIMIJ_01927	FLMJGHHK_01755	GDENKAOO_01919	KDEDJMLP_02057	GEGBDKOP_00896	AFHMEFJF_02075	CNEHPOEB_01073	CKOKFPAK_01259	FCAAFAHO_00093	AKBLAMMA_02950	ONHEGFJF_00241	CHIFNPHK_02183
ntcA		hypothetical protein	46	46	1	180	2618				479	602	595	HFMNANMC_00885	BBNGAGFF_00804	NBLABIBC_00797	HHKPMNBD_01790	EDPAAIAM_01480	AJCIDKON_00100	LIAIEAPM_02370	ABJJGFLJ_01810	HPEJNNAH_00638	BDLNCNPA_00985	CAALFOIN_01615	BDMBNIHE_00712	OHALNIEN_02121	BBEOHCII_02218	PGKMFHKC_02211	CEHPNLDK_01960	BJHGMHFO_00217	FDPLCLKD_01889	OGMCCAIF_00289	CMGIABJI_01755	PBLCDJDF_01270	NOIEMAFJ_00314	BEJHABKI_00344	KNFFGINF_01203	HNJFIMIJ_01460	FLMJGHHK_01036	GDENKAOO_01791	KDEDJMLP_02130	GEGBDKOP_00999	AFHMEFJF_00660	CNEHPOEB_02192	CKOKFPAK_01158	FCAAFAHO_00023	AKBLAMMA_03044	ONHEGFJF_00321	CHIFNPHK_02253
bepF		Efflux pump periplasmic linker BepF	46	46	1	180	4521				467	1103	1089	HFMNANMC_01122	BBNGAGFF_01871	NBLABIBC_01346	HHKPMNBD_00368	EDPAAIAM_01134	AJCIDKON_00203	LIAIEAPM_00286	ABJJGFLJ_00865	HPEJNNAH_01107	BDLNCNPA_01034	CAALFOIN_01841	BDMBNIHE_01412	OHALNIEN_01362	BBEOHCII_01053	PGKMFHKC_01195	CEHPNLDK_00970	BJHGMHFO_00998	FDPLCLKD_00946	OGMCCAIF_00707	CMGIABJI_00653	PBLCDJDF_00144	NOIEMAFJ_01810	BEJHABKI_00669	KNFFGINF_00407	HNJFIMIJ_01011	FLMJGHHK_00948	GDENKAOO_00797	KDEDJMLP_01210	GEGBDKOP_02326	AFHMEFJF_01803	CNEHPOEB_00731	CKOKFPAK_02257	FCAAFAHO_01132	AKBLAMMA_01402	ONHEGFJF_00770	CHIFNPHK_01239
relA		GTP pyrophosphokinase	46	46	1	180	510				845	2177	2100	HFMNANMC_01189	BBNGAGFF_01010	NBLABIBC_01515	HHKPMNBD_00625	EDPAAIAM_01663	AJCIDKON_02211	LIAIEAPM_00438	ABJJGFLJ_00086	HPEJNNAH_01266	BDLNCNPA_02169	CAALFOIN_01101	BDMBNIHE_01254	OHALNIEN_00014	BBEOHCII_01406	PGKMFHKC_02255	CEHPNLDK_01273	BJHGMHFO_01439	FDPLCLKD_01241	OGMCCAIF_01837	CMGIABJI_01375	PBLCDJDF_01175	NOIEMAFJ_01409	BEJHABKI_01837	KNFFGINF_01013	HNJFIMIJ_01501	FLMJGHHK_01535	GDENKAOO_01135	KDEDJMLP_01628	GEGBDKOP_00686	AFHMEFJF_00590	CNEHPOEB_01804	CKOKFPAK_01468	FCAAFAHO_01494	AKBLAMMA_02738	ONHEGFJF_01500	CHIFNPHK_01914
nrdD		Anaerobic ribonucleoside-triphosphate reductase	46	46	1	180	410				1844	2291	2198	HFMNANMC_01269	BBNGAGFF_00875	NBLABIBC_01600	HHKPMNBD_00705	EDPAAIAM_00296	AJCIDKON_00797	LIAIEAPM_01633	ABJJGFLJ_00980	HPEJNNAH_01501	BDLNCNPA_01530	CAALFOIN_01022	BDMBNIHE_01459	OHALNIEN_00148	BBEOHCII_01271	PGKMFHKC_01992	CEHPNLDK_01193	BJHGMHFO_01582	FDPLCLKD_01162	OGMCCAIF_00036	CMGIABJI_01295	PBLCDJDF_01096	NOIEMAFJ_01271	BEJHABKI_00093	KNFFGINF_00934	HNJFIMIJ_01625	FLMJGHHK_01404	GDENKAOO_00999	KDEDJMLP_01949	GEGBDKOP_00630	AFHMEFJF_01340	CNEHPOEB_00294	CKOKFPAK_01524	FCAAFAHO_01349	AKBLAMMA_02610	ONHEGFJF_01398	CHIFNPHK_01771
group_1290		hypothetical protein	46	46	1	180	398				236	749	737	HFMNANMC_01275	BBNGAGFF_00881	NBLABIBC_01607	HHKPMNBD_00711	EDPAAIAM_00290	AJCIDKON_01450	LIAIEAPM_01639	ABJJGFLJ_00974	HPEJNNAH_01184	BDLNCNPA_01524	CAALFOIN_01016	BDMBNIHE_01453	OHALNIEN_00142	BBEOHCII_01265	PGKMFHKC_01986	CEHPNLDK_01187	BJHGMHFO_01588	FDPLCLKD_01156	OGMCCAIF_00042	CMGIABJI_01289	PBLCDJDF_01090	NOIEMAFJ_01265	BEJHABKI_00087	KNFFGINF_00928	HNJFIMIJ_01631	FLMJGHHK_01398	GDENKAOO_00993	KDEDJMLP_01943	GEGBDKOP_00624	AFHMEFJF_01346	CNEHPOEB_00300	CKOKFPAK_01530	FCAAFAHO_01343	AKBLAMMA_02599	ONHEGFJF_01391	CHIFNPHK_01765
group_1295		hypothetical protein	46	46	1	180	5568				137	491	475	HFMNANMC_01372	BBNGAGFF_01966	NBLABIBC_00979	HHKPMNBD_00872	EDPAAIAM_00549	AJCIDKON_02068	LIAIEAPM_00032	ABJJGFLJ_00559	HPEJNNAH_00968	BDLNCNPA_00473	CAALFOIN_00987	BDMBNIHE_00089	OHALNIEN_01583	BBEOHCII_01591	PGKMFHKC_01784	CEHPNLDK_01460	BJHGMHFO_00057	FDPLCLKD_01430	OGMCCAIF_00124	CMGIABJI_01394	PBLCDJDF_00498	NOIEMAFJ_00832	BEJHABKI_00184	KNFFGINF_00641	HNJFIMIJ_00654	FLMJGHHK_00624	GDENKAOO_01342	KDEDJMLP_01884	GEGBDKOP_00146	AFHMEFJF_00456	CNEHPOEB_00224	CKOKFPAK_02004	FCAAFAHO_01544	AKBLAMMA_02357	ONHEGFJF_01201	CHIFNPHK_01563
recN		DNA repair protein RecN	46	46	1	180	2741				467	1667	1618	HFMNANMC_01618	BBNGAGFF_00940	NBLABIBC_00906	HHKPMNBD_00151	EDPAAIAM_01553	AJCIDKON_00634	LIAIEAPM_01117	ABJJGFLJ_01047	HPEJNNAH_00727	BDLNCNPA_01231	CAALFOIN_01761	BDMBNIHE_01806	OHALNIEN_00887	BBEOHCII_00629	PGKMFHKC_00577	CEHPNLDK_00387	BJHGMHFO_00282	FDPLCLKD_00551	OGMCCAIF_00390	CMGIABJI_00927	PBLCDJDF_01914	NOIEMAFJ_00404	BEJHABKI_00450	KNFFGINF_01815	HNJFIMIJ_01533	FLMJGHHK_01323	GDENKAOO_01937	KDEDJMLP_02208	GEGBDKOP_00875	AFHMEFJF_01525	CNEHPOEB_00956	CKOKFPAK_01280	FCAAFAHO_00478	AKBLAMMA_03189	ONHEGFJF_00072	CHIFNPHK_02163
srpB		Protein SrpB	46	46	1	180	7420				464	758	706	HFMNANMC_01838	BBNGAGFF_00410	NBLABIBC_01843	HHKPMNBD_01229	EDPAAIAM_02191	AJCIDKON_01462	LIAIEAPM_01541	ABJJGFLJ_00829	HPEJNNAH_01460	BDLNCNPA_00609	CAALFOIN_00308	BDMBNIHE_01177	OHALNIEN_00928	BBEOHCII_01427	PGKMFHKC_01612	CEHPNLDK_01293	BJHGMHFO_01266	FDPLCLKD_01266	OGMCCAIF_01350	CMGIABJI_00217	PBLCDJDF_00786	NOIEMAFJ_01432	BEJHABKI_01486	KNFFGINF_00234	HNJFIMIJ_01047	FLMJGHHK_02060	GDENKAOO_00117	KDEDJMLP_00118	GEGBDKOP_01189	AFHMEFJF_01626	CNEHPOEB_00975	CKOKFPAK_00979	FCAAFAHO_01886	AKBLAMMA_00981	ONHEGFJF_02224	CHIFNPHK_00110
glmM		Phosphoglucosamine mutase	46	46	1	180	7644				983	1358	1343	HFMNANMC_01916	BBNGAGFF_00487	NBLABIBC_01922	HHKPMNBD_01310	EDPAAIAM_00487	AJCIDKON_00158	LIAIEAPM_00617	ABJJGFLJ_00193	HPEJNNAH_01438	BDLNCNPA_00716	CAALFOIN_00383	BDMBNIHE_01761	OHALNIEN_01674	BBEOHCII_01505	PGKMFHKC_01690	CEHPNLDK_01372	BJHGMHFO_01343	FDPLCLKD_01344	OGMCCAIF_01427	CMGIABJI_01927	PBLCDJDF_00874	NOIEMAFJ_01509	BEJHABKI_01563	KNFFGINF_00156	HNJFIMIJ_00399	FLMJGHHK_00287	GDENKAOO_00205	KDEDJMLP_00220	GEGBDKOP_01373	AFHMEFJF_01327	CNEHPOEB_00482	CKOKFPAK_00796	FCAAFAHO_01964	AKBLAMMA_00853	ONHEGFJF_02123	CHIFNPHK_00188
gsiC_5		Glutathione transport system permease protein GsiC	46	46	1	180	6939				551	1328	918	HFMNANMC_01994	BBNGAGFF_00251	NBLABIBC_00317	HHKPMNBD_01696	EDPAAIAM_00643	AJCIDKON_00486	LIAIEAPM_01466	ABJJGFLJ_01638	HPEJNNAH_01126	BDLNCNPA_00388	CAALFOIN_00081	BDMBNIHE_01940	OHALNIEN_01940	BBEOHCII_01796	PGKMFHKC_01466	CEHPNLDK_01666	BJHGMHFO_00719	FDPLCLKD_01635	OGMCCAIF_01332	CMGIABJI_01599	PBLCDJDF_00712	NOIEMAFJ_01020	BEJHABKI_01013	KNFFGINF_00846	HNJFIMIJ_00034	FLMJGHHK_00204	GDENKAOO_01210	KDEDJMLP_00803	GEGBDKOP_01888	AFHMEFJF_00335	CNEHPOEB_01115	CKOKFPAK_00285	FCAAFAHO_02111	AKBLAMMA_00125	ONHEGFJF_01614	CHIFNPHK_00784
dnaX_1		DNA polymerase III subunit tau	46	46	1	180	7403				401	908	862	HFMNANMC_00037	BBNGAGFF_00014	NBLABIBC_00657	HHKPMNBD_01071	EDPAAIAM_01261	AJCIDKON_00371	LIAIEAPM_00366	ABJJGFLJ_01422	HPEJNNAH_00675	BDLNCNPA_00325	CAALFOIN_00293	BDMBNIHE_00926	OHALNIEN_00446	BBEOHCII_00512	PGKMFHKC_01077	CEHPNLDK_00308	BJHGMHFO_00147	FDPLCLKD_00434	OGMCCAIF_00214	CMGIABJI_00357	PBLCDJDF_01718	NOIEMAFJ_00073	BEJHABKI_00274	KNFFGINF_00251	HNJFIMIJ_01327	FLMJGHHK_01168	GDENKAOO_00102	KDEDJMLP_00103	GEGBDKOP_01172	AFHMEFJF_02181	CNEHPOEB_00747	CKOKFPAK_00996	FCAAFAHO_01028	AKBLAMMA_00997	ONHEGFJF_02238	CHIFNPHK_00093
murG		UDP-N-acetylglucosamine--N-acetylmuramyl-(pentapeptide) pyrophosphoryl-undecaprenol N-acetylglucosamine transferase	46	46	1	180	7381				260	1067	1049	HFMNANMC_00054	BBNGAGFF_00031	NBLABIBC_00674	HHKPMNBD_01054	EDPAAIAM_01278	AJCIDKON_01951	LIAIEAPM_00383	ABJJGFLJ_01439	HPEJNNAH_00658	BDLNCNPA_00342	CAALFOIN_00276	BDMBNIHE_00909	OHALNIEN_00429	BBEOHCII_00495	PGKMFHKC_00982	CEHPNLDK_00291	BJHGMHFO_00164	FDPLCLKD_00417	OGMCCAIF_00231	CMGIABJI_00340	PBLCDJDF_01735	NOIEMAFJ_00056	BEJHABKI_00292	KNFFGINF_01878	HNJFIMIJ_01310	FLMJGHHK_01185	GDENKAOO_00085	KDEDJMLP_00086	GEGBDKOP_01155	AFHMEFJF_01085	CNEHPOEB_00764	CKOKFPAK_01013	FCAAFAHO_00515	AKBLAMMA_01022	ONHEGFJF_02257	CHIFNPHK_00076
leuS		Leucine--tRNA ligase	46	46	1	180	7371				1847	2558	2527	HFMNANMC_00060	BBNGAGFF_00037	NBLABIBC_00680	HHKPMNBD_01048	EDPAAIAM_01284	AJCIDKON_01945	LIAIEAPM_00389	ABJJGFLJ_01445	HPEJNNAH_00652	BDLNCNPA_00348	CAALFOIN_00270	BDMBNIHE_00903	OHALNIEN_00423	BBEOHCII_00489	PGKMFHKC_00976	CEHPNLDK_00285	BJHGMHFO_00170	FDPLCLKD_00411	OGMCCAIF_00237	CMGIABJI_00334	PBLCDJDF_01741	NOIEMAFJ_00050	BEJHABKI_00298	KNFFGINF_01872	HNJFIMIJ_01304	FLMJGHHK_01191	GDENKAOO_00079	KDEDJMLP_00080	GEGBDKOP_01149	AFHMEFJF_01091	CNEHPOEB_00770	CKOKFPAK_01019	FCAAFAHO_00509	AKBLAMMA_01031	ONHEGFJF_02265	CHIFNPHK_00070
rbgA		Ribosome biogenesis GTPase A	46	46	1	180	1435				530	896	888	HFMNANMC_00105	BBNGAGFF_01543	NBLABIBC_00585	HHKPMNBD_01580	EDPAAIAM_00895	AJCIDKON_00452	LIAIEAPM_00102	ABJJGFLJ_02098	HPEJNNAH_02121	BDLNCNPA_00108	CAALFOIN_01312	BDMBNIHE_00499	OHALNIEN_02192	BBEOHCII_00041	PGKMFHKC_00140	CEHPNLDK_02031	BJHGMHFO_01748	FDPLCLKD_01960	OGMCCAIF_01971	CMGIABJI_02091	PBLCDJDF_01340	NOIEMAFJ_01635	BEJHABKI_01998	KNFFGINF_01274	HNJFIMIJ_00845	FLMJGHHK_00815	GDENKAOO_01527	KDEDJMLP_02004	GEGBDKOP_00769	AFHMEFJF_01011	CNEHPOEB_00378	CKOKFPAK_01385	FCAAFAHO_01839	AKBLAMMA_02842	ONHEGFJF_00149	CHIFNPHK_01992
ybaN		Inner membrane protein YbaN	46	46	1	180	5537				362	470	382	HFMNANMC_00360	BBNGAGFF_00163	NBLABIBC_00965	HHKPMNBD_00884	EDPAAIAM_00569	AJCIDKON_01092	LIAIEAPM_01527	ABJJGFLJ_00671	HPEJNNAH_00929	BDLNCNPA_00452	CAALFOIN_00601	BDMBNIHE_00072	OHALNIEN_01076	BBEOHCII_00888	PGKMFHKC_01030	CEHPNLDK_00403	BJHGMHFO_00311	FDPLCLKD_00567	OGMCCAIF_00419	CMGIABJI_00943	PBLCDJDF_00487	NOIEMAFJ_00846	BEJHABKI_00479	KNFFGINF_01905	HNJFIMIJ_00218	FLMJGHHK_00603	GDENKAOO_01328	KDEDJMLP_01896	GEGBDKOP_00166	AFHMEFJF_00470	CNEHPOEB_01238	CKOKFPAK_01984	FCAAFAHO_01530	AKBLAMMA_02338	ONHEGFJF_01189	CHIFNPHK_01549
rnhB		Ribonuclease HII	46	46	1	180	6399				425	629	624	HFMNANMC_00386	BBNGAGFF_01205	NBLABIBC_00014	HHKPMNBD_01117	EDPAAIAM_01825	AJCIDKON_02028	LIAIEAPM_00925	ABJJGFLJ_00633	HPEJNNAH_00242	BDLNCNPA_02092	CAALFOIN_00849	BDMBNIHE_00962	OHALNIEN_00772	BBEOHCII_00844	PGKMFHKC_00793	CEHPNLDK_00558	BJHGMHFO_00385	FDPLCLKD_00793	OGMCCAIF_00992	CMGIABJI_01189	PBLCDJDF_01634	NOIEMAFJ_00776	BEJHABKI_01308	KNFFGINF_00038	HNJFIMIJ_01641	FLMJGHHK_01453	GDENKAOO_00312	KDEDJMLP_00330	GEGBDKOP_01483	AFHMEFJF_00086	CNEHPOEB_00072	CKOKFPAK_00686	FCAAFAHO_00892	AKBLAMMA_00623	ONHEGFJF_02000	CHIFNPHK_00380
ispG		4-hydroxy-3-methylbut-2-en-1-yl diphosphate synthase (flavodoxin)	46	46	1	180	6435				1061	1100	1061	HFMNANMC_00412	BBNGAGFF_01179	NBLABIBC_00040	HHKPMNBD_01143	EDPAAIAM_01631	AJCIDKON_02002	LIAIEAPM_00816	ABJJGFLJ_00316	HPEJNNAH_00216	BDLNCNPA_02118	CAALFOIN_00823	BDMBNIHE_00988	OHALNIEN_00746	BBEOHCII_00818	PGKMFHKC_00767	CEHPNLDK_00584	BJHGMHFO_00411	FDPLCLKD_00767	OGMCCAIF_01018	CMGIABJI_01163	PBLCDJDF_01608	NOIEMAFJ_00750	BEJHABKI_01334	KNFFGINF_00012	HNJFIMIJ_01877	FLMJGHHK_01712	GDENKAOO_00338	KDEDJMLP_00356	GEGBDKOP_01512	AFHMEFJF_00112	CNEHPOEB_00046	CKOKFPAK_00657	FCAAFAHO_00866	AKBLAMMA_00584	ONHEGFJF_01972	CHIFNPHK_00406
group_1575		hypothetical protein	46	46	1	180	3437				575	782	581	HFMNANMC_00442	BBNGAGFF_01368	NBLABIBC_01699	HHKPMNBD_00111	EDPAAIAM_01706	AJCIDKON_00680	LIAIEAPM_01982	ABJJGFLJ_01751	HPEJNNAH_00023	BDLNCNPA_00252	CAALFOIN_01287	BDMBNIHE_01691	OHALNIEN_00961	BBEOHCII_00419	PGKMFHKC_00286	CEHPNLDK_00218	BJHGMHFO_00821	FDPLCLKD_00345	OGMCCAIF_00884	CMGIABJI_00206	PBLCDJDF_01477	NOIEMAFJ_01705	BEJHABKI_00492	KNFFGINF_01681	HNJFIMIJ_01956	FLMJGHHK_01843	GDENKAOO_01483	KDEDJMLP_01388	GEGBDKOP_02136	AFHMEFJF_00244	CNEHPOEB_01024	CKOKFPAK_00040	FCAAFAHO_00211	AKBLAMMA_01992	ONHEGFJF_00500	CHIFNPHK_01034
group_1579		hypothetical protein	46	46	1	180	3444				440	797	789	HFMNANMC_00448	BBNGAGFF_01374	NBLABIBC_01705	HHKPMNBD_00105	EDPAAIAM_01712	AJCIDKON_00674	LIAIEAPM_01976	ABJJGFLJ_00887	HPEJNNAH_00029	BDLNCNPA_00258	CAALFOIN_01102	BDMBNIHE_01685	OHALNIEN_00967	BBEOHCII_00413	PGKMFHKC_00280	CEHPNLDK_00212	BJHGMHFO_00827	FDPLCLKD_00339	OGMCCAIF_00878	CMGIABJI_00200	PBLCDJDF_01471	NOIEMAFJ_01711	BEJHABKI_00498	KNFFGINF_01675	HNJFIMIJ_01950	FLMJGHHK_01849	GDENKAOO_01477	KDEDJMLP_01382	GEGBDKOP_02142	AFHMEFJF_00250	CNEHPOEB_01030	CKOKFPAK_00034	FCAAFAHO_00205	AKBLAMMA_01985	ONHEGFJF_00507	CHIFNPHK_01040
aroQ		3-dehydroquinate dehydratase	46	46	1	180	971			Hypothetical protein with no hits to refseq/uniprot/clusters/cdd/tigrfams/pfam overlapping another protein with hits	161	434	425	HFMNANMC_00465	BBNGAGFF_01392	NBLABIBC_01723	HHKPMNBD_00088	EDPAAIAM_00114	AJCIDKON_01896	LIAIEAPM_01731	ABJJGFLJ_00939	HPEJNNAH_00502	BDLNCNPA_01904	CAALFOIN_01119	BDMBNIHE_01668	OHALNIEN_00462	BBEOHCII_00396	PGKMFHKC_00263	CEHPNLDK_00195	BJHGMHFO_00845	FDPLCLKD_00321	OGMCCAIF_00860	CMGIABJI_00183	PBLCDJDF_01454	NOIEMAFJ_01728	BEJHABKI_00516	KNFFGINF_01658	HNJFIMIJ_00138	FLMJGHHK_00026	GDENKAOO_01460	KDEDJMLP_01364	GEGBDKOP_00247	AFHMEFJF_01593	CNEHPOEB_01977	CKOKFPAK_01903	FCAAFAHO_00188	AKBLAMMA_01959	ONHEGFJF_00529	CHIFNPHK_01057
group_1598		hypothetical protein	46	46	1	180	4362				680	749	682	HFMNANMC_00525	BBNGAGFF_01674	NBLABIBC_01232	HHKPMNBD_00458	EDPAAIAM_01216	AJCIDKON_02172	LIAIEAPM_01565	ABJJGFLJ_02200	HPEJNNAH_02186	BDLNCNPA_01480	CAALFOIN_00514	BDMBNIHE_00583	OHALNIEN_01982	BBEOHCII_02078	PGKMFHKC_02069	CEHPNLDK_01779	BJHGMHFO_01230	FDPLCLKD_01748	OGMCCAIF_00596	CMGIABJI_01990	PBLCDJDF_00033	NOIEMAFJ_01134	BEJHABKI_01253	KNFFGINF_01088	HNJFIMIJ_01247	FLMJGHHK_01123	GDENKAOO_00634	KDEDJMLP_01099	GEGBDKOP_02189	AFHMEFJF_00958	CNEHPOEB_00008	CKOKFPAK_02393	FCAAFAHO_02224	AKBLAMMA_01225	ONHEGFJF_00914	CHIFNPHK_01336
group_1599		hypothetical protein	46	46	1	180	6137				437	449	437	HFMNANMC_00566	BBNGAGFF_01276	NBLABIBC_00138	HHKPMNBD_01406	EDPAAIAM_00365	AJCIDKON_01260	LIAIEAPM_00235	ABJJGFLJ_01509	HPEJNNAH_01825	BDLNCNPA_00861	CAALFOIN_00223	BDMBNIHE_01152	OHALNIEN_00650	BBEOHCII_00672	PGKMFHKC_00670	CEHPNLDK_00681	BJHGMHFO_00510	FDPLCLKD_00670	OGMCCAIF_01117	CMGIABJI_01066	PBLCDJDF_00377	NOIEMAFJ_00654	BEJHABKI_01433	KNFFGINF_00552	HNJFIMIJ_00266	FLMJGHHK_00142	GDENKAOO_00434	KDEDJMLP_00455	GEGBDKOP_01730	AFHMEFJF_00027	CNEHPOEB_00196	CKOKFPAK_00440	FCAAFAHO_00769	AKBLAMMA_00442	ONHEGFJF_01835	CHIFNPHK_00503
bcd_1		Acyl-CoA dehydrogenase, short-chain specific	46	46	1	180	5876				1211	1913	1894	HFMNANMC_00571	BBNGAGFF_00401	NBLABIBC_00143	HHKPMNBD_01411	EDPAAIAM_00117	AJCIDKON_01899	LIAIEAPM_01344	ABJJGFLJ_00942	HPEJNNAH_00499	BDLNCNPA_01907	CAALFOIN_00218	BDMBNIHE_00234	OHALNIEN_00645	BBEOHCII_00667	PGKMFHKC_00665	CEHPNLDK_00686	BJHGMHFO_00570	FDPLCLKD_00665	OGMCCAIF_01184	CMGIABJI_01061	PBLCDJDF_00372	NOIEMAFJ_00649	BEJHABKI_00865	KNFFGINF_00557	HNJFIMIJ_00141	FLMJGHHK_00029	GDENKAOO_00439	KDEDJMLP_00460	GEGBDKOP_00244	AFHMEFJF_00022	CNEHPOEB_01980	CKOKFPAK_01906	FCAAFAHO_00701	AKBLAMMA_00519	ONHEGFJF_01829	CHIFNPHK_00508
hmuU_1		Hemin transport system permease protein HmuU	46	46	1	180	878				695	1028	1015	HFMNANMC_00578	BBNGAGFF_00396	NBLABIBC_00149	HHKPMNBD_01418	EDPAAIAM_01404	AJCIDKON_01081	LIAIEAPM_00698	ABJJGFLJ_00174	HPEJNNAH_00620	BDLNCNPA_01785	CAALFOIN_00213	BDMBNIHE_00229	OHALNIEN_00640	BBEOHCII_00139	PGKMFHKC_00659	CEHPNLDK_00692	BJHGMHFO_00575	FDPLCLKD_00659	OGMCCAIF_01189	CMGIABJI_01055	PBLCDJDF_00367	NOIEMAFJ_00644	BEJHABKI_00870	KNFFGINF_00563	HNJFIMIJ_00501	FLMJGHHK_00427	GDENKAOO_00446	KDEDJMLP_00465	GEGBDKOP_00419	AFHMEFJF_00016	CNEHPOEB_01145	CKOKFPAK_01733	FCAAFAHO_00695	AKBLAMMA_00531	ONHEGFJF_01823	CHIFNPHK_00514
thiH_1		2-iminoacetate synthase	46	46	1	180	6505				656	1115	1096	HFMNANMC_00622	BBNGAGFF_00358	NBLABIBC_00195	HHKPMNBD_01457	EDPAAIAM_01349	AJCIDKON_01828	LIAIEAPM_00243	ABJJGFLJ_00966	HPEJNNAH_01682	BDLNCNPA_01841	CAALFOIN_00177	BDMBNIHE_00192	OHALNIEN_00598	BBEOHCII_00182	PGKMFHKC_00616	CEHPNLDK_00735	BJHGMHFO_00612	FDPLCLKD_00616	OGMCCAIF_01225	CMGIABJI_00382	PBLCDJDF_00326	NOIEMAFJ_00601	BEJHABKI_00906	KNFFGINF_00606	HNJFIMIJ_00557	FLMJGHHK_00371	GDENKAOO_01838	KDEDJMLP_00501	GEGBDKOP_00365	AFHMEFJF_00851	CNEHPOEB_01915	CKOKFPAK_01786	FCAAFAHO_00652	AKBLAMMA_00280	ONHEGFJF_01772	CHIFNPHK_00557
outD		Type II secretion system protein D	46	46	1	180	1763				923	1259	1231	HFMNANMC_00680	BBNGAGFF_01034	NBLABIBC_00895	HHKPMNBD_00205	EDPAAIAM_02214	AJCIDKON_01339	LIAIEAPM_02284	ABJJGFLJ_00533	HPEJNNAH_01227	BDLNCNPA_01993	CAALFOIN_01940	BDMBNIHE_01936	OHALNIEN_01163	BBEOHCII_00966	PGKMFHKC_01111	CEHPNLDK_00453	BJHGMHFO_00347	FDPLCLKD_00860	OGMCCAIF_00915	CMGIABJI_00993	PBLCDJDF_01935	NOIEMAFJ_00869	BEJHABKI_00824	KNFFGINF_01993	HNJFIMIJ_02198	FLMJGHHK_02079	GDENKAOO_02038	KDEDJMLP_02298	GEGBDKOP_01040	AFHMEFJF_02142	CNEHPOEB_01310	CKOKFPAK_01116	FCAAFAHO_01049	AKBLAMMA_03202	ONHEGFJF_00017	CHIFNPHK_02289
mnmE_1		tRNA modification GTPase MnmE	46	46	1	180	7246				212	1373	1333	HFMNANMC_00715	BBNGAGFF_01238	NBLABIBC_01291	HHKPMNBD_00973	EDPAAIAM_01111	AJCIDKON_01488	LIAIEAPM_02021	ABJJGFLJ_01207	HPEJNNAH_01068	BDLNCNPA_01737	CAALFOIN_01926	BDMBNIHE_01916	OHALNIEN_00542	BBEOHCII_00568	PGKMFHKC_00516	CEHPNLDK_00326	BJHGMHFO_00105	FDPLCLKD_00490	OGMCCAIF_00172	CMGIABJI_00810	PBLCDJDF_01793	NOIEMAFJ_00914	BEJHABKI_00232	KNFFGINF_01781	HNJFIMIJ_00905	FLMJGHHK_00925	GDENKAOO_00009	KDEDJMLP_00009	GEGBDKOP_01065	AFHMEFJF_02066	CNEHPOEB_01706	CKOKFPAK_01091	FCAAFAHO_00417	AKBLAMMA_03122	ONHEGFJF_02348	CHIFNPHK_02314
group_1649		hypothetical protein	46	46	1	180	7248				398	695	688	HFMNANMC_00716	BBNGAGFF_01239	NBLABIBC_01293	HHKPMNBD_00974	EDPAAIAM_01110	AJCIDKON_01323	LIAIEAPM_02022	ABJJGFLJ_01208	HPEJNNAH_01069	BDLNCNPA_01738	CAALFOIN_01927	BDMBNIHE_01915	OHALNIEN_00543	BBEOHCII_00569	PGKMFHKC_00517	CEHPNLDK_00327	BJHGMHFO_00106	FDPLCLKD_00491	OGMCCAIF_00173	CMGIABJI_00811	PBLCDJDF_01794	NOIEMAFJ_00915	BEJHABKI_00233	KNFFGINF_01782	HNJFIMIJ_00906	FLMJGHHK_00924	GDENKAOO_00010	KDEDJMLP_00010	GEGBDKOP_01066	AFHMEFJF_02067	CNEHPOEB_01707	CKOKFPAK_01090	FCAAFAHO_00418	AKBLAMMA_03121	ONHEGFJF_02347	CHIFNPHK_02315
amiC		N-acetylmuramoyl-L-alanine amidase AmiC	46	46	1	180	2697				725	1007	994	HFMNANMC_00827	BBNGAGFF_00617	NBLABIBC_00855	HHKPMNBD_01732	EDPAAIAM_01838	AJCIDKON_00748	LIAIEAPM_01177	ABJJGFLJ_00522	HPEJNNAH_00140	BDLNCNPA_00189	CAALFOIN_01793	BDMBNIHE_00650	OHALNIEN_02063	BBEOHCII_02160	PGKMFHKC_02152	CEHPNLDK_01902	BJHGMHFO_00023	FDPLCLKD_01831	OGMCCAIF_00090	CMGIABJI_01697	PBLCDJDF_01212	NOIEMAFJ_00372	BEJHABKI_00150	KNFFGINF_01145	HNJFIMIJ_01939	FLMJGHHK_01767	GDENKAOO_01907	KDEDJMLP_02069	GEGBDKOP_00909	AFHMEFJF_02088	CNEHPOEB_01085	CKOKFPAK_01247	FCAAFAHO_00081	AKBLAMMA_02967	ONHEGFJF_00255	CHIFNPHK_02195
group_1664		hypothetical protein	46	46	1	180	2680				356	455	452	HFMNANMC_00839	BBNGAGFF_00604	NBLABIBC_00843	HHKPMNBD_01744	EDPAAIAM_02059	AJCIDKON_00345	LIAIEAPM_01045	ABJJGFLJ_00355	HPEJNNAH_01786	BDLNCNPA_01346	CAALFOIN_01569	BDMBNIHE_00663	OHALNIEN_02075	BBEOHCII_02172	PGKMFHKC_02164	CEHPNLDK_01914	BJHGMHFO_00036	FDPLCLKD_01843	OGMCCAIF_00103	CMGIABJI_01709	PBLCDJDF_01224	NOIEMAFJ_00360	BEJHABKI_00163	KNFFGINF_01157	HNJFIMIJ_02087	FLMJGHHK_01922	GDENKAOO_01895	KDEDJMLP_02082	GEGBDKOP_00943	AFHMEFJF_00614	CNEHPOEB_00913	CKOKFPAK_01213	FCAAFAHO_00069	AKBLAMMA_02989	ONHEGFJF_00271	CHIFNPHK_02207
group_1665		hypothetical protein	46	46	1	180	2675			Hypothetical protein with no hits to refseq/uniprot/clusters/cdd/tigrfams/pfam overlapping another protein with hits	461	512	510	HFMNANMC_00844	BBNGAGFF_00599	NBLABIBC_00838	HHKPMNBD_01749	EDPAAIAM_02065	AJCIDKON_00351	LIAIEAPM_01051	ABJJGFLJ_00349	HPEJNNAH_01780	BDLNCNPA_01352	CAALFOIN_01574	BDMBNIHE_00669	OHALNIEN_02080	BBEOHCII_02177	PGKMFHKC_02169	CEHPNLDK_01919	BJHGMHFO_00041	FDPLCLKD_01848	OGMCCAIF_00108	CMGIABJI_01714	PBLCDJDF_01229	NOIEMAFJ_00355	BEJHABKI_00168	KNFFGINF_01162	HNJFIMIJ_02081	FLMJGHHK_01928	GDENKAOO_01890	KDEDJMLP_02087	GEGBDKOP_00949	AFHMEFJF_00619	CNEHPOEB_00907	CKOKFPAK_01207	FCAAFAHO_00064	AKBLAMMA_02994	ONHEGFJF_00277	CHIFNPHK_02212
glnA		Glutamine synthetase	46	46	1	180	2607				269	2105	2051	HFMNANMC_00891	BBNGAGFF_00810	NBLABIBC_00791	HHKPMNBD_01796	EDPAAIAM_01486	AJCIDKON_00094	LIAIEAPM_01413	ABJJGFLJ_01803	HPEJNNAH_00632	BDLNCNPA_00979	CAALFOIN_01621	BDMBNIHE_00718	OHALNIEN_02127	BBEOHCII_02224	PGKMFHKC_02217	CEHPNLDK_01966	BJHGMHFO_00223	FDPLCLKD_01895	OGMCCAIF_00295	CMGIABJI_01761	PBLCDJDF_01276	NOIEMAFJ_00309	BEJHABKI_00350	KNFFGINF_01209	HNJFIMIJ_01454	FLMJGHHK_01042	GDENKAOO_01785	KDEDJMLP_02124	GEGBDKOP_01005	AFHMEFJF_00666	CNEHPOEB_02186	CKOKFPAK_01152	FCAAFAHO_00017	AKBLAMMA_03048	ONHEGFJF_00330	CHIFNPHK_02259
yddE		putative isomerase YddE	46	46	1	180	2252				863	863	863	HFMNANMC_00902	BBNGAGFF_00821	NBLABIBC_00780	HHKPMNBD_01807	EDPAAIAM_01497	AJCIDKON_00022	LIAIEAPM_01916	ABJJGFLJ_01792	HPEJNNAH_00322	BDLNCNPA_01597	CAALFOIN_01866	BDMBNIHE_01587	OHALNIEN_02138	BBEOHCII_02235	PGKMFHKC_02228	CEHPNLDK_01977	BJHGMHFO_00234	FDPLCLKD_01906	OGMCCAIF_00306	CMGIABJI_01832	PBLCDJDF_01287	NOIEMAFJ_00298	BEJHABKI_00361	KNFFGINF_01220	HNJFIMIJ_01443	FLMJGHHK_01053	GDENKAOO_01707	KDEDJMLP_02113	GEGBDKOP_01016	AFHMEFJF_02111	CNEHPOEB_00583	CKOKFPAK_01141	FCAAFAHO_00350	AKBLAMMA_03061	ONHEGFJF_00344	CHIFNPHK_02270
smc		Chromosome partition protein Smc	46	46	1	180	6511				692	3518	3322	HFMNANMC_00626	BBNGAGFF_00354	NBLABIBC_00200	HHKPMNBD_01461	EDPAAIAM_01345	AJCIDKON_01580	LIAIEAPM_00808	ABJJGFLJ_00962	HPEJNNAH_01678	BDLNCNPA_01837	CAALFOIN_00173	BDMBNIHE_00188	OHALNIEN_00594	BBEOHCII_00186	PGKMFHKC_00612	CEHPNLDK_00739	BJHGMHFO_00616	FDPLCLKD_00612	OGMCCAIF_01229	CMGIABJI_00386	PBLCDJDF_00322	NOIEMAFJ_00597	BEJHABKI_00910	KNFFGINF_00610	HNJFIMIJ_00553	FLMJGHHK_00375	GDENKAOO_01842	KDEDJMLP_00555	GEGBDKOP_00369	AFHMEFJF_00855	CNEHPOEB_01911	CKOKFPAK_01782	FCAAFAHO_00648	AKBLAMMA_00269	ONHEGFJF_01767	CHIFNPHK_00561
cwlK		Peptidoglycan L-alanyl-D-glutamate endopeptidase CwlK	46	46	1	180	6241				266	368	356	HFMNANMC_01055	BBNGAGFF_01328	NBLABIBC_00087	HHKPMNBD_01187	EDPAAIAM_02176	AJCIDKON_00420	LIAIEAPM_01381	ABJJGFLJ_01164	HPEJNNAH_01331	BDLNCNPA_00811	CAALFOIN_00783	BDMBNIHE_01102	OHALNIEN_00702	BBEOHCII_00773	PGKMFHKC_00722	CEHPNLDK_00629	BJHGMHFO_00457	FDPLCLKD_00722	OGMCCAIF_01064	CMGIABJI_01118	PBLCDJDF_00429	NOIEMAFJ_00706	BEJHABKI_01380	KNFFGINF_00500	HNJFIMIJ_02236	FLMJGHHK_02105	GDENKAOO_00382	KDEDJMLP_00402	GEGBDKOP_01673	AFHMEFJF_00157	CNEHPOEB_02173	CKOKFPAK_00497	FCAAFAHO_00821	AKBLAMMA_00371	ONHEGFJF_01895	CHIFNPHK_00451
rmlC		dTDP-4-dehydrorhamnose 3,5-epimerase	46	46	1	180	6247				437	575	539	HFMNANMC_01058	BBNGAGFF_01331	NBLABIBC_00084	HHKPMNBD_01184	EDPAAIAM_02297	AJCIDKON_02245	LIAIEAPM_01204	ABJJGFLJ_01921	HPEJNNAH_01389	BDLNCNPA_01977	CAALFOIN_00786	BDMBNIHE_01098	OHALNIEN_00705	BBEOHCII_00776	PGKMFHKC_00725	CEHPNLDK_00626	BJHGMHFO_00454	FDPLCLKD_00725	OGMCCAIF_01061	CMGIABJI_01121	PBLCDJDF_00432	NOIEMAFJ_00709	BEJHABKI_01377	KNFFGINF_00497	HNJFIMIJ_02308	FLMJGHHK_02173	GDENKAOO_00378	KDEDJMLP_00399	GEGBDKOP_01668	AFHMEFJF_00154	CNEHPOEB_01331	CKOKFPAK_00502	FCAAFAHO_00824	AKBLAMMA_00368	ONHEGFJF_01898	CHIFNPHK_00448
dagK		Diacylglycerol kinase	46	46	1	180	7793				881	881	881	HFMNANMC_01073	BBNGAGFF_01352	NBLABIBC_00071	HHKPMNBD_01169	EDPAAIAM_01318	AJCIDKON_01352	LIAIEAPM_00781	ABJJGFLJ_00062	HPEJNNAH_01383	BDLNCNPA_01810	CAALFOIN_00797	BDMBNIHE_01012	OHALNIEN_00720	BBEOHCII_00791	PGKMFHKC_00740	CEHPNLDK_00611	BJHGMHFO_00433	FDPLCLKD_00740	OGMCCAIF_01040	CMGIABJI_01136	PBLCDJDF_00458	NOIEMAFJ_00724	BEJHABKI_01356	KNFFGINF_00482	HNJFIMIJ_00526	FLMJGHHK_00402	GDENKAOO_00363	KDEDJMLP_00378	GEGBDKOP_00396	AFHMEFJF_00139	CNEHPOEB_01884	CKOKFPAK_01755	FCAAFAHO_00839	AKBLAMMA_00325	ONHEGFJF_01936	CHIFNPHK_00433
lolE		Lipoprotein-releasing system transmembrane protein LolE	46	46	1	180	4043				695	1169	1154	HFMNANMC_01086	BBNGAGFF_01075	NBLABIBC_01164	HHKPMNBD_00524	EDPAAIAM_00139	AJCIDKON_00996	LIAIEAPM_02210	ABJJGFLJ_01939	HPEJNNAH_00099	BDLNCNPA_01928	CAALFOIN_00580	BDMBNIHE_01513	OHALNIEN_00499	BBEOHCII_00525	PGKMFHKC_00473	CEHPNLDK_01845	BJHGMHFO_01169	FDPLCLKD_00447	OGMCCAIF_00535	CMGIABJI_00491	PBLCDJDF_01031	NOIEMAFJ_00536	BEJHABKI_01192	KNFFGINF_01969	HNJFIMIJ_00163	FLMJGHHK_00051	GDENKAOO_00570	KDEDJMLP_01038	GEGBDKOP_00222	AFHMEFJF_02031	CNEHPOEB_01340	CKOKFPAK_01928	FCAAFAHO_02289	AKBLAMMA_01135	ONHEGFJF_00995	CHIFNPHK_01401
purD		Phosphoribosylamine--glycine ligase	46	46	1	180	4480				599	1226	1208	HFMNANMC_01133	BBNGAGFF_01852	NBLABIBC_01355	HHKPMNBD_00379	EDPAAIAM_01155	AJCIDKON_00187	LIAIEAPM_00266	ABJJGFLJ_00845	HPEJNNAH_00194	BDLNCNPA_01054	CAALFOIN_01409	BDMBNIHE_01398	OHALNIEN_01373	BBEOHCII_01042	PGKMFHKC_01184	CEHPNLDK_00959	BJHGMHFO_01017	FDPLCLKD_00935	OGMCCAIF_00688	CMGIABJI_00642	PBLCDJDF_00126	NOIEMAFJ_01799	BEJHABKI_00688	KNFFGINF_00418	HNJFIMIJ_01031	FLMJGHHK_00968	GDENKAOO_00778	KDEDJMLP_01191	GEGBDKOP_02347	AFHMEFJF_00821	CNEHPOEB_00716	CKOKFPAK_02236	FCAAFAHO_01121	AKBLAMMA_01361	ONHEGFJF_00793	CHIFNPHK_01250
pgk		Phosphoglycerate kinase	46	46	1	180	547				416	1199	1170	HFMNANMC_01207	BBNGAGFF_00993	NBLABIBC_01533	HHKPMNBD_00642	EDPAAIAM_01379	AJCIDKON_02031	LIAIEAPM_00336	ABJJGFLJ_01683	HPEJNNAH_02024	BDLNCNPA_02216	CAALFOIN_01084	BDMBNIHE_01271	OHALNIEN_00031	BBEOHCII_01389	PGKMFHKC_02272	CEHPNLDK_01256	BJHGMHFO_01456	FDPLCLKD_01224	OGMCCAIF_01820	CMGIABJI_01358	PBLCDJDF_01158	NOIEMAFJ_01392	BEJHABKI_01820	KNFFGINF_00996	HNJFIMIJ_01591	FLMJGHHK_01371	GDENKAOO_01119	KDEDJMLP_01611	GEGBDKOP_01570	AFHMEFJF_00573	CNEHPOEB_00591	CKOKFPAK_00599	FCAAFAHO_01477	AKBLAMMA_02707	ONHEGFJF_01477	CHIFNPHK_01897
group_1745		hypothetical protein	46	46	1	180	548				362	368	362	HFMNANMC_01208	BBNGAGFF_00992	NBLABIBC_01534	HHKPMNBD_00643	EDPAAIAM_01378	AJCIDKON_02030	LIAIEAPM_00335	ABJJGFLJ_01684	HPEJNNAH_02023	BDLNCNPA_02215	CAALFOIN_01083	BDMBNIHE_01272	OHALNIEN_00032	BBEOHCII_01388	PGKMFHKC_02273	CEHPNLDK_01255	BJHGMHFO_01457	FDPLCLKD_01223	OGMCCAIF_01819	CMGIABJI_01357	PBLCDJDF_01157	NOIEMAFJ_01391	BEJHABKI_01819	KNFFGINF_00995	HNJFIMIJ_01590	FLMJGHHK_01372	GDENKAOO_01118	KDEDJMLP_01610	GEGBDKOP_01571	AFHMEFJF_00572	CNEHPOEB_00590	CKOKFPAK_00598	FCAAFAHO_01476	AKBLAMMA_02705	ONHEGFJF_01476	CHIFNPHK_01896
group_1748		hypothetical protein	46	46	1	180	593				803	917	913	HFMNANMC_01229	BBNGAGFF_00971	NBLABIBC_01557	HHKPMNBD_00665	EDPAAIAM_01358	AJCIDKON_00517	LIAIEAPM_00315	ABJJGFLJ_01704	HPEJNNAH_02001	BDLNCNPA_02193	CAALFOIN_01062	BDMBNIHE_01293	OHALNIEN_00053	BBEOHCII_01367	PGKMFHKC_02294	CEHPNLDK_01234	BJHGMHFO_01478	FDPLCLKD_01202	OGMCCAIF_01798	CMGIABJI_01336	PBLCDJDF_01136	NOIEMAFJ_01370	BEJHABKI_01798	KNFFGINF_00974	HNJFIMIJ_01570	FLMJGHHK_01392	GDENKAOO_01097	KDEDJMLP_01589	GEGBDKOP_01591	AFHMEFJF_00551	CNEHPOEB_01385	CKOKFPAK_00578	FCAAFAHO_01455	AKBLAMMA_02669	ONHEGFJF_01450	CHIFNPHK_01875
mnmG_2		tRNA uridine 5-carboxymethylaminomethyl modification enzyme MnmG	46	46	1	180	425				1664	1892	1884	HFMNANMC_01259	BBNGAGFF_00865	NBLABIBC_01590	HHKPMNBD_00695	EDPAAIAM_00306	AJCIDKON_00807	LIAIEAPM_01623	ABJJGFLJ_00151	HPEJNNAH_01415	BDLNCNPA_01540	CAALFOIN_01032	BDMBNIHE_01469	OHALNIEN_00158	BBEOHCII_01281	PGKMFHKC_02002	CEHPNLDK_01203	BJHGMHFO_01572	FDPLCLKD_01172	OGMCCAIF_00026	CMGIABJI_01305	PBLCDJDF_01106	NOIEMAFJ_01281	BEJHABKI_00103	KNFFGINF_00944	HNJFIMIJ_01615	FLMJGHHK_01414	GDENKAOO_01009	KDEDJMLP_01959	GEGBDKOP_00640	AFHMEFJF_02044	CNEHPOEB_00284	CKOKFPAK_01514	FCAAFAHO_01359	AKBLAMMA_02627	ONHEGFJF_01411	CHIFNPHK_01781
tdcB		L-threonine ammonia-lyase	46	46	1	180	362				809	1202	1188	HFMNANMC_01298	BBNGAGFF_00904	NBLABIBC_01630	HHKPMNBD_00734	EDPAAIAM_00268	AJCIDKON_01683	LIAIEAPM_02334	ABJJGFLJ_02049	HPEJNNAH_01162	BDLNCNPA_01502	CAALFOIN_01427	BDMBNIHE_01430	OHALNIEN_00119	BBEOHCII_01242	PGKMFHKC_01963	CEHPNLDK_01164	BJHGMHFO_01612	FDPLCLKD_01133	OGMCCAIF_00066	CMGIABJI_01266	PBLCDJDF_01067	NOIEMAFJ_01242	BEJHABKI_00063	KNFFGINF_01744	HNJFIMIJ_01899	FLMJGHHK_01727	GDENKAOO_00970	KDEDJMLP_01919	GEGBDKOP_00602	AFHMEFJF_01369	CNEHPOEB_00322	CKOKFPAK_01552	FCAAFAHO_01320	AKBLAMMA_02573	ONHEGFJF_01366	CHIFNPHK_01742
birA		Bifunctional ligase/repressor BirA	46	46	1	180	5833				380	980	966	HFMNANMC_01349	BBNGAGFF_01943	NBLABIBC_01003	HHKPMNBD_00849	EDPAAIAM_00523	AJCIDKON_00560	LIAIEAPM_00006	ABJJGFLJ_00585	HPEJNNAH_00994	BDLNCNPA_00499	CAALFOIN_00964	BDMBNIHE_00112	OHALNIEN_01560	BBEOHCII_01614	PGKMFHKC_01807	CEHPNLDK_01483	BJHGMHFO_00080	FDPLCLKD_01453	OGMCCAIF_00147	CMGIABJI_01417	PBLCDJDF_00521	NOIEMAFJ_00809	BEJHABKI_00207	KNFFGINF_00664	HNJFIMIJ_00680	FLMJGHHK_00650	GDENKAOO_01365	KDEDJMLP_01861	GEGBDKOP_00120	AFHMEFJF_00432	CNEHPOEB_00250	CKOKFPAK_02030	FCAAFAHO_01567	AKBLAMMA_02391	ONHEGFJF_01226	CHIFNPHK_01586
priA		Primosomal protein N'	46	46	1	180	5573				1712	2276	2263	HFMNANMC_01368	BBNGAGFF_01962	NBLABIBC_00983	HHKPMNBD_00868	EDPAAIAM_00545	AJCIDKON_02064	LIAIEAPM_00028	ABJJGFLJ_00563	HPEJNNAH_00972	BDLNCNPA_00477	CAALFOIN_00983	BDMBNIHE_00093	OHALNIEN_01579	BBEOHCII_01595	PGKMFHKC_01788	CEHPNLDK_01464	BJHGMHFO_00061	FDPLCLKD_01434	OGMCCAIF_00128	CMGIABJI_01398	PBLCDJDF_00502	NOIEMAFJ_00828	BEJHABKI_00188	KNFFGINF_00645	HNJFIMIJ_00658	FLMJGHHK_00628	GDENKAOO_01346	KDEDJMLP_01880	GEGBDKOP_00142	AFHMEFJF_00452	CNEHPOEB_00228	CKOKFPAK_02008	FCAAFAHO_01548	AKBLAMMA_02362	ONHEGFJF_01206	CHIFNPHK_01567
rarA		Replication-associated recombination protein A	46	46	1	180	4309				395	1232	1208	HFMNANMC_01414	BBNGAGFF_00677	NBLABIBC_01096	HHKPMNBD_00590	EDPAAIAM_02137	AJCIDKON_01720	LIAIEAPM_01993	ABJJGFLJ_01310	HPEJNNAH_01533	BDLNCNPA_00211	CAALFOIN_01474	BDMBNIHE_01349	OHALNIEN_00205	BBEOHCII_00332	PGKMFHKC_00199	CEHPNLDK_00130	BJHGMHFO_01102	FDPLCLKD_00257	OGMCCAIF_00468	CMGIABJI_00118	PBLCDJDF_00970	NOIEMAFJ_01998	BEJHABKI_01125	KNFFGINF_01602	HNJFIMIJ_02109	FLMJGHHK_01943	GDENKAOO_00509	KDEDJMLP_00970	GEGBDKOP_01808	AFHMEFJF_00692	CNEHPOEB_01614	CKOKFPAK_00364	FCAAFAHO_00124	AKBLAMMA_02193	ONHEGFJF_01069	CHIFNPHK_01467
citS		Citrate-sodium symporter	46	46	1	180	3401				884	1349	1338	HFMNANMC_01446	BBNGAGFF_00073	NBLABIBC_01674	HHKPMNBD_01839	EDPAAIAM_00871	AJCIDKON_01518	LIAIEAPM_02254	ABJJGFLJ_00390	HPEJNNAH_00258	BDLNCNPA_00019	CAALFOIN_01275	BDMBNIHE_00752	OHALNIEN_01844	BBEOHCII_01892	PGKMFHKC_00019	CEHPNLDK_00019	BJHGMHFO_01832	FDPLCLKD_00019	OGMCCAIF_01529	CMGIABJI_00019	PBLCDJDF_01512	NOIEMAFJ_00264	BEJHABKI_01870	KNFFGINF_01355	HNJFIMIJ_00718	FLMJGHHK_00730	GDENKAOO_01675	KDEDJMLP_01505	GEGBDKOP_02094	AFHMEFJF_00220	CNEHPOEB_02145	CKOKFPAK_00082	FCAAFAHO_02476	AKBLAMMA_02028	ONHEGFJF_00454	CHIFNPHK_01010
mutS2_2		Endonuclease MutS2	46	46	1	180	3370				926	1469	1403	HFMNANMC_01469	BBNGAGFF_00092	NBLABIBC_01650	HHKPMNBD_01858	EDPAAIAM_00848	AJCIDKON_01121	LIAIEAPM_00546	ABJJGFLJ_00413	HPEJNNAH_01525	BDLNCNPA_00038	CAALFOIN_01256	BDMBNIHE_00775	OHALNIEN_01821	BBEOHCII_01915	PGKMFHKC_00042	CEHPNLDK_00042	BJHGMHFO_01851	FDPLCLKD_00042	OGMCCAIF_01548	CMGIABJI_00042	PBLCDJDF_01535	NOIEMAFJ_00241	BEJHABKI_01889	KNFFGINF_01378	HNJFIMIJ_00741	FLMJGHHK_00707	GDENKAOO_01656	KDEDJMLP_01486	GEGBDKOP_02071	AFHMEFJF_00197	CNEHPOEB_02122	CKOKFPAK_00105	FCAAFAHO_02453	AKBLAMMA_02057	ONHEGFJF_00430	CHIFNPHK_00987
group_1788		Putative O-methyltransferase/MSMEI_4947	46	46	1	180	6345				176	662	628	HFMNANMC_01522	BBNGAGFF_01231	NBLABIBC_00753	HHKPMNBD_01083	EDPAAIAM_02261	AJCIDKON_01047	LIAIEAPM_00415	ABJJGFLJ_00606	HPEJNNAH_01979	BDLNCNPA_02279	CAALFOIN_00875	BDMBNIHE_00938	OHALNIEN_00806	BBEOHCII_00877	PGKMFHKC_00826	CEHPNLDK_00524	BJHGMHFO_00360	FDPLCLKD_00827	OGMCCAIF_00967	CMGIABJI_01223	PBLCDJDF_01662	NOIEMAFJ_02038	BEJHABKI_01283	KNFFGINF_00071	HNJFIMIJ_01668	FLMJGHHK_01427	GDENKAOO_00280	KDEDJMLP_00305	GEGBDKOP_01455	AFHMEFJF_01902	CNEHPOEB_02022	CKOKFPAK_00714	FCAAFAHO_00925	AKBLAMMA_00666	ONHEGFJF_02033	CHIFNPHK_00347
fldA_1		Cinnamoyl-CoA:phenyllactate CoA-transferase	46	46	1	180	7069				905	1211	1184	HFMNANMC_01541	BBNGAGFF_00741	NBLABIBC_01817	HHKPMNBD_01374	EDPAAIAM_00416	AJCIDKON_00321	LIAIEAPM_00222	ABJJGFLJ_00553	HPEJNNAH_02176	BDLNCNPA_00784	CAALFOIN_00439	BDMBNIHE_01726	OHALNIEN_01605	BBEOHCII_01571	PGKMFHKC_01757	CEHPNLDK_01438	BJHGMHFO_01409	FDPLCLKD_01410	OGMCCAIF_01493	CMGIABJI_01861	PBLCDJDF_01868	NOIEMAFJ_01577	BEJHABKI_01629	KNFFGINF_00090	HNJFIMIJ_00470	FLMJGHHK_00359	GDENKAOO_00268	KDEDJMLP_00286	GEGBDKOP_01444	AFHMEFJF_01731	CNEHPOEB_00558	CKOKFPAK_00725	FCAAFAHO_02030	AKBLAMMA_00763	ONHEGFJF_02043	CHIFNPHK_00254
group_1794		hypothetical protein	46	46	1	180	7078				803	1238	1091	HFMNANMC_01545	BBNGAGFF_00745	NBLABIBC_01813	HHKPMNBD_01370	EDPAAIAM_00420	AJCIDKON_00317	LIAIEAPM_00226	ABJJGFLJ_00557	HPEJNNAH_02172	BDLNCNPA_00780	CAALFOIN_00435	BDMBNIHE_01722	OHALNIEN_01610	BBEOHCII_01567	PGKMFHKC_01753	CEHPNLDK_01434	BJHGMHFO_01404	FDPLCLKD_01406	OGMCCAIF_01488	CMGIABJI_01865	PBLCDJDF_01872	NOIEMAFJ_01572	BEJHABKI_01624	KNFFGINF_00094	HNJFIMIJ_00466	FLMJGHHK_00355	GDENKAOO_00264	KDEDJMLP_00281	GEGBDKOP_01440	AFHMEFJF_01735	CNEHPOEB_00554	CKOKFPAK_00729	FCAAFAHO_02026	AKBLAMMA_00767	ONHEGFJF_02048	CHIFNPHK_00250
mleN_8		Malate-2H(+)/Na(+)-lactate antiporter	46	46	1	180	1378				713	1385	1333	HFMNANMC_01580	BBNGAGFF_00756	NBLABIBC_00629	HHKPMNBD_00183	EDPAAIAM_02032	AJCIDKON_00585	LIAIEAPM_02244	ABJJGFLJ_01558	HPEJNNAH_00475	BDLNCNPA_00166	CAALFOIN_01354	BDMBNIHE_01909	OHALNIEN_01113	BBEOHCII_00925	PGKMFHKC_01067	CEHPNLDK_00440	BJHGMHFO_00336	FDPLCLKD_00847	OGMCCAIF_00445	CMGIABJI_00980	PBLCDJDF_01876	NOIEMAFJ_00902	BEJHABKI_00814	KNFFGINF_01947	HNJFIMIJ_02066	FLMJGHHK_01913	GDENKAOO_02009	KDEDJMLP_02245	GEGBDKOP_00722	AFHMEFJF_01206	CNEHPOEB_01108	CKOKFPAK_01432	FCAAFAHO_01018	AKBLAMMA_02785	ONHEGFJF_00098	CHIFNPHK_01949
mepA_1		Multidrug export protein MepA	46	46	1	180	1367				1073	1307	1300	HFMNANMC_01587	BBNGAGFF_00763	NBLABIBC_00636	HHKPMNBD_00190	EDPAAIAM_02039	AJCIDKON_01321	LIAIEAPM_00459	ABJJGFLJ_01771	HPEJNNAH_00468	BDLNCNPA_00173	CAALFOIN_01361	BDMBNIHE_01902	OHALNIEN_01106	BBEOHCII_00918	PGKMFHKC_01060	CEHPNLDK_00433	BJHGMHFO_00329	FDPLCLKD_00840	OGMCCAIF_00437	CMGIABJI_00973	PBLCDJDF_01883	NOIEMAFJ_00895	BEJHABKI_00807	KNFFGINF_01954	HNJFIMIJ_02059	FLMJGHHK_01906	GDENKAOO_02002	KDEDJMLP_02252	GEGBDKOP_00715	AFHMEFJF_01213	CNEHPOEB_01101	CKOKFPAK_01439	FCAAFAHO_01011	AKBLAMMA_02776	ONHEGFJF_00091	CHIFNPHK_01942
ctpC		putative manganese/zinc-exporting P-type ATPase	46	46	1	180	1360				1268	2186	2166	HFMNANMC_01593	BBNGAGFF_00769	NBLABIBC_00642	HHKPMNBD_00196	EDPAAIAM_02045	AJCIDKON_01315	LIAIEAPM_00453	ABJJGFLJ_01777	HPEJNNAH_00462	BDLNCNPA_00179	CAALFOIN_01367	BDMBNIHE_01896	OHALNIEN_01100	BBEOHCII_00912	PGKMFHKC_01054	CEHPNLDK_00427	BJHGMHFO_00323	FDPLCLKD_00834	OGMCCAIF_00431	CMGIABJI_00967	PBLCDJDF_01889	NOIEMAFJ_00889	BEJHABKI_00801	KNFFGINF_01960	HNJFIMIJ_02053	FLMJGHHK_01900	GDENKAOO_01996	KDEDJMLP_02258	GEGBDKOP_00709	AFHMEFJF_01219	CNEHPOEB_01095	CKOKFPAK_01445	FCAAFAHO_01005	AKBLAMMA_02766	ONHEGFJF_00085	CHIFNPHK_01936
minC		Septum site-determining protein MinC	46	46	1	180	1355				590	704	648	HFMNANMC_01596	BBNGAGFF_00772	NBLABIBC_00645	HHKPMNBD_00199	EDPAAIAM_02048	AJCIDKON_01312	LIAIEAPM_00450	ABJJGFLJ_01780	HPEJNNAH_00459	BDLNCNPA_00182	CAALFOIN_01370	BDMBNIHE_01893	OHALNIEN_01097	BBEOHCII_00909	PGKMFHKC_01051	CEHPNLDK_00424	BJHGMHFO_00320	FDPLCLKD_00831	OGMCCAIF_00428	CMGIABJI_00964	PBLCDJDF_01892	NOIEMAFJ_00886	BEJHABKI_00798	KNFFGINF_01963	HNJFIMIJ_02050	FLMJGHHK_01897	GDENKAOO_01993	KDEDJMLP_02261	GEGBDKOP_00706	AFHMEFJF_01222	CNEHPOEB_01092	CKOKFPAK_01448	FCAAFAHO_01002	AKBLAMMA_02762	ONHEGFJF_00082	CHIFNPHK_01933
xerC_1		Tyrosine recombinase XerC	46	46	1	180	2743				629	713	710	HFMNANMC_01619	BBNGAGFF_00939	NBLABIBC_00907	HHKPMNBD_00150	EDPAAIAM_01554	AJCIDKON_00633	LIAIEAPM_01118	ABJJGFLJ_01048	HPEJNNAH_00728	BDLNCNPA_01230	CAALFOIN_01760	BDMBNIHE_01805	OHALNIEN_00888	BBEOHCII_00628	PGKMFHKC_00576	CEHPNLDK_00386	BJHGMHFO_00281	FDPLCLKD_00550	OGMCCAIF_00389	CMGIABJI_00926	PBLCDJDF_01915	NOIEMAFJ_00405	BEJHABKI_00449	KNFFGINF_01816	HNJFIMIJ_01534	FLMJGHHK_01324	GDENKAOO_01938	KDEDJMLP_02209	GEGBDKOP_00874	AFHMEFJF_01526	CNEHPOEB_00957	CKOKFPAK_01281	FCAAFAHO_00477	AKBLAMMA_03187	ONHEGFJF_00069	CHIFNPHK_02162
lpxP		Lipid A biosynthesis palmitoleoyltransferase	46	46	1	180	2750				221	917	894	HFMNANMC_01624	BBNGAGFF_00934	NBLABIBC_00912	HHKPMNBD_00145	EDPAAIAM_01559	AJCIDKON_00628	LIAIEAPM_01123	ABJJGFLJ_01053	HPEJNNAH_00733	BDLNCNPA_01225	CAALFOIN_01755	BDMBNIHE_01800	OHALNIEN_00893	BBEOHCII_00623	PGKMFHKC_00571	CEHPNLDK_00381	BJHGMHFO_00276	FDPLCLKD_00545	OGMCCAIF_00384	CMGIABJI_00921	PBLCDJDF_01831	NOIEMAFJ_00410	BEJHABKI_00444	KNFFGINF_01821	HNJFIMIJ_01539	FLMJGHHK_01329	GDENKAOO_01943	KDEDJMLP_02214	GEGBDKOP_00869	AFHMEFJF_01531	CNEHPOEB_00962	CKOKFPAK_01286	FCAAFAHO_00472	AKBLAMMA_03179	ONHEGFJF_00055	CHIFNPHK_02157
queH		Epoxyqueuosine reductase QueH	46	46	1	180	5032				635	692	640	HFMNANMC_01698	BBNGAGFF_01480	NBLABIBC_01479	HHKPMNBD_00300	EDPAAIAM_00969	AJCIDKON_02118	LIAIEAPM_02185	ABJJGFLJ_01190	HPEJNNAH_01706	BDLNCNPA_00379	CAALFOIN_01201	BDMBNIHE_00298	OHALNIEN_01247	BBEOHCII_01125	PGKMFHKC_01267	CEHPNLDK_01043	BJHGMHFO_00933	FDPLCLKD_01018	OGMCCAIF_00772	CMGIABJI_00725	PBLCDJDF_00212	NOIEMAFJ_01875	BEJHABKI_00604	KNFFGINF_00335	HNJFIMIJ_00970	FLMJGHHK_01002	GDENKAOO_00863	KDEDJMLP_01276	GEGBDKOP_00508	AFHMEFJF_00885	CNEHPOEB_01849	CKOKFPAK_01644	FCAAFAHO_01204	AKBLAMMA_01806	ONHEGFJF_00680	CHIFNPHK_01167
sbcD		Nuclease SbcCD subunit D	46	46	1	180	5030				590	1166	1153	HFMNANMC_01700	BBNGAGFF_01482	NBLABIBC_01481	HHKPMNBD_00302	EDPAAIAM_00971	AJCIDKON_02116	LIAIEAPM_02183	ABJJGFLJ_01188	HPEJNNAH_01708	BDLNCNPA_00381	CAALFOIN_01932	BDMBNIHE_00296	OHALNIEN_01249	BBEOHCII_01123	PGKMFHKC_01265	CEHPNLDK_01041	BJHGMHFO_00935	FDPLCLKD_01016	OGMCCAIF_00770	CMGIABJI_00723	PBLCDJDF_00210	NOIEMAFJ_01873	BEJHABKI_00606	KNFFGINF_00337	HNJFIMIJ_00972	FLMJGHHK_01000	GDENKAOO_00861	KDEDJMLP_01274	GEGBDKOP_00506	AFHMEFJF_00887	CNEHPOEB_01851	CKOKFPAK_01646	FCAAFAHO_01202	AKBLAMMA_01800	ONHEGFJF_00682	CHIFNPHK_01169
rlmN_2		putative dual-specificity RNA methyltransferase RlmN	46	46	1	180	5025				761	1049	1035	HFMNANMC_01703	BBNGAGFF_01485	NBLABIBC_01484	HHKPMNBD_00305	EDPAAIAM_00974	AJCIDKON_01382	LIAIEAPM_02264	ABJJGFLJ_01185	HPEJNNAH_01548	BDLNCNPA_00384	CAALFOIN_01935	BDMBNIHE_00293	OHALNIEN_01252	BBEOHCII_01120	PGKMFHKC_01262	CEHPNLDK_01038	BJHGMHFO_00938	FDPLCLKD_01013	OGMCCAIF_00767	CMGIABJI_00720	PBLCDJDF_00207	NOIEMAFJ_01870	BEJHABKI_00609	KNFFGINF_00340	HNJFIMIJ_00975	FLMJGHHK_00997	GDENKAOO_00858	KDEDJMLP_01271	GEGBDKOP_00503	AFHMEFJF_00890	CNEHPOEB_00407	CKOKFPAK_01649	FCAAFAHO_01199	AKBLAMMA_01793	ONHEGFJF_00689	CHIFNPHK_01172
group_1823		hypothetical protein	46	46	1	180	6833				581	902	860	HFMNANMC_01744	BBNGAGFF_01776	NBLABIBC_00250	HHKPMNBD_01631	EDPAAIAM_00329	AJCIDKON_01296	LIAIEAPM_01187	ABJJGFLJ_01544	HPEJNNAH_00484	BDLNCNPA_01267	CAALFOIN_00012	BDMBNIHE_01081	OHALNIEN_01874	BBEOHCII_01862	PGKMFHKC_01531	CEHPNLDK_01732	BJHGMHFO_00790	FDPLCLKD_01701	OGMCCAIF_01863	CMGIABJI_01664	PBLCDJDF_00644	NOIEMAFJ_00953	BEJHABKI_01085	KNFFGINF_00913	HNJFIMIJ_00230	FLMJGHHK_00178	GDENKAOO_01276	KDEDJMLP_00876	GEGBDKOP_01767	AFHMEFJF_00318	CNEHPOEB_01293	CKOKFPAK_00404	FCAAFAHO_02177	AKBLAMMA_00017	ONHEGFJF_01525	CHIFNPHK_00850
group_1830		hypothetical protein	46	46	1	180	6861				212	740	728	HFMNANMC_01762	BBNGAGFF_01758	NBLABIBC_00268	HHKPMNBD_01649	EDPAAIAM_00347	AJCIDKON_01278	LIAIEAPM_00878	ABJJGFLJ_01526	HPEJNNAH_00759	BDLNCNPA_01249	CAALFOIN_00030	BDMBNIHE_01063	OHALNIEN_01892	BBEOHCII_01844	PGKMFHKC_01513	CEHPNLDK_01714	BJHGMHFO_00772	FDPLCLKD_01683	OGMCCAIF_01881	CMGIABJI_01646	PBLCDJDF_00662	NOIEMAFJ_00971	BEJHABKI_01067	KNFFGINF_00894	HNJFIMIJ_00248	FLMJGHHK_00160	GDENKAOO_01258	KDEDJMLP_00858	GEGBDKOP_01749	AFHMEFJF_00300	CNEHPOEB_00214	CKOKFPAK_00422	FCAAFAHO_02159	AKBLAMMA_00051	ONHEGFJF_01556	CHIFNPHK_00832
lytG		Exo-glucosaminidase LytG	46	46	1	180	7476			Hypothetical protein with no hits to refseq/uniprot/clusters/cdd/tigrfams/pfam overlapping another protein with hits	500	707	701	HFMNANMC_01867	BBNGAGFF_00439	NBLABIBC_01872	HHKPMNBD_01258	EDPAAIAM_02313	AJCIDKON_00882	LIAIEAPM_02248	ABJJGFLJ_01021	HPEJNNAH_00155	BDLNCNPA_01431	CAALFOIN_00337	BDMBNIHE_01204	OHALNIEN_01722	BBEOHCII_01456	PGKMFHKC_01641	CEHPNLDK_01322	BJHGMHFO_01295	FDPLCLKD_01295	OGMCCAIF_01379	CMGIABJI_00246	PBLCDJDF_00815	NOIEMAFJ_01461	BEJHABKI_01515	KNFFGINF_00205	HNJFIMIJ_02350	FLMJGHHK_02210	GDENKAOO_00146	KDEDJMLP_00147	GEGBDKOP_01309	AFHMEFJF_01030	CNEHPOEB_00860	CKOKFPAK_00859	FCAAFAHO_01915	AKBLAMMA_00943	ONHEGFJF_02195	CHIFNPHK_00139
group_1842		hypothetical protein	46	46	1	180	7561				521	647	644	HFMNANMC_01892	BBNGAGFF_00464	NBLABIBC_01897	HHKPMNBD_01283	EDPAAIAM_01033	AJCIDKON_01622	LIAIEAPM_00590	ABJJGFLJ_01381	HPEJNNAH_00303	BDLNCNPA_00692	CAALFOIN_00362	BDMBNIHE_01229	OHALNIEN_01697	BBEOHCII_01481	PGKMFHKC_01666	CEHPNLDK_01348	BJHGMHFO_01320	FDPLCLKD_01320	OGMCCAIF_01404	CMGIABJI_01951	PBLCDJDF_00851	NOIEMAFJ_01486	BEJHABKI_01540	KNFFGINF_00180	HNJFIMIJ_00870	FLMJGHHK_00847	GDENKAOO_00183	KDEDJMLP_00172	GEGBDKOP_01347	AFHMEFJF_01055	CNEHPOEB_00506	CKOKFPAK_00821	FCAAFAHO_01940	AKBLAMMA_00886	ONHEGFJF_02151	CHIFNPHK_00164
group_1848		hypothetical protein	46	46	1	180	7661				593	1280	1265	HFMNANMC_01931	BBNGAGFF_00502	NBLABIBC_01938	HHKPMNBD_01325	EDPAAIAM_00472	AJCIDKON_00143	LIAIEAPM_00632	ABJJGFLJ_00208	HPEJNNAH_00065	BDLNCNPA_00731	CAALFOIN_00398	BDMBNIHE_01746	OHALNIEN_01659	BBEOHCII_01520	PGKMFHKC_01705	CEHPNLDK_01387	BJHGMHFO_01358	FDPLCLKD_01359	OGMCCAIF_01442	CMGIABJI_01912	PBLCDJDF_00889	NOIEMAFJ_01524	BEJHABKI_01578	KNFFGINF_00141	HNJFIMIJ_00414	FLMJGHHK_00302	GDENKAOO_00220	KDEDJMLP_00235	GEGBDKOP_01388	AFHMEFJF_01312	CNEHPOEB_00467	CKOKFPAK_00781	FCAAFAHO_01979	AKBLAMMA_00838	ONHEGFJF_02107	CHIFNPHK_00203
group_1854		hypothetical protein	46	46	1	180	6893				269	536	490	HFMNANMC_01971	BBNGAGFF_01733	NBLABIBC_00293	HHKPMNBD_01673	EDPAAIAM_01905	AJCIDKON_02094	LIAIEAPM_02000	ABJJGFLJ_01845	HPEJNNAH_00845	BDLNCNPA_01624	CAALFOIN_00054	BDMBNIHE_01039	OHALNIEN_01916	BBEOHCII_01820	PGKMFHKC_01489	CEHPNLDK_01690	BJHGMHFO_00748	FDPLCLKD_01659	OGMCCAIF_01905	CMGIABJI_01622	PBLCDJDF_00686	NOIEMAFJ_00997	BEJHABKI_01043	KNFFGINF_00870	HNJFIMIJ_00007	FLMJGHHK_01888	GDENKAOO_01234	KDEDJMLP_00834	GEGBDKOP_01917	AFHMEFJF_00276	CNEHPOEB_01006	CKOKFPAK_00256	FCAAFAHO_02135	AKBLAMMA_00089	ONHEGFJF_01583	CHIFNPHK_00808
dnaX_2		DNA polymerase III subunit tau	46	46	1	180	6901				944	1406	1389	HFMNANMC_01977	BBNGAGFF_01727	NBLABIBC_00299	HHKPMNBD_01679	EDPAAIAM_01899	AJCIDKON_02100	LIAIEAPM_02006	ABJJGFLJ_01851	HPEJNNAH_00851	BDLNCNPA_01618	CAALFOIN_00060	BDMBNIHE_01033	OHALNIEN_01922	BBEOHCII_01814	PGKMFHKC_01483	CEHPNLDK_01684	BJHGMHFO_00742	FDPLCLKD_01653	OGMCCAIF_01911	CMGIABJI_01616	PBLCDJDF_00692	NOIEMAFJ_01003	BEJHABKI_01037	KNFFGINF_00864	HNJFIMIJ_00013	FLMJGHHK_01882	GDENKAOO_01228	KDEDJMLP_00828	GEGBDKOP_01911	AFHMEFJF_00270	CNEHPOEB_01012	CKOKFPAK_00262	FCAAFAHO_02129	AKBLAMMA_00096	ONHEGFJF_01590	CHIFNPHK_00802
ftsH_2		ATP-dependent zinc metalloprotease FtsH	46	46	1	180	6943				320	2189	2107	HFMNANMC_01998	BBNGAGFF_00255	NBLABIBC_00321	HHKPMNBD_01700	EDPAAIAM_00639	AJCIDKON_01387	LIAIEAPM_01470	ABJJGFLJ_01634	HPEJNNAH_00805	BDLNCNPA_00651	CAALFOIN_00085	BDMBNIHE_01573	OHALNIEN_01944	BBEOHCII_01792	PGKMFHKC_01462	CEHPNLDK_01662	BJHGMHFO_00715	FDPLCLKD_01631	OGMCCAIF_01328	CMGIABJI_01595	PBLCDJDF_00716	NOIEMAFJ_01024	BEJHABKI_01009	KNFFGINF_00842	HNJFIMIJ_00038	FLMJGHHK_00208	GDENKAOO_01206	KDEDJMLP_00799	GEGBDKOP_01884	AFHMEFJF_00339	CNEHPOEB_00704	CKOKFPAK_00289	FCAAFAHO_02107	AKBLAMMA_00131	ONHEGFJF_01620	CHIFNPHK_00780
tilS		tRNA(Ile)-lysidine synthase	46	46	1	180	6945				662	1337	1307	HFMNANMC_01999	BBNGAGFF_00256	NBLABIBC_00322	HHKPMNBD_01701	EDPAAIAM_00638	AJCIDKON_01388	LIAIEAPM_01471	ABJJGFLJ_01633	HPEJNNAH_00806	BDLNCNPA_00650	CAALFOIN_00086	BDMBNIHE_01572	OHALNIEN_01945	BBEOHCII_01791	PGKMFHKC_01461	CEHPNLDK_01661	BJHGMHFO_00714	FDPLCLKD_01630	OGMCCAIF_01327	CMGIABJI_01594	PBLCDJDF_00717	NOIEMAFJ_01025	BEJHABKI_01008	KNFFGINF_00841	HNJFIMIJ_00039	FLMJGHHK_00209	GDENKAOO_01205	KDEDJMLP_00798	GEGBDKOP_01883	AFHMEFJF_00340	CNEHPOEB_00703	CKOKFPAK_00290	FCAAFAHO_02106	AKBLAMMA_00133	ONHEGFJF_01622	CHIFNPHK_00779
pyrC		D-hydantoinase	46	46	1	180	7024				758	1217	1202	HFMNANMC_02052	BBNGAGFF_00309	NBLABIBC_00377	HHKPMNBD_00052	EDPAAIAM_00583	AJCIDKON_01783	LIAIEAPM_02343	ABJJGFLJ_01568	HPEJNNAH_00610	BDLNCNPA_00900	CAALFOIN_00136	BDMBNIHE_00148	OHALNIEN_00244	BBEOHCII_01738	PGKMFHKC_01408	CEHPNLDK_01608	BJHGMHFO_00661	FDPLCLKD_01577	OGMCCAIF_01274	CMGIABJI_01541	PBLCDJDF_01924	NOIEMAFJ_01081	BEJHABKI_00955	KNFFGINF_00788	HNJFIMIJ_00104	FLMJGHHK_00274	GDENKAOO_01155	KDEDJMLP_00745	GEGBDKOP_01827	AFHMEFJF_00394	CNEHPOEB_00638	CKOKFPAK_00345	FCAAFAHO_02053	AKBLAMMA_00211	ONHEGFJF_01708	CHIFNPHK_00726
group_1930		hypothetical protein	46	46	1	180	6998				500	767	756	HFMNANMC_02031	BBNGAGFF_00288	NBLABIBC_00356	HHKPMNBD_00034	EDPAAIAM_00606	AJCIDKON_01760	LIAIEAPM_01363	ABJJGFLJ_01591	HPEJNNAH_01360	BDLNCNPA_00877	CAALFOIN_00118	BDMBNIHE_00129	OHALNIEN_00268	BBEOHCII_01759	PGKMFHKC_01429	CEHPNLDK_01629	BJHGMHFO_00682	FDPLCLKD_01598	OGMCCAIF_01295	CMGIABJI_01562	PBLCDJDF_00760	NOIEMAFJ_01057	BEJHABKI_00976	KNFFGINF_00809	HNJFIMIJ_00081	FLMJGHHK_00251	GDENKAOO_01173	KDEDJMLP_00766	GEGBDKOP_01850	AFHMEFJF_00373	CNEHPOEB_00661	CKOKFPAK_00322	FCAAFAHO_02074	AKBLAMMA_00184	ONHEGFJF_01676	CHIFNPHK_00747
mraY		Phospho-N-acetylmuramoyl-pentapeptide-transferase	46	46	1	180	7378				902	1085	1081	HFMNANMC_00056	BBNGAGFF_00033	NBLABIBC_00676	HHKPMNBD_01052	EDPAAIAM_01280	AJCIDKON_01949	LIAIEAPM_00385	ABJJGFLJ_01441	HPEJNNAH_00656	BDLNCNPA_00344	CAALFOIN_00274	BDMBNIHE_00907	OHALNIEN_00427	BBEOHCII_00493	PGKMFHKC_00980	CEHPNLDK_00289	BJHGMHFO_00166	FDPLCLKD_00415	OGMCCAIF_00233	CMGIABJI_00338	PBLCDJDF_01737	NOIEMAFJ_00054	BEJHABKI_00294	KNFFGINF_01876	HNJFIMIJ_01308	FLMJGHHK_01187	GDENKAOO_00083	KDEDJMLP_00084	GEGBDKOP_01153	AFHMEFJF_01087	CNEHPOEB_00766	CKOKFPAK_01015	FCAAFAHO_00513	AKBLAMMA_01025	ONHEGFJF_02259	CHIFNPHK_00074
murF		UDP-N-acetylmuramoyl-tripeptide--D-alanyl-D-alanine ligase	46	46	1	180	7375				1280	1280	1280	HFMNANMC_00057	BBNGAGFF_00034	NBLABIBC_00677	HHKPMNBD_01051	EDPAAIAM_01281	AJCIDKON_01948	LIAIEAPM_00386	ABJJGFLJ_01442	HPEJNNAH_00655	BDLNCNPA_00345	CAALFOIN_00273	BDMBNIHE_00906	OHALNIEN_00426	BBEOHCII_00492	PGKMFHKC_00979	CEHPNLDK_00288	BJHGMHFO_00167	FDPLCLKD_00414	OGMCCAIF_00234	CMGIABJI_00337	PBLCDJDF_01738	NOIEMAFJ_00053	BEJHABKI_00295	KNFFGINF_01875	HNJFIMIJ_01307	FLMJGHHK_01188	GDENKAOO_00082	KDEDJMLP_00083	GEGBDKOP_01152	AFHMEFJF_01088	CNEHPOEB_00767	CKOKFPAK_01016	FCAAFAHO_00512	AKBLAMMA_01027	ONHEGFJF_02260	CHIFNPHK_00073
group_2016		hypothetical protein	46	46	1	180	7373				839	1082	1076	HFMNANMC_00059	BBNGAGFF_00036	NBLABIBC_00679	HHKPMNBD_01049	EDPAAIAM_01283	AJCIDKON_01946	LIAIEAPM_00388	ABJJGFLJ_01444	HPEJNNAH_00653	BDLNCNPA_00347	CAALFOIN_00271	BDMBNIHE_00904	OHALNIEN_00424	BBEOHCII_00490	PGKMFHKC_00977	CEHPNLDK_00286	BJHGMHFO_00169	FDPLCLKD_00412	OGMCCAIF_00236	CMGIABJI_00335	PBLCDJDF_01740	NOIEMAFJ_00051	BEJHABKI_00297	KNFFGINF_01873	HNJFIMIJ_01305	FLMJGHHK_01190	GDENKAOO_00080	KDEDJMLP_00081	GEGBDKOP_01150	AFHMEFJF_01090	CNEHPOEB_00769	CKOKFPAK_01018	FCAAFAHO_00510	AKBLAMMA_01029	ONHEGFJF_02263	CHIFNPHK_00071
murA1		UDP-N-acetylglucosamine 1-carboxyvinyltransferase 1	46	46	1	180	7364				278	1268	1218	HFMNANMC_00063	BBNGAGFF_00040	NBLABIBC_00683	HHKPMNBD_01045	EDPAAIAM_01287	AJCIDKON_01942	LIAIEAPM_00392	ABJJGFLJ_01448	HPEJNNAH_00649	BDLNCNPA_00351	CAALFOIN_00267	BDMBNIHE_00900	OHALNIEN_00420	BBEOHCII_00486	PGKMFHKC_00973	CEHPNLDK_00282	BJHGMHFO_00173	FDPLCLKD_00408	OGMCCAIF_00240	CMGIABJI_00331	PBLCDJDF_01744	NOIEMAFJ_00047	BEJHABKI_00301	KNFFGINF_01869	HNJFIMIJ_01301	FLMJGHHK_01194	GDENKAOO_00076	KDEDJMLP_00077	GEGBDKOP_01146	AFHMEFJF_01094	CNEHPOEB_00773	CKOKFPAK_01022	FCAAFAHO_00506	AKBLAMMA_01037	ONHEGFJF_02270	CHIFNPHK_00067
udp		Uridine phosphorylase	46	46	1	180	7337				446	770	762	HFMNANMC_00080	BBNGAGFF_00053	NBLABIBC_00700	HHKPMNBD_01028	EDPAAIAM_01304	AJCIDKON_01925	LIAIEAPM_00409	ABJJGFLJ_01465	HPEJNNAH_00452	BDLNCNPA_00368	CAALFOIN_00254	BDMBNIHE_00886	OHALNIEN_00402	BBEOHCII_00469	PGKMFHKC_00956	CEHPNLDK_00265	BJHGMHFO_00186	FDPLCLKD_00391	OGMCCAIF_00253	CMGIABJI_00314	PBLCDJDF_01757	NOIEMAFJ_00029	BEJHABKI_00314	KNFFGINF_01852	HNJFIMIJ_01284	FLMJGHHK_01211	GDENKAOO_00063	KDEDJMLP_00064	GEGBDKOP_01129	AFHMEFJF_01111	CNEHPOEB_00790	CKOKFPAK_01039	FCAAFAHO_00489	AKBLAMMA_01054	ONHEGFJF_02285	CHIFNPHK_00050
group_2029		hypothetical protein	46	46	1	180	1454				599	962	954	HFMNANMC_00095	BBNGAGFF_01533	NBLABIBC_00574	HHKPMNBD_01570	EDPAAIAM_00905	AJCIDKON_00462	LIAIEAPM_00092	ABJJGFLJ_02108	HPEJNNAH_00387	BDLNCNPA_00118	CAALFOIN_01302	BDMBNIHE_00489	OHALNIEN_02202	BBEOHCII_00051	PGKMFHKC_00150	CEHPNLDK_02041	BJHGMHFO_01758	FDPLCLKD_01970	OGMCCAIF_01981	CMGIABJI_02101	PBLCDJDF_01351	NOIEMAFJ_01645	BEJHABKI_02008	KNFFGINF_01284	HNJFIMIJ_00835	FLMJGHHK_00805	GDENKAOO_01537	KDEDJMLP_01994	GEGBDKOP_00780	AFHMEFJF_01001	CNEHPOEB_00368	CKOKFPAK_01375	FCAAFAHO_01829	AKBLAMMA_02860	ONHEGFJF_00163	CHIFNPHK_02002
dxs_3		1-deoxy-D-xylulose-5-phosphate synthase	46	46	1	180	1443				923	1781	1761	HFMNANMC_00100	BBNGAGFF_01538	NBLABIBC_00580	HHKPMNBD_01575	EDPAAIAM_00900	AJCIDKON_00457	LIAIEAPM_00097	ABJJGFLJ_02103	HPEJNNAH_00392	BDLNCNPA_00113	CAALFOIN_01307	BDMBNIHE_00494	OHALNIEN_02197	BBEOHCII_00046	PGKMFHKC_00145	CEHPNLDK_02036	BJHGMHFO_01753	FDPLCLKD_01965	OGMCCAIF_01976	CMGIABJI_02096	PBLCDJDF_01345	NOIEMAFJ_01640	BEJHABKI_02003	KNFFGINF_01279	HNJFIMIJ_00840	FLMJGHHK_00810	GDENKAOO_01532	KDEDJMLP_01999	GEGBDKOP_00775	AFHMEFJF_01006	CNEHPOEB_00373	CKOKFPAK_01380	FCAAFAHO_01834	AKBLAMMA_02852	ONHEGFJF_00154	CHIFNPHK_01997
rsmI		Ribosomal RNA small subunit methyltransferase I	46	46	1	180	1436				197	683	663	HFMNANMC_00104	BBNGAGFF_01542	NBLABIBC_00584	HHKPMNBD_01579	EDPAAIAM_00896	AJCIDKON_00453	LIAIEAPM_00101	ABJJGFLJ_02099	HPEJNNAH_02122	BDLNCNPA_00109	CAALFOIN_01311	BDMBNIHE_00498	OHALNIEN_02193	BBEOHCII_00042	PGKMFHKC_00141	CEHPNLDK_02032	BJHGMHFO_01749	FDPLCLKD_01961	OGMCCAIF_01972	CMGIABJI_02092	PBLCDJDF_01341	NOIEMAFJ_01636	BEJHABKI_01999	KNFFGINF_01275	HNJFIMIJ_00844	FLMJGHHK_00814	GDENKAOO_01528	KDEDJMLP_02003	GEGBDKOP_00770	AFHMEFJF_01010	CNEHPOEB_00377	CKOKFPAK_01384	FCAAFAHO_01838	AKBLAMMA_02845	ONHEGFJF_00150	CHIFNPHK_01993
group_2036		hypothetical protein	46	46	1	180	1421				98	257	237	HFMNANMC_00116	BBNGAGFF_01558	NBLABIBC_00596	HHKPMNBD_01591	EDPAAIAM_01515	AJCIDKON_01433	LIAIEAPM_00116	ABJJGFLJ_00288	HPEJNNAH_00245	BDLNCNPA_00094	CAALFOIN_01323	BDMBNIHE_00510	OHALNIEN_02181	BBEOHCII_00030	PGKMFHKC_00129	CEHPNLDK_02020	BJHGMHFO_01734	FDPLCLKD_01949	OGMCCAIF_01957	CMGIABJI_02080	PBLCDJDF_01329	NOIEMAFJ_01624	BEJHABKI_01984	KNFFGINF_01263	HNJFIMIJ_01406	FLMJGHHK_01307	GDENKAOO_01516	KDEDJMLP_02018	GEGBDKOP_00753	AFHMEFJF_01022	CNEHPOEB_00533	CKOKFPAK_01401	FCAAFAHO_01850	AKBLAMMA_02830	ONHEGFJF_00136	CHIFNPHK_01981
group_2037		hypothetical protein	46	46	1	180	1416				776	1703	1677	HFMNANMC_00121	BBNGAGFF_01562	NBLABIBC_00601	HHKPMNBD_01595	EDPAAIAM_01519	AJCIDKON_01508	LIAIEAPM_01385	ABJJGFLJ_00284	HPEJNNAH_00413	BDLNCNPA_01455	CAALFOIN_01327	BDMBNIHE_00514	OHALNIEN_02176	BBEOHCII_00025	PGKMFHKC_00123	CEHPNLDK_02015	BJHGMHFO_01730	FDPLCLKD_01944	OGMCCAIF_01953	CMGIABJI_02075	PBLCDJDF_01325	NOIEMAFJ_01619	BEJHABKI_01980	KNFFGINF_01258	HNJFIMIJ_01410	FLMJGHHK_01303	GDENKAOO_01512	KDEDJMLP_02022	GEGBDKOP_00749	AFHMEFJF_02210	CNEHPOEB_01165	CKOKFPAK_01405	FCAAFAHO_01855	AKBLAMMA_02824	ONHEGFJF_00131	CHIFNPHK_01976
brnQ_1		Branched-chain amino acid transport system 2 carrier protein	46	46	1	180	1411				677	1265	1246	HFMNANMC_00125	BBNGAGFF_01566	NBLABIBC_00606	HHKPMNBD_01599	EDPAAIAM_01523	AJCIDKON_01504	LIAIEAPM_01496	ABJJGFLJ_00280	HPEJNNAH_00417	BDLNCNPA_01451	CAALFOIN_01331	BDMBNIHE_00518	OHALNIEN_02172	BBEOHCII_00021	PGKMFHKC_00119	CEHPNLDK_02011	BJHGMHFO_01726	FDPLCLKD_01940	OGMCCAIF_01949	CMGIABJI_02071	PBLCDJDF_01321	NOIEMAFJ_01615	BEJHABKI_01976	KNFFGINF_01254	HNJFIMIJ_01414	FLMJGHHK_01299	GDENKAOO_01508	KDEDJMLP_02026	GEGBDKOP_00745	AFHMEFJF_01183	CNEHPOEB_01169	CKOKFPAK_01409	FCAAFAHO_01859	AKBLAMMA_02818	ONHEGFJF_00126	CHIFNPHK_01972
tsaB		tRNA threonylcarbamoyladenosine biosynthesis protein TsaB	46	46	1	180	5664				635	668	667	HFMNANMC_00174	BBNGAGFF_02051	NBLABIBC_00388	HHKPMNBD_00743	EDPAAIAM_00261	AJCIDKON_01249	LIAIEAPM_01001	ABJJGFLJ_00044	HPEJNNAH_01372	BDLNCNPA_00603	CAALFOIN_01436	BDMBNIHE_00429	OHALNIEN_01459	BBEOHCII_01726	PGKMFHKC_01919	CEHPNLDK_01596	BJHGMHFO_01618	FDPLCLKD_01565	OGMCCAIF_01646	CMGIABJI_01529	PBLCDJDF_00626	NOIEMAFJ_00446	BEJHABKI_01648	KNFFGINF_00776	HNJFIMIJ_00311	FLMJGHHK_00453	GDENKAOO_00960	KDEDJMLP_01646	GEGBDKOP_00594	AFHMEFJF_00530	CNEHPOEB_01381	CKOKFPAK_01560	FCAAFAHO_01679	AKBLAMMA_02548	ONHEGFJF_01351	CHIFNPHK_01698
group_2060		hypothetical protein	46	46	1	180	5461				512	713	704	HFMNANMC_00204	BBNGAGFF_01619	NBLABIBC_01069	HHKPMNBD_00935	EDPAAIAM_02002	AJCIDKON_00868	LIAIEAPM_01306	ABJJGFLJ_01032	HPEJNNAH_01051	BDLNCNPA_00152	CAALFOIN_00652	BDMBNIHE_00021	OHALNIEN_00298	BBEOHCII_00429	PGKMFHKC_00367	CEHPNLDK_00228	BJHGMHFO_01950	FDPLCLKD_00355	OGMCCAIF_02038	CMGIABJI_00273	PBLCDJDF_01674	NOIEMAFJ_01201	BEJHABKI_00033	KNFFGINF_01691	HNJFIMIJ_02036	FLMJGHHK_01863	GDENKAOO_01979	KDEDJMLP_00916	GEGBDKOP_00453	AFHMEFJF_01376	CNEHPOEB_02229	CKOKFPAK_01699	FCAAFAHO_00303	AKBLAMMA_02263	ONHEGFJF_01120	CHIFNPHK_01495
tpiA		Triosephosphate isomerase	46	46	1	180	6404				791	794	791	HFMNANMC_00390	BBNGAGFF_01201	NBLABIBC_00018	HHKPMNBD_01121	EDPAAIAM_01829	AJCIDKON_02024	LIAIEAPM_00929	ABJJGFLJ_00637	HPEJNNAH_00238	BDLNCNPA_02096	CAALFOIN_00845	BDMBNIHE_00966	OHALNIEN_00768	BBEOHCII_00840	PGKMFHKC_00789	CEHPNLDK_00562	BJHGMHFO_00389	FDPLCLKD_00789	OGMCCAIF_00996	CMGIABJI_01185	PBLCDJDF_01630	NOIEMAFJ_00772	BEJHABKI_01312	KNFFGINF_00034	HNJFIMIJ_01637	FLMJGHHK_01457	GDENKAOO_00316	KDEDJMLP_00334	GEGBDKOP_01487	AFHMEFJF_00090	CNEHPOEB_00068	CKOKFPAK_00682	FCAAFAHO_00888	AKBLAMMA_00619	ONHEGFJF_01996	CHIFNPHK_00384
fabF		3-oxoacyl-[acyl-carrier-protein] synthase 2	46	46	1	180	6421				293	1247	1226	HFMNANMC_00401	BBNGAGFF_01190	NBLABIBC_00029	HHKPMNBD_01132	EDPAAIAM_01620	AJCIDKON_02013	LIAIEAPM_00827	ABJJGFLJ_00305	HPEJNNAH_00227	BDLNCNPA_02107	CAALFOIN_00834	BDMBNIHE_00977	OHALNIEN_00757	BBEOHCII_00829	PGKMFHKC_00778	CEHPNLDK_00573	BJHGMHFO_00400	FDPLCLKD_00778	OGMCCAIF_01007	CMGIABJI_01174	PBLCDJDF_01619	NOIEMAFJ_00761	BEJHABKI_01323	KNFFGINF_00023	HNJFIMIJ_01888	FLMJGHHK_01701	GDENKAOO_00327	KDEDJMLP_00345	GEGBDKOP_01501	AFHMEFJF_00101	CNEHPOEB_00057	CKOKFPAK_00668	FCAAFAHO_00877	AKBLAMMA_00602	ONHEGFJF_01984	CHIFNPHK_00395
miaB		tRNA-2-methylthio-N(6)-dimethylallyladenosine synthase	46	46	1	180	6431				617	1307	1292	HFMNANMC_00409	BBNGAGFF_01182	NBLABIBC_00037	HHKPMNBD_01140	EDPAAIAM_01628	AJCIDKON_02005	LIAIEAPM_00819	ABJJGFLJ_00313	HPEJNNAH_00219	BDLNCNPA_02115	CAALFOIN_00826	BDMBNIHE_00985	OHALNIEN_00749	BBEOHCII_00821	PGKMFHKC_00770	CEHPNLDK_00581	BJHGMHFO_00408	FDPLCLKD_00770	OGMCCAIF_01015	CMGIABJI_01166	PBLCDJDF_01611	NOIEMAFJ_00753	BEJHABKI_01331	KNFFGINF_00015	HNJFIMIJ_01880	FLMJGHHK_01709	GDENKAOO_00335	KDEDJMLP_00353	GEGBDKOP_01509	AFHMEFJF_00109	CNEHPOEB_00049	CKOKFPAK_00660	FCAAFAHO_00869	AKBLAMMA_00589	ONHEGFJF_01975	CHIFNPHK_00403
thiC		Phosphomethylpyrimidine synthase	46	46	1	180	6457				761	1301	1286	HFMNANMC_00423	BBNGAGFF_01168	NBLABIBC_00051	HHKPMNBD_01154	EDPAAIAM_01643	AJCIDKON_01990	LIAIEAPM_00135	ABJJGFLJ_00328	HPEJNNAH_00204	BDLNCNPA_02130	CAALFOIN_00812	BDMBNIHE_00999	OHALNIEN_00735	BBEOHCII_00807	PGKMFHKC_00756	CEHPNLDK_00595	BJHGMHFO_00422	FDPLCLKD_00756	OGMCCAIF_01029	CMGIABJI_01152	PBLCDJDF_01902	NOIEMAFJ_00739	BEJHABKI_01345	KNFFGINF_00001	HNJFIMIJ_01865	FLMJGHHK_01724	GDENKAOO_00349	KDEDJMLP_00367	GEGBDKOP_01524	AFHMEFJF_00123	CNEHPOEB_00034	CKOKFPAK_00645	FCAAFAHO_00855	AKBLAMMA_00570	ONHEGFJF_01959	CHIFNPHK_00417
group_2093		hypothetical protein	46	46	1	180	3443				284	452	431	HFMNANMC_00447	BBNGAGFF_01373	NBLABIBC_01704	HHKPMNBD_00106	EDPAAIAM_01711	AJCIDKON_00675	LIAIEAPM_01977	ABJJGFLJ_00888	HPEJNNAH_00028	BDLNCNPA_00257	CAALFOIN_01292	BDMBNIHE_01686	OHALNIEN_00966	BBEOHCII_00414	PGKMFHKC_00281	CEHPNLDK_00213	BJHGMHFO_00826	FDPLCLKD_00340	OGMCCAIF_00879	CMGIABJI_00201	PBLCDJDF_01472	NOIEMAFJ_01710	BEJHABKI_00497	KNFFGINF_01676	HNJFIMIJ_01951	FLMJGHHK_01848	GDENKAOO_01478	KDEDJMLP_01383	GEGBDKOP_02141	AFHMEFJF_00249	CNEHPOEB_01029	CKOKFPAK_00035	FCAAFAHO_00206	AKBLAMMA_01986	ONHEGFJF_00506	CHIFNPHK_01039
group_2094		hypothetical protein	46	46	1	180	3446			Hypothetical protein with no hits to refseq/uniprot/clusters/cdd/tigrfams/pfam overlapping another protein with hits	479	545	543	HFMNANMC_00450	BBNGAGFF_01376	NBLABIBC_01707	HHKPMNBD_00103	EDPAAIAM_01714	AJCIDKON_00672	LIAIEAPM_01412	ABJJGFLJ_00885	HPEJNNAH_00031	BDLNCNPA_00260	CAALFOIN_01104	BDMBNIHE_01683	OHALNIEN_00969	BBEOHCII_00411	PGKMFHKC_00278	CEHPNLDK_00210	BJHGMHFO_00829	FDPLCLKD_00337	OGMCCAIF_00876	CMGIABJI_00198	PBLCDJDF_01469	NOIEMAFJ_01713	BEJHABKI_00500	KNFFGINF_01673	HNJFIMIJ_01948	FLMJGHHK_01851	GDENKAOO_01475	KDEDJMLP_01380	GEGBDKOP_02144	AFHMEFJF_00252	CNEHPOEB_01032	CKOKFPAK_00032	FCAAFAHO_00203	AKBLAMMA_01982	ONHEGFJF_00509	CHIFNPHK_01042
group_2104		hypothetical protein	46	46	1	180	948			Hypothetical protein with no hits to refseq/uniprot/clusters/cdd/tigrfams/pfam overlapping another protein with hits	110	110	110	HFMNANMC_00479	BBNGAGFF_01406	NBLABIBC_01736	HHKPMNBD_00074	EDPAAIAM_00100	AJCIDKON_01882	LIAIEAPM_01745	ABJJGFLJ_00925	HPEJNNAH_00091	BDLNCNPA_01890	CAALFOIN_01133	BDMBNIHE_01654	OHALNIEN_00476	BBEOHCII_00382	PGKMFHKC_00249	CEHPNLDK_00181	BJHGMHFO_00859	FDPLCLKD_00307	OGMCCAIF_00846	CMGIABJI_00169	PBLCDJDF_01440	NOIEMAFJ_01742	BEJHABKI_00530	KNFFGINF_01644	HNJFIMIJ_00124	FLMJGHHK_00012	GDENKAOO_01446	KDEDJMLP_01350	GEGBDKOP_00261	AFHMEFJF_01569	CNEHPOEB_01963	CKOKFPAK_01889	FCAAFAHO_00174	AKBLAMMA_01941	ONHEGFJF_00546	CHIFNPHK_01071
lacR		Lactose phosphotransferase system repressor	46	46	1	180	933				344	701	681	HFMNANMC_00486	BBNGAGFF_01413	NBLABIBC_01744	HHKPMNBD_00067	EDPAAIAM_00093	AJCIDKON_01875	LIAIEAPM_02150	ABJJGFLJ_00918	HPEJNNAH_01911	BDLNCNPA_01883	CAALFOIN_01140	BDMBNIHE_01647	OHALNIEN_00483	BBEOHCII_00375	PGKMFHKC_00242	CEHPNLDK_00174	BJHGMHFO_00866	FDPLCLKD_00300	OGMCCAIF_00839	CMGIABJI_00162	PBLCDJDF_01433	NOIEMAFJ_01749	BEJHABKI_00537	KNFFGINF_01637	HNJFIMIJ_00117	FLMJGHHK_00005	GDENKAOO_01439	KDEDJMLP_01343	GEGBDKOP_00268	AFHMEFJF_01576	CNEHPOEB_01956	CKOKFPAK_01882	FCAAFAHO_00167	AKBLAMMA_01925	ONHEGFJF_00558	CHIFNPHK_01078
lacC		Tagatose-6-phosphate kinase	46	46	1	180	932				920	920	920	HFMNANMC_00487	BBNGAGFF_01414	NBLABIBC_01745	HHKPMNBD_00066	EDPAAIAM_00092	AJCIDKON_01874	LIAIEAPM_02151	ABJJGFLJ_00917	HPEJNNAH_01912	BDLNCNPA_01882	CAALFOIN_01141	BDMBNIHE_01646	OHALNIEN_00484	BBEOHCII_00374	PGKMFHKC_00241	CEHPNLDK_00173	BJHGMHFO_00867	FDPLCLKD_00299	OGMCCAIF_00838	CMGIABJI_00161	PBLCDJDF_01432	NOIEMAFJ_01750	BEJHABKI_00538	KNFFGINF_01636	HNJFIMIJ_00116	FLMJGHHK_00004	GDENKAOO_01438	KDEDJMLP_01342	GEGBDKOP_00269	AFHMEFJF_01577	CNEHPOEB_01955	CKOKFPAK_01881	FCAAFAHO_00166	AKBLAMMA_01924	ONHEGFJF_00559	CHIFNPHK_01079
hup_2		DNA-binding protein HU	46	46	1	180	923				290	323	316	HFMNANMC_00492	BBNGAGFF_01419	NBLABIBC_01750	HHKPMNBD_00219	EDPAAIAM_00700	AJCIDKON_00845	LIAIEAPM_00897	ABJJGFLJ_00743	HPEJNNAH_00676	BDLNCNPA_01155	CAALFOIN_01146	BDMBNIHE_01887	OHALNIEN_00489	BBEOHCII_00369	PGKMFHKC_00236	CEHPNLDK_00168	BJHGMHFO_00872	FDPLCLKD_00294	OGMCCAIF_00833	CMGIABJI_00156	PBLCDJDF_01427	NOIEMAFJ_01755	BEJHABKI_00543	KNFFGINF_01630	HNJFIMIJ_00610	FLMJGHHK_00548	GDENKAOO_01433	KDEDJMLP_01337	GEGBDKOP_02258	AFHMEFJF_01582	CNEHPOEB_01690	CKOKFPAK_02324	FCAAFAHO_00161	AKBLAMMA_01915	ONHEGFJF_00567	CHIFNPHK_01084
ymdB_1		2',3'-cyclic-nucleotide 2'-phosphodiesterase	46	46	1	180	922				419	803	790	HFMNANMC_00493	BBNGAGFF_01420	NBLABIBC_01751	HHKPMNBD_00220	EDPAAIAM_00699	AJCIDKON_00844	LIAIEAPM_00898	ABJJGFLJ_00742	HPEJNNAH_01191	BDLNCNPA_01156	CAALFOIN_01147	BDMBNIHE_01886	OHALNIEN_00490	BBEOHCII_00368	PGKMFHKC_00235	CEHPNLDK_00167	BJHGMHFO_00873	FDPLCLKD_00293	OGMCCAIF_00832	CMGIABJI_00155	PBLCDJDF_01426	NOIEMAFJ_01756	BEJHABKI_00544	KNFFGINF_01629	HNJFIMIJ_00609	FLMJGHHK_00549	GDENKAOO_01432	KDEDJMLP_01336	GEGBDKOP_02259	AFHMEFJF_01583	CNEHPOEB_01689	CKOKFPAK_02323	FCAAFAHO_00160	AKBLAMMA_01913	ONHEGFJF_00568	CHIFNPHK_01085
potA		Spermidine/putrescine import ATP-binding protein PotA	46	46	1	180	4403				644	1139	1118	HFMNANMC_00506	BBNGAGFF_01655	NBLABIBC_01212	HHKPMNBD_00479	EDPAAIAM_01597	AJCIDKON_02153	LIAIEAPM_01407	ABJJGFLJ_01330	HPEJNNAH_00951	BDLNCNPA_01321	CAALFOIN_00531	BDMBNIHE_00604	OHALNIEN_02001	BBEOHCII_02097	PGKMFHKC_02088	CEHPNLDK_01798	BJHGMHFO_01212	FDPLCLKD_01767	OGMCCAIF_00578	CMGIABJI_02009	PBLCDJDF_00016	NOIEMAFJ_01153	BEJHABKI_01235	KNFFGINF_01068	HNJFIMIJ_01713	FLMJGHHK_01473	GDENKAOO_00615	KDEDJMLP_01081	GEGBDKOP_02219	AFHMEFJF_02195	CNEHPOEB_00029	CKOKFPAK_02363	FCAAFAHO_02243	AKBLAMMA_01201	ONHEGFJF_00938	CHIFNPHK_01355
ribF		Riboflavin biosynthesis protein RibF	46	46	1	180	4368				599	965	955	HFMNANMC_00521	BBNGAGFF_01670	NBLABIBC_01228	HHKPMNBD_00462	EDPAAIAM_01212	AJCIDKON_02168	LIAIEAPM_00778	ABJJGFLJ_02204	HPEJNNAH_00861	BDLNCNPA_01476	CAALFOIN_00518	BDMBNIHE_00587	OHALNIEN_01986	BBEOHCII_02082	PGKMFHKC_02073	CEHPNLDK_01783	BJHGMHFO_01226	FDPLCLKD_01752	OGMCCAIF_00592	CMGIABJI_01994	PBLCDJDF_00029	NOIEMAFJ_01138	BEJHABKI_01249	KNFFGINF_01084	HNJFIMIJ_01243	FLMJGHHK_01119	GDENKAOO_00630	KDEDJMLP_01095	GEGBDKOP_02193	AFHMEFJF_00962	CNEHPOEB_00012	CKOKFPAK_02389	FCAAFAHO_02228	AKBLAMMA_01219	ONHEGFJF_00921	CHIFNPHK_01340
ugpC		sn-glycerol-3-phosphate import ATP-binding protein UgpC	46	46	1	180	4358				482	1001	989	HFMNANMC_00529	BBNGAGFF_01678	NBLABIBC_01236	HHKPMNBD_00454	EDPAAIAM_01220	AJCIDKON_02176	LIAIEAPM_01131	ABJJGFLJ_02196	HPEJNNAH_02126	BDLNCNPA_01484	CAALFOIN_00510	BDMBNIHE_00579	OHALNIEN_01978	BBEOHCII_02074	PGKMFHKC_02065	CEHPNLDK_01775	BJHGMHFO_01234	FDPLCLKD_01744	OGMCCAIF_00600	CMGIABJI_01986	PBLCDJDF_00037	NOIEMAFJ_01130	BEJHABKI_01257	KNFFGINF_01092	HNJFIMIJ_01251	FLMJGHHK_01127	GDENKAOO_00638	KDEDJMLP_01103	GEGBDKOP_02185	AFHMEFJF_00954	CNEHPOEB_00004	CKOKFPAK_02397	FCAAFAHO_02220	AKBLAMMA_01232	ONHEGFJF_00909	CHIFNPHK_01332
group_2114		hypothetical protein	46	46	1	180	4355				992	1550	1500	HFMNANMC_00531	BBNGAGFF_01680	NBLABIBC_01238	HHKPMNBD_00452	EDPAAIAM_01222	AJCIDKON_02178	LIAIEAPM_01129	ABJJGFLJ_02194	HPEJNNAH_01427	BDLNCNPA_01486	CAALFOIN_00508	BDMBNIHE_00577	OHALNIEN_01976	BBEOHCII_02072	PGKMFHKC_02063	CEHPNLDK_01773	BJHGMHFO_01236	FDPLCLKD_01742	OGMCCAIF_00602	CMGIABJI_01984	PBLCDJDF_00039	NOIEMAFJ_01128	BEJHABKI_01259	KNFFGINF_01094	HNJFIMIJ_01253	FLMJGHHK_01129	GDENKAOO_00640	KDEDJMLP_01105	GEGBDKOP_02183	AFHMEFJF_00952	CNEHPOEB_00002	CKOKFPAK_02399	FCAAFAHO_02218	AKBLAMMA_01235	ONHEGFJF_00907	CHIFNPHK_01330
pepD_1		Cytosol non-specific dipeptidase	46	46	1	180	4354				1436	1436	1436	HFMNANMC_00532	BBNGAGFF_01681	NBLABIBC_01239	HHKPMNBD_00451	EDPAAIAM_01223	AJCIDKON_02179	LIAIEAPM_01128	ABJJGFLJ_02193	HPEJNNAH_01426	BDLNCNPA_01487	CAALFOIN_00507	BDMBNIHE_00576	OHALNIEN_01975	BBEOHCII_02071	PGKMFHKC_02062	CEHPNLDK_01772	BJHGMHFO_01237	FDPLCLKD_01741	OGMCCAIF_00603	CMGIABJI_01983	PBLCDJDF_00040	NOIEMAFJ_01127	BEJHABKI_01260	KNFFGINF_01095	HNJFIMIJ_01254	FLMJGHHK_01130	GDENKAOO_00641	KDEDJMLP_01106	GEGBDKOP_02182	AFHMEFJF_00951	CNEHPOEB_00001	CKOKFPAK_02400	FCAAFAHO_02217	AKBLAMMA_01236	ONHEGFJF_00905	CHIFNPHK_01329
group_2118		hypothetical protein	46	46	1	180	4353			Hypothetical protein with no hits to refseq/uniprot/clusters/cdd/tigrfams/pfam overlapping another protein with hits	449	662	655	HFMNANMC_00533	BBNGAGFF_01682	NBLABIBC_01240	HHKPMNBD_00450	EDPAAIAM_01224	AJCIDKON_02180	LIAIEAPM_01127	ABJJGFLJ_02192	HPEJNNAH_01425	BDLNCNPA_01488	CAALFOIN_00506	BDMBNIHE_00575	OHALNIEN_01974	BBEOHCII_02070	PGKMFHKC_02061	CEHPNLDK_01771	BJHGMHFO_01238	FDPLCLKD_01740	OGMCCAIF_00604	CMGIABJI_01982	PBLCDJDF_00041	NOIEMAFJ_01126	BEJHABKI_01261	KNFFGINF_01096	HNJFIMIJ_01255	FLMJGHHK_01131	GDENKAOO_00642	KDEDJMLP_01107	GEGBDKOP_02181	AFHMEFJF_00950	CNEHPOEB_02238	CKOKFPAK_02401	FCAAFAHO_02216	AKBLAMMA_01237	ONHEGFJF_00904	CHIFNPHK_01328
rlmN_1		Dual-specificity RNA methyltransferase RlmN	46	46	1	180	7407				824	824	824	HFMNANMC_00557	BBNGAGFF_01917	NBLABIBC_00651	HHKPMNBD_01077	EDPAAIAM_01255	AJCIDKON_02257	LIAIEAPM_01211	ABJJGFLJ_01416	HPEJNNAH_01702	BDLNCNPA_00658	CAALFOIN_00299	BDMBNIHE_00932	OHALNIEN_00452	BBEOHCII_00518	PGKMFHKC_01083	CEHPNLDK_00314	BJHGMHFO_00141	FDPLCLKD_00440	OGMCCAIF_00208	CMGIABJI_00363	PBLCDJDF_01712	NOIEMAFJ_00079	BEJHABKI_00268	KNFFGINF_00245	HNJFIMIJ_01333	FLMJGHHK_01162	GDENKAOO_00108	KDEDJMLP_00109	GEGBDKOP_01178	AFHMEFJF_02175	CNEHPOEB_02175	CKOKFPAK_00990	FCAAFAHO_01034	AKBLAMMA_00991	ONHEGFJF_02232	CHIFNPHK_00099
rsbV		Anti-sigma-B factor antagonist	46	46	1	180	763				185	350	345	HFMNANMC_00601	BBNGAGFF_00379	NBLABIBC_00173	HHKPMNBD_01437	EDPAAIAM_00018	AJCIDKON_01848	LIAIEAPM_00994	ABJJGFLJ_01998	HPEJNNAH_01884	BDLNCNPA_01862	CAALFOIN_00194	BDMBNIHE_00213	OHALNIEN_00619	BBEOHCII_00161	PGKMFHKC_00637	CEHPNLDK_00714	BJHGMHFO_00591	FDPLCLKD_00637	OGMCCAIF_01205	CMGIABJI_01033	PBLCDJDF_00348	NOIEMAFJ_00622	BEJHABKI_00886	KNFFGINF_00585	HNJFIMIJ_01687	FLMJGHHK_01660	GDENKAOO_00465	KDEDJMLP_00481	GEGBDKOP_00343	AFHMEFJF_00830	CNEHPOEB_01935	CKOKFPAK_01807	FCAAFAHO_00673	AKBLAMMA_00558	ONHEGFJF_01798	CHIFNPHK_00536
stoA		Sporulation thiol-disulfide oxidoreductase A	46	46	1	180	749				587	602	587	HFMNANMC_00611	BBNGAGFF_00369	NBLABIBC_00183	HHKPMNBD_01447	EDPAAIAM_00008	AJCIDKON_01838	LIAIEAPM_01574	ABJJGFLJ_01988	HPEJNNAH_01472	BDLNCNPA_01852	CAALFOIN_00184	BDMBNIHE_00203	OHALNIEN_00609	BBEOHCII_00171	PGKMFHKC_00627	CEHPNLDK_00724	BJHGMHFO_00601	FDPLCLKD_00627	OGMCCAIF_01215	CMGIABJI_00371	PBLCDJDF_00338	NOIEMAFJ_00612	BEJHABKI_00896	KNFFGINF_00595	HNJFIMIJ_01697	FLMJGHHK_01650	GDENKAOO_00475	KDEDJMLP_00491	GEGBDKOP_00353	AFHMEFJF_00840	CNEHPOEB_01925	CKOKFPAK_01797	FCAAFAHO_00663	AKBLAMMA_00297	ONHEGFJF_01787	CHIFNPHK_00546
group_2132		hypothetical protein	46	46	1	180	7764				443	572	569	HFMNANMC_00651	BBNGAGFF_00329	NBLABIBC_00226	HHKPMNBD_01485	EDPAAIAM_02210	AJCIDKON_02127	LIAIEAPM_00137	ABJJGFLJ_01664	HPEJNNAH_02151	BDLNCNPA_02056	CAALFOIN_00148	BDMBNIHE_00158	OHALNIEN_00570	BBEOHCII_00211	PGKMFHKC_00587	CEHPNLDK_00764	BJHGMHFO_00641	FDPLCLKD_00587	OGMCCAIF_01254	CMGIABJI_00411	PBLCDJDF_00292	NOIEMAFJ_00573	BEJHABKI_00935	KNFFGINF_00635	HNJFIMIJ_02248	FLMJGHHK_02122	GDENKAOO_01867	KDEDJMLP_00580	GEGBDKOP_01541	AFHMEFJF_00880	CNEHPOEB_01654	CKOKFPAK_00628	FCAAFAHO_00623	AKBLAMMA_00224	ONHEGFJF_01728	CHIFNPHK_00586
group_2134		hypothetical protein	46	46	1	180	4557				422	428	427	HFMNANMC_00664	BBNGAGFF_01892	NBLABIBC_01320	HHKPMNBD_00343	EDPAAIAM_01786	AJCIDKON_02206	LIAIEAPM_01863	ABJJGFLJ_01407	HPEJNNAH_01510	BDLNCNPA_01563	CAALFOIN_01842	BDMBNIHE_00255	OHALNIEN_01344	BBEOHCII_01078	PGKMFHKC_01220	CEHPNLDK_00996	BJHGMHFO_00973	FDPLCLKD_00971	OGMCCAIF_00732	CMGIABJI_00678	PBLCDJDF_00170	NOIEMAFJ_01828	BEJHABKI_00644	KNFFGINF_00382	HNJFIMIJ_01818	FLMJGHHK_01690	GDENKAOO_00822	KDEDJMLP_01235	GEGBDKOP_01945	AFHMEFJF_01934	CNEHPOEB_01255	CKOKFPAK_00228	FCAAFAHO_01157	AKBLAMMA_01440	ONHEGFJF_00736	CHIFNPHK_01214
group_2135		hypothetical protein	46	46	1	180	4563				428	452	451	HFMNANMC_00668	BBNGAGFF_01895	NBLABIBC_01317	HHKPMNBD_00339	EDPAAIAM_01976	AJCIDKON_00426	LIAIEAPM_00250	ABJJGFLJ_00686	HPEJNNAH_02197	BDLNCNPA_00415	CAALFOIN_01846	BDMBNIHE_00258	OHALNIEN_01340	BBEOHCII_01082	PGKMFHKC_01224	CEHPNLDK_01000	BJHGMHFO_00970	FDPLCLKD_00975	OGMCCAIF_00735	CMGIABJI_00682	PBLCDJDF_00173	NOIEMAFJ_01832	BEJHABKI_00641	KNFFGINF_00378	HNJFIMIJ_01991	FLMJGHHK_01796	GDENKAOO_00826	KDEDJMLP_01238	GEGBDKOP_01964	AFHMEFJF_01938	CNEHPOEB_02181	CKOKFPAK_00209	FCAAFAHO_01161	AKBLAMMA_01444	ONHEGFJF_00732	CHIFNPHK_01210
group_2142		hypothetical protein	46	46	1	180	6369				335	572	552	HFMNANMC_00701	BBNGAGFF_01224	NBLABIBC_00760	HHKPMNBD_01097	EDPAAIAM_01805	AJCIDKON_01033	LIAIEAPM_00119	ABJJGFLJ_00613	HPEJNNAH_01936	BDLNCNPA_00806	CAALFOIN_00868	BDMBNIHE_00944	OHALNIEN_00792	BBEOHCII_00863	PGKMFHKC_00812	CEHPNLDK_00538	BJHGMHFO_00367	FDPLCLKD_00813	OGMCCAIF_00974	CMGIABJI_01209	PBLCDJDF_01652	NOIEMAFJ_02024	BEJHABKI_01290	KNFFGINF_00057	HNJFIMIJ_01661	FLMJGHHK_01434	GDENKAOO_00294	KDEDJMLP_00312	GEGBDKOP_01463	AFHMEFJF_02201	CNEHPOEB_00092	CKOKFPAK_00706	FCAAFAHO_00911	AKBLAMMA_00652	ONHEGFJF_02021	CHIFNPHK_00361
group_2146		hypothetical protein	46	46	1	180	7238			Hypothetical protein with no hits to refseq/uniprot/clusters/cdd/tigrfams/pfam overlapping another protein with hits	323	431	428	HFMNANMC_00708	BBNGAGFF_01359	NBLABIBC_01284	HHKPMNBD_00966	EDPAAIAM_01118	AJCIDKON_01487	LIAIEAPM_01944	ABJJGFLJ_00333	HPEJNNAH_01990	BDLNCNPA_02263	CAALFOIN_01919	BDMBNIHE_01923	OHALNIEN_00535	BBEOHCII_00561	PGKMFHKC_00509	CEHPNLDK_00319	BJHGMHFO_00098	FDPLCLKD_00483	OGMCCAIF_00165	CMGIABJI_00803	PBLCDJDF_01786	NOIEMAFJ_00907	BEJHABKI_00225	KNFFGINF_01774	HNJFIMIJ_00898	FLMJGHHK_00932	GDENKAOO_00002	KDEDJMLP_00002	GEGBDKOP_01058	AFHMEFJF_02059	CNEHPOEB_01760	CKOKFPAK_01098	FCAAFAHO_00410	AKBLAMMA_03141	ONHEGFJF_02359	CHIFNPHK_02307
group_2147		putative protein	46	46	1	180	7241				140	305	301	HFMNANMC_00712	BBNGAGFF_01235	NBLABIBC_01288	HHKPMNBD_00970	EDPAAIAM_01114	AJCIDKON_01491	LIAIEAPM_02018	ABJJGFLJ_01204	HPEJNNAH_01065	BDLNCNPA_01734	CAALFOIN_01923	BDMBNIHE_01919	OHALNIEN_00539	BBEOHCII_00565	PGKMFHKC_00513	CEHPNLDK_00323	BJHGMHFO_00102	FDPLCLKD_00487	OGMCCAIF_00169	CMGIABJI_00807	PBLCDJDF_01790	NOIEMAFJ_00911	BEJHABKI_00229	KNFFGINF_01778	HNJFIMIJ_00902	FLMJGHHK_00928	GDENKAOO_00006	KDEDJMLP_00006	GEGBDKOP_01062	AFHMEFJF_02063	CNEHPOEB_01871	CKOKFPAK_01094	FCAAFAHO_00414	AKBLAMMA_03135	ONHEGFJF_02355	CHIFNPHK_02311
aroF		Phospho-2-dehydro-3-deoxyheptonate aldolase	46	46	1	180	7305				389	812	793	HFMNANMC_00752	BBNGAGFF_00009	NBLABIBC_00718	HHKPMNBD_01010	EDPAAIAM_01068	AJCIDKON_00928	LIAIEAPM_01276	ABJJGFLJ_01250	HPEJNNAH_00717	BDLNCNPA_02027	CAALFOIN_00237	BDMBNIHE_00869	OHALNIEN_01432	BBEOHCII_00989	PGKMFHKC_01372	CEHPNLDK_00905	BJHGMHFO_00808	FDPLCLKD_00882	OGMCCAIF_00943	CMGIABJI_01021	PBLCDJDF_01774	NOIEMAFJ_00011	BEJHABKI_00846	KNFFGINF_02013	HNJFIMIJ_00948	FLMJGHHK_00882	GDENKAOO_00046	KDEDJMLP_00047	GEGBDKOP_01109	AFHMEFJF_01129	CNEHPOEB_01863	CKOKFPAK_01045	FCAAFAHO_01067	AKBLAMMA_01072	ONHEGFJF_02304	CHIFNPHK_00032
ntpC		V-type sodium ATPase subunit C	46	46	1	180	2795				458	998	986	HFMNANMC_00801	BBNGAGFF_00184	NBLABIBC_00408	HHKPMNBD_00165	EDPAAIAM_00957	AJCIDKON_00173	LIAIEAPM_00506	ABJJGFLJ_02160	HPEJNNAH_01238	BDLNCNPA_01125	CAALFOIN_01630	BDMBNIHE_00440	OHALNIEN_02249	BBEOHCII_00099	PGKMFHKC_01017	CEHPNLDK_02089	BJHGMHFO_01809	FDPLCLKD_02018	OGMCCAIF_00324	CMGIABJI_02149	PBLCDJDF_01396	NOIEMAFJ_01693	BEJHABKI_00411	KNFFGINF_01332	HNJFIMIJ_00783	FLMJGHHK_00753	GDENKAOO_01583	KDEDJMLP_02164	GEGBDKOP_00832	AFHMEFJF_01700	CNEHPOEB_01753	CKOKFPAK_01323	FCAAFAHO_01688	AKBLAMMA_02924	ONHEGFJF_00218	CHIFNPHK_02121
group_2163		hypothetical protein	46	46	1	180	2699				572	572	572	HFMNANMC_00825	BBNGAGFF_00619	NBLABIBC_00857	HHKPMNBD_01730	EDPAAIAM_01840	AJCIDKON_00750	LIAIEAPM_01175	ABJJGFLJ_00520	HPEJNNAH_00138	BDLNCNPA_00191	CAALFOIN_01791	BDMBNIHE_00648	OHALNIEN_02061	BBEOHCII_02158	PGKMFHKC_02150	CEHPNLDK_01900	BJHGMHFO_00021	FDPLCLKD_01829	OGMCCAIF_00088	CMGIABJI_01695	PBLCDJDF_01210	NOIEMAFJ_00374	BEJHABKI_00148	KNFFGINF_01143	HNJFIMIJ_01937	FLMJGHHK_01765	GDENKAOO_01909	KDEDJMLP_02067	GEGBDKOP_00907	AFHMEFJF_02090	CNEHPOEB_01083	CKOKFPAK_01249	FCAAFAHO_00083	AKBLAMMA_02964	ONHEGFJF_00253	CHIFNPHK_02193
map		Methionine aminopeptidase 1	46	46	1	180	2665				641	758	755	HFMNANMC_00854	BBNGAGFF_00589	NBLABIBC_00828	HHKPMNBD_01759	EDPAAIAM_02292	AJCIDKON_02124	LIAIEAPM_02010	ABJJGFLJ_01341	HPEJNNAH_01350	BDLNCNPA_01633	CAALFOIN_01584	BDMBNIHE_00680	OHALNIEN_02090	BBEOHCII_02187	PGKMFHKC_02179	CEHPNLDK_01929	BJHGMHFO_00051	FDPLCLKD_01858	OGMCCAIF_00118	CMGIABJI_01724	PBLCDJDF_01239	NOIEMAFJ_00345	BEJHABKI_00178	KNFFGINF_01172	HNJFIMIJ_02295	FLMJGHHK_02163	GDENKAOO_01880	KDEDJMLP_02097	GEGBDKOP_00967	AFHMEFJF_00629	CNEHPOEB_02223	CKOKFPAK_01189	FCAAFAHO_00054	AKBLAMMA_03004	ONHEGFJF_00287	CHIFNPHK_02222
rpsA		30S ribosomal protein S1	46	46	1	180	2615				1085	1640	1625	HFMNANMC_00888	BBNGAGFF_00807	NBLABIBC_00794	HHKPMNBD_01793	EDPAAIAM_01483	AJCIDKON_00097	LIAIEAPM_02367	ABJJGFLJ_01807	HPEJNNAH_00635	BDLNCNPA_00982	CAALFOIN_01618	BDMBNIHE_00715	OHALNIEN_02124	BBEOHCII_02221	PGKMFHKC_02214	CEHPNLDK_01963	BJHGMHFO_00220	FDPLCLKD_01892	OGMCCAIF_00292	CMGIABJI_01758	PBLCDJDF_01273	NOIEMAFJ_00312	BEJHABKI_00347	KNFFGINF_01206	HNJFIMIJ_01457	FLMJGHHK_01039	GDENKAOO_01788	KDEDJMLP_02127	GEGBDKOP_01002	AFHMEFJF_00663	CNEHPOEB_02189	CKOKFPAK_01155	FCAAFAHO_00020	AKBLAMMA_03046	ONHEGFJF_00324	CHIFNPHK_02256
impX		Riboflavin transporter ImpX	46	46	1	180	2597				404	899	886	HFMNANMC_00898	BBNGAGFF_00817	NBLABIBC_00784	HHKPMNBD_01803	EDPAAIAM_01493	AJCIDKON_00087	LIAIEAPM_00757	ABJJGFLJ_01796	HPEJNNAH_00904	BDLNCNPA_00972	CAALFOIN_01862	BDMBNIHE_00725	OHALNIEN_02134	BBEOHCII_02231	PGKMFHKC_02224	CEHPNLDK_01973	BJHGMHFO_00230	FDPLCLKD_01902	OGMCCAIF_00302	CMGIABJI_01768	PBLCDJDF_01283	NOIEMAFJ_00302	BEJHABKI_00357	KNFFGINF_01216	HNJFIMIJ_01447	FLMJGHHK_01049	GDENKAOO_01778	KDEDJMLP_02117	GEGBDKOP_01012	AFHMEFJF_00673	CNEHPOEB_00579	CKOKFPAK_01145	FCAAFAHO_00010	AKBLAMMA_03057	ONHEGFJF_00339	CHIFNPHK_02266
gsiA_1		Glutathione import ATP-binding protein GsiA	46	46	1	180	6143				509	725	720	HFMNANMC_01007	BBNGAGFF_01280	NBLABIBC_00134	HHKPMNBD_01402	EDPAAIAM_00369	AJCIDKON_00373	LIAIEAPM_01108	ABJJGFLJ_01505	HPEJNNAH_01039	BDLNCNPA_00857	CAALFOIN_00737	BDMBNIHE_01148	OHALNIEN_00654	BBEOHCII_00676	PGKMFHKC_00674	CEHPNLDK_00677	BJHGMHFO_00505	FDPLCLKD_00674	OGMCCAIF_01112	CMGIABJI_01070	PBLCDJDF_00381	NOIEMAFJ_00658	BEJHABKI_01428	KNFFGINF_00548	HNJFIMIJ_00270	FLMJGHHK_00138	GDENKAOO_00430	KDEDJMLP_00450	GEGBDKOP_01726	AFHMEFJF_00031	CNEHPOEB_00192	CKOKFPAK_00444	FCAAFAHO_00773	AKBLAMMA_00429	ONHEGFJF_01844	CHIFNPHK_00499
gatC_1		Glutamyl-tRNA(Gln) amidotransferase subunit C	46	46	1	180	6153				293	293	293	HFMNANMC_01013	BBNGAGFF_01286	NBLABIBC_00128	HHKPMNBD_01396	EDPAAIAM_00375	AJCIDKON_00379	LIAIEAPM_01102	ABJJGFLJ_01499	HPEJNNAH_01033	BDLNCNPA_00851	CAALFOIN_00743	BDMBNIHE_01139	OHALNIEN_00660	BBEOHCII_00682	PGKMFHKC_00680	CEHPNLDK_00671	BJHGMHFO_00499	FDPLCLKD_00680	OGMCCAIF_01106	CMGIABJI_01076	PBLCDJDF_00387	NOIEMAFJ_00664	BEJHABKI_01422	KNFFGINF_00542	HNJFIMIJ_00276	FLMJGHHK_00132	GDENKAOO_00424	KDEDJMLP_00444	GEGBDKOP_01720	AFHMEFJF_00037	CNEHPOEB_00186	CKOKFPAK_00450	FCAAFAHO_00779	AKBLAMMA_00420	ONHEGFJF_01850	CHIFNPHK_00493
group_2194		hypothetical protein	46	46	1	180	6161				344	446	443	HFMNANMC_01019	BBNGAGFF_01292	NBLABIBC_00122	HHKPMNBD_01390	EDPAAIAM_00381	AJCIDKON_00385	LIAIEAPM_01096	ABJJGFLJ_01493	HPEJNNAH_01027	BDLNCNPA_00845	CAALFOIN_00749	BDMBNIHE_01133	OHALNIEN_00666	BBEOHCII_00688	PGKMFHKC_00686	CEHPNLDK_00665	BJHGMHFO_00493	FDPLCLKD_00686	OGMCCAIF_01100	CMGIABJI_01082	PBLCDJDF_00393	NOIEMAFJ_00670	BEJHABKI_01416	KNFFGINF_00536	HNJFIMIJ_00282	FLMJGHHK_00126	GDENKAOO_00418	KDEDJMLP_00438	GEGBDKOP_01714	AFHMEFJF_00043	CNEHPOEB_00810	CKOKFPAK_00456	FCAAFAHO_00785	AKBLAMMA_00413	ONHEGFJF_01856	CHIFNPHK_00487
group_2195		hypothetical protein	46	46	1	180	6172				401	401	401	HFMNANMC_01027	BBNGAGFF_01300	NBLABIBC_00114	HHKPMNBD_01215	EDPAAIAM_00389	AJCIDKON_00393	LIAIEAPM_00311	ABJJGFLJ_01485	HPEJNNAH_01019	BDLNCNPA_00838	CAALFOIN_00757	BDMBNIHE_01125	OHALNIEN_00674	BBEOHCII_00696	PGKMFHKC_00694	CEHPNLDK_00657	BJHGMHFO_00485	FDPLCLKD_00694	OGMCCAIF_01092	CMGIABJI_01090	PBLCDJDF_00401	NOIEMAFJ_00678	BEJHABKI_01408	KNFFGINF_00528	HNJFIMIJ_00290	FLMJGHHK_00118	GDENKAOO_00410	KDEDJMLP_00430	GEGBDKOP_01706	AFHMEFJF_00051	CNEHPOEB_00802	CKOKFPAK_00464	FCAAFAHO_00793	AKBLAMMA_00403	ONHEGFJF_01864	CHIFNPHK_00479
mdtE		Multidrug resistance protein MdtE	46	52	1.14	180	4575				242	3911	1101	HFMNANMC_01731	BBNGAGFF_01905	NBLABIBC_01306 NBLABIBC_01307	HHKPMNBD_00329 HHKPMNBD_00328	EDPAAIAM_01986	AJCIDKON_00436	LIAIEAPM_00703	ABJJGFLJ_01306	HPEJNNAH_01326	BDLNCNPA_00425	CAALFOIN_01856	BDMBNIHE_00268	OHALNIEN_01280	BBEOHCII_01092	PGKMFHKC_01234	CEHPNLDK_01010	BJHGMHFO_00960	FDPLCLKD_00985	OGMCCAIF_00745	CMGIABJI_00692	PBLCDJDF_00184	NOIEMAFJ_01842	BEJHABKI_00631	KNFFGINF_00368	HNJFIMIJ_02001	FLMJGHHK_01806	GDENKAOO_00836	KDEDJMLP_01248	GEGBDKOP_01954	AFHMEFJF_00918	CNEHPOEB_01199	CKOKFPAK_00219	FCAAFAHO_01171	AKBLAMMA_01457 AKBLAMMA_01458	ONHEGFJF_00719 ONHEGFJF_00718 ONHEGFJF_00720 ONHEGFJF_00721	CHIFNPHK_01200
sigA_1		RNA polymerase sigma factor SigA	46	46	1	180	4035				707	818	813	HFMNANMC_01090	BBNGAGFF_01079	NBLABIBC_01160	HHKPMNBD_00528	EDPAAIAM_00143	AJCIDKON_00992	LIAIEAPM_02214	ABJJGFLJ_01943	HPEJNNAH_00103	BDLNCNPA_01932	CAALFOIN_00584	BDMBNIHE_01517	OHALNIEN_00503	BBEOHCII_00529	PGKMFHKC_00477	CEHPNLDK_01849	BJHGMHFO_01165	FDPLCLKD_00451	OGMCCAIF_00531	CMGIABJI_00495	PBLCDJDF_01027	NOIEMAFJ_00540	BEJHABKI_01188	KNFFGINF_01973	HNJFIMIJ_00167	FLMJGHHK_00055	GDENKAOO_00566	KDEDJMLP_01034	GEGBDKOP_00218	AFHMEFJF_02027	CNEHPOEB_00814	CKOKFPAK_01932	FCAAFAHO_02293	AKBLAMMA_01127	ONHEGFJF_00999	CHIFNPHK_01405
pgcA		Phosphoglucomutase	46	46	1	180	4026				515	1694	1668	HFMNANMC_01097	BBNGAGFF_01086	NBLABIBC_01153	HHKPMNBD_00535	EDPAAIAM_00150	AJCIDKON_00985	LIAIEAPM_02221	ABJJGFLJ_01950	HPEJNNAH_00110	BDLNCNPA_01939	CAALFOIN_00591	BDMBNIHE_01524	OHALNIEN_00510	BBEOHCII_00536	PGKMFHKC_00484	CEHPNLDK_01856	BJHGMHFO_01158	FDPLCLKD_00458	OGMCCAIF_00524	CMGIABJI_00502	PBLCDJDF_01020	NOIEMAFJ_00547	BEJHABKI_01181	KNFFGINF_01980	HNJFIMIJ_00174	FLMJGHHK_00062	GDENKAOO_00559	KDEDJMLP_01027	GEGBDKOP_00211	AFHMEFJF_02020	CNEHPOEB_00821	CKOKFPAK_01939	FCAAFAHO_02300	AKBLAMMA_01118	ONHEGFJF_01007	CHIFNPHK_01412
patB_2		Cystathionine beta-lyase PatB	46	46	1	180	4523				1187	1187	1187	HFMNANMC_01120	BBNGAGFF_01873	NBLABIBC_01344	HHKPMNBD_00366	EDPAAIAM_01132	AJCIDKON_00205	LIAIEAPM_00288	ABJJGFLJ_00867	HPEJNNAH_01105	BDLNCNPA_01032	CAALFOIN_01839	BDMBNIHE_01414	OHALNIEN_01360	BBEOHCII_01055	PGKMFHKC_01197	CEHPNLDK_00972	BJHGMHFO_00996	FDPLCLKD_00948	OGMCCAIF_00709	CMGIABJI_00655	PBLCDJDF_00146	NOIEMAFJ_01812	BEJHABKI_00667	KNFFGINF_00405	HNJFIMIJ_01009	FLMJGHHK_00946	GDENKAOO_00799	KDEDJMLP_01212	GEGBDKOP_02324	AFHMEFJF_01801	CNEHPOEB_00733	CKOKFPAK_02259	FCAAFAHO_01134	AKBLAMMA_01406	ONHEGFJF_00768	CHIFNPHK_01237
argO		Arginine exporter protein ArgO	46	46	1	180	4488				617	617	617	HFMNANMC_01130	BBNGAGFF_01855	NBLABIBC_01352	HHKPMNBD_00376	EDPAAIAM_01152	AJCIDKON_00191	LIAIEAPM_00269	ABJJGFLJ_00848	HPEJNNAH_00197	BDLNCNPA_01051	CAALFOIN_01412	BDMBNIHE_01401	OHALNIEN_01370	BBEOHCII_01045	PGKMFHKC_01187	CEHPNLDK_00962	BJHGMHFO_01014	FDPLCLKD_00938	OGMCCAIF_00691	CMGIABJI_00645	PBLCDJDF_00129	NOIEMAFJ_01802	BEJHABKI_00685	KNFFGINF_00415	HNJFIMIJ_01028	FLMJGHHK_00965	GDENKAOO_00781	KDEDJMLP_01194	GEGBDKOP_02344	AFHMEFJF_00824	CNEHPOEB_00719	CKOKFPAK_02239	FCAAFAHO_01124	AKBLAMMA_01367	ONHEGFJF_00790	CHIFNPHK_01247
purH		Bifunctional purine biosynthesis protein PurH	46	46	1	180	4479				311	1502	1476	HFMNANMC_01134	BBNGAGFF_01851	NBLABIBC_01356	HHKPMNBD_00380	EDPAAIAM_01156	AJCIDKON_00186	LIAIEAPM_00265	ABJJGFLJ_00844	HPEJNNAH_00193	BDLNCNPA_01055	CAALFOIN_01408	BDMBNIHE_01397	OHALNIEN_01374	BBEOHCII_01041	PGKMFHKC_01183	CEHPNLDK_00958	BJHGMHFO_01018	FDPLCLKD_00934	OGMCCAIF_00687	CMGIABJI_00641	PBLCDJDF_00125	NOIEMAFJ_01798	BEJHABKI_00689	KNFFGINF_00419	HNJFIMIJ_01032	FLMJGHHK_00969	GDENKAOO_00777	KDEDJMLP_01190	GEGBDKOP_02348	AFHMEFJF_00820	CNEHPOEB_00715	CKOKFPAK_02235	FCAAFAHO_01120	AKBLAMMA_01360	ONHEGFJF_00795	CHIFNPHK_01251
hemL		Glutamate-1-semialdehyde 2,1-aminomutase	46	46	1	180	520				1004	1310	1303	HFMNANMC_01194	BBNGAGFF_01005	NBLABIBC_01521	HHKPMNBD_00630	EDPAAIAM_01391	AJCIDKON_02043	LIAIEAPM_00349	ABJJGFLJ_01671	HPEJNNAH_02036	BDLNCNPA_02228	CAALFOIN_01096	BDMBNIHE_01259	OHALNIEN_00019	BBEOHCII_01401	PGKMFHKC_02260	CEHPNLDK_01268	BJHGMHFO_01444	FDPLCLKD_01236	OGMCCAIF_01832	CMGIABJI_01370	PBLCDJDF_01170	NOIEMAFJ_01404	BEJHABKI_01832	KNFFGINF_01008	HNJFIMIJ_01603	FLMJGHHK_01359	GDENKAOO_01130	KDEDJMLP_01623	GEGBDKOP_01558	AFHMEFJF_00585	CNEHPOEB_00603	CKOKFPAK_00611	FCAAFAHO_01489	AKBLAMMA_02728	ONHEGFJF_01494	CHIFNPHK_01909
xerC_2		Tyrosine recombinase XerC	46	46	1	180	606				167	788	761	HFMNANMC_01239	BBNGAGFF_00961	NBLABIBC_01567	HHKPMNBD_00675	EDPAAIAM_01675	AJCIDKON_02223	LIAIEAPM_00426	ABJJGFLJ_00098	HPEJNNAH_01254	BDLNCNPA_02181	CAALFOIN_01052	BDMBNIHE_01303	OHALNIEN_00063	BBEOHCII_01357	PGKMFHKC_02304	CEHPNLDK_01224	BJHGMHFO_01488	FDPLCLKD_01192	OGMCCAIF_01788	CMGIABJI_01326	PBLCDJDF_01126	NOIEMAFJ_01360	BEJHABKI_01788	KNFFGINF_00964	HNJFIMIJ_01513	FLMJGHHK_01547	GDENKAOO_01087	KDEDJMLP_01579	GEGBDKOP_00674	AFHMEFJF_00541	CNEHPOEB_01792	CKOKFPAK_01480	FCAAFAHO_01445	AKBLAMMA_02655	ONHEGFJF_01437	CHIFNPHK_01865
hflX		GTPase HflX	46	46	1	180	403				1637	1784	1780	HFMNANMC_01272	BBNGAGFF_00878	NBLABIBC_01604	HHKPMNBD_00708	EDPAAIAM_00293	AJCIDKON_01453	LIAIEAPM_01636	ABJJGFLJ_00977	HPEJNNAH_01504	BDLNCNPA_01527	CAALFOIN_01019	BDMBNIHE_01456	OHALNIEN_00145	BBEOHCII_01268	PGKMFHKC_01989	CEHPNLDK_01190	BJHGMHFO_01585	FDPLCLKD_01159	OGMCCAIF_00039	CMGIABJI_01292	PBLCDJDF_01093	NOIEMAFJ_01268	BEJHABKI_00090	KNFFGINF_00931	HNJFIMIJ_01628	FLMJGHHK_01401	GDENKAOO_00996	KDEDJMLP_01946	GEGBDKOP_00627	AFHMEFJF_01343	CNEHPOEB_00297	CKOKFPAK_01527	FCAAFAHO_01346	AKBLAMMA_02604	ONHEGFJF_01394	CHIFNPHK_01768
ssuB		Aliphatic sulfonates import ATP-binding protein SsuB	46	46	1	180	397				641	695	643	HFMNANMC_01276	BBNGAGFF_00882	NBLABIBC_01608	HHKPMNBD_00712	EDPAAIAM_00289	AJCIDKON_01449	LIAIEAPM_01640	ABJJGFLJ_00973	HPEJNNAH_01183	BDLNCNPA_01523	CAALFOIN_01015	BDMBNIHE_01452	OHALNIEN_00141	BBEOHCII_01264	PGKMFHKC_01985	CEHPNLDK_01186	BJHGMHFO_01589	FDPLCLKD_01155	OGMCCAIF_00043	CMGIABJI_01288	PBLCDJDF_01089	NOIEMAFJ_01264	BEJHABKI_00086	KNFFGINF_00927	HNJFIMIJ_01632	FLMJGHHK_01397	GDENKAOO_00992	KDEDJMLP_01942	GEGBDKOP_00623	AFHMEFJF_01347	CNEHPOEB_00301	CKOKFPAK_01531	FCAAFAHO_01342	AKBLAMMA_02598	ONHEGFJF_01390	CHIFNPHK_01764
cvfB		Conserved virulence factor B	46	46	1	180	395				848	869	857	HFMNANMC_01278	BBNGAGFF_00884	NBLABIBC_01610	HHKPMNBD_00714	EDPAAIAM_00287	AJCIDKON_01447	LIAIEAPM_01642	ABJJGFLJ_00971	HPEJNNAH_01181	BDLNCNPA_01521	CAALFOIN_01013	BDMBNIHE_01450	OHALNIEN_00139	BBEOHCII_01262	PGKMFHKC_01983	CEHPNLDK_01184	BJHGMHFO_01591	FDPLCLKD_01153	OGMCCAIF_00045	CMGIABJI_01286	PBLCDJDF_01087	NOIEMAFJ_01262	BEJHABKI_00084	KNFFGINF_00925	HNJFIMIJ_01634	FLMJGHHK_01395	GDENKAOO_00990	KDEDJMLP_01940	GEGBDKOP_00621	AFHMEFJF_01349	CNEHPOEB_00303	CKOKFPAK_01533	FCAAFAHO_01340	AKBLAMMA_02596	ONHEGFJF_01388	CHIFNPHK_01762
bioD1		ATP-dependent dethiobiotin synthetase BioD 1	46	46	1	180	5835				695	695	695	HFMNANMC_01351	BBNGAGFF_01945	NBLABIBC_01001	HHKPMNBD_00851	EDPAAIAM_00525	AJCIDKON_00558	LIAIEAPM_00008	ABJJGFLJ_00583	HPEJNNAH_00992	BDLNCNPA_00497	CAALFOIN_00966	BDMBNIHE_00110	OHALNIEN_01562	BBEOHCII_01612	PGKMFHKC_01805	CEHPNLDK_01481	BJHGMHFO_00078	FDPLCLKD_01451	OGMCCAIF_00145	CMGIABJI_01415	PBLCDJDF_00519	NOIEMAFJ_00811	BEJHABKI_00205	KNFFGINF_00662	HNJFIMIJ_00678	FLMJGHHK_00648	GDENKAOO_01363	KDEDJMLP_01863	GEGBDKOP_00122	AFHMEFJF_00434	CNEHPOEB_00248	CKOKFPAK_02028	FCAAFAHO_01565	AKBLAMMA_02388	ONHEGFJF_01224	CHIFNPHK_01584
group_2280		hypothetical protein	46	46	1	180	5838				539	950	928	HFMNANMC_01354	BBNGAGFF_01948	NBLABIBC_00998	HHKPMNBD_00854	EDPAAIAM_00528	AJCIDKON_00555	LIAIEAPM_00011	ABJJGFLJ_00580	HPEJNNAH_00989	BDLNCNPA_00494	CAALFOIN_00969	BDMBNIHE_00107	OHALNIEN_01565	BBEOHCII_01609	PGKMFHKC_01802	CEHPNLDK_01478	BJHGMHFO_00075	FDPLCLKD_01448	OGMCCAIF_00142	CMGIABJI_01412	PBLCDJDF_00516	NOIEMAFJ_00814	BEJHABKI_00202	KNFFGINF_00659	HNJFIMIJ_00675	FLMJGHHK_00645	GDENKAOO_01360	KDEDJMLP_01866	GEGBDKOP_00125	AFHMEFJF_00437	CNEHPOEB_00245	CKOKFPAK_02025	FCAAFAHO_01562	AKBLAMMA_02385	ONHEGFJF_01221	CHIFNPHK_01581
bioF		8-amino-7-oxononanoate synthase	46	46	1	180	5586				698	1121	1111	HFMNANMC_01361	BBNGAGFF_01955	NBLABIBC_00990	HHKPMNBD_00861	EDPAAIAM_00538	AJCIDKON_02057	LIAIEAPM_00021	ABJJGFLJ_00570	HPEJNNAH_00979	BDLNCNPA_00484	CAALFOIN_00976	BDMBNIHE_00100	OHALNIEN_01572	BBEOHCII_01602	PGKMFHKC_01795	CEHPNLDK_01471	BJHGMHFO_00068	FDPLCLKD_01441	OGMCCAIF_00135	CMGIABJI_01405	PBLCDJDF_00509	NOIEMAFJ_00821	BEJHABKI_00195	KNFFGINF_00652	HNJFIMIJ_00665	FLMJGHHK_00635	GDENKAOO_01353	KDEDJMLP_01873	GEGBDKOP_00135	AFHMEFJF_00445	CNEHPOEB_00235	CKOKFPAK_02015	FCAAFAHO_01555	AKBLAMMA_02376	ONHEGFJF_01214	CHIFNPHK_01574
group_2285		hypothetical protein	46	46	1	180	5578				449	1184	1168	HFMNANMC_01366	BBNGAGFF_01960	NBLABIBC_00985	HHKPMNBD_00866	EDPAAIAM_00543	AJCIDKON_02062	LIAIEAPM_00026	ABJJGFLJ_00565	HPEJNNAH_00974	BDLNCNPA_00479	CAALFOIN_00981	BDMBNIHE_00095	OHALNIEN_01577	BBEOHCII_01597	PGKMFHKC_01790	CEHPNLDK_01466	BJHGMHFO_00063	FDPLCLKD_01436	OGMCCAIF_00130	CMGIABJI_01400	PBLCDJDF_00504	NOIEMAFJ_00826	BEJHABKI_00190	KNFFGINF_00647	HNJFIMIJ_00660	FLMJGHHK_00630	GDENKAOO_01348	KDEDJMLP_01878	GEGBDKOP_00140	AFHMEFJF_00450	CNEHPOEB_00230	CKOKFPAK_02010	FCAAFAHO_01550	AKBLAMMA_02368	ONHEGFJF_01209	CHIFNPHK_01569
spoVD		Stage V sporulation protein D	46	46	1	180	5577				881	1964	1933	HFMNANMC_01367	BBNGAGFF_01961	NBLABIBC_00984	HHKPMNBD_00867	EDPAAIAM_00544	AJCIDKON_02063	LIAIEAPM_00027	ABJJGFLJ_00564	HPEJNNAH_00973	BDLNCNPA_00478	CAALFOIN_00982	BDMBNIHE_00094	OHALNIEN_01578	BBEOHCII_01596	PGKMFHKC_01789	CEHPNLDK_01465	BJHGMHFO_00062	FDPLCLKD_01435	OGMCCAIF_00129	CMGIABJI_01399	PBLCDJDF_00503	NOIEMAFJ_00827	BEJHABKI_00189	KNFFGINF_00646	HNJFIMIJ_00659	FLMJGHHK_00629	GDENKAOO_01347	KDEDJMLP_01879	GEGBDKOP_00141	AFHMEFJF_00451	CNEHPOEB_00229	CKOKFPAK_02009	FCAAFAHO_01549	AKBLAMMA_02364	ONHEGFJF_01207	CHIFNPHK_01568
yicJ		Inner membrane symporter YicJ	46	46	1	180	4302				311	1289	1259	HFMNANMC_01419	BBNGAGFF_00682	NBLABIBC_01091	HHKPMNBD_00595	EDPAAIAM_02143	AJCIDKON_01715	LIAIEAPM_01558	ABJJGFLJ_01315	HPEJNNAH_01103	BDLNCNPA_00206	CAALFOIN_01469	BDMBNIHE_01354	OHALNIEN_00200	BBEOHCII_00327	PGKMFHKC_00194	CEHPNLDK_00125	BJHGMHFO_01097	FDPLCLKD_00252	OGMCCAIF_00463	CMGIABJI_00113	PBLCDJDF_00965	NOIEMAFJ_02003	BEJHABKI_01120	KNFFGINF_01607	HNJFIMIJ_02114	FLMJGHHK_01948	GDENKAOO_00504	KDEDJMLP_00965	GEGBDKOP_01802	AFHMEFJF_00687	CNEHPOEB_01619	CKOKFPAK_00370	FCAAFAHO_00119	AKBLAMMA_02201	ONHEGFJF_01075	CHIFNPHK_01472
group_2325	carE_2	Caffeyl-CoA reductase-Etf complex subunit CarE	46	46	1	180	7068				722	1046	1018	HFMNANMC_01540	BBNGAGFF_00740	NBLABIBC_01818	HHKPMNBD_01375	EDPAAIAM_00415	AJCIDKON_00322	LIAIEAPM_00221	ABJJGFLJ_00552	HPEJNNAH_02177	BDLNCNPA_00785	CAALFOIN_00440	BDMBNIHE_01727	OHALNIEN_01603	BBEOHCII_01572	PGKMFHKC_01758	CEHPNLDK_01439	BJHGMHFO_01410	FDPLCLKD_01411	OGMCCAIF_01494	CMGIABJI_01860	PBLCDJDF_01867	NOIEMAFJ_01579	BEJHABKI_01630	KNFFGINF_00089	HNJFIMIJ_00471	FLMJGHHK_00360	GDENKAOO_00269	KDEDJMLP_00287	GEGBDKOP_01445	AFHMEFJF_02010	CNEHPOEB_00559	CKOKFPAK_00724	FCAAFAHO_02031	AKBLAMMA_00761	ONHEGFJF_02042	CHIFNPHK_00255
phnV		Putative 2-aminoethylphosphonate transport system permease protein PhnV	46	46	1	180	7082				734	1646	1249	HFMNANMC_01548	BBNGAGFF_00750	NBLABIBC_01809	HHKPMNBD_01367	EDPAAIAM_00425	AJCIDKON_00312	LIAIEAPM_00231	ABJJGFLJ_00256	HPEJNNAH_02167	BDLNCNPA_00775	CAALFOIN_00432	BDMBNIHE_01719	OHALNIEN_01613	BBEOHCII_01564	PGKMFHKC_01750	CEHPNLDK_01431	BJHGMHFO_01399	FDPLCLKD_01403	OGMCCAIF_01483	CMGIABJI_01868	PBLCDJDF_00934	NOIEMAFJ_01569	BEJHABKI_01619	KNFFGINF_00097	HNJFIMIJ_00461	FLMJGHHK_00350	GDENKAOO_00261	KDEDJMLP_00276	GEGBDKOP_01435	AFHMEFJF_01738	CNEHPOEB_00549	CKOKFPAK_00734	FCAAFAHO_02023	AKBLAMMA_00776	ONHEGFJF_02052	CHIFNPHK_00247
cbiJ		Cobalt-precorrin-6A reductase	46	46	1	180	7083				479	761	754	HFMNANMC_01549	BBNGAGFF_00751	NBLABIBC_01808	HHKPMNBD_01366	EDPAAIAM_00426	AJCIDKON_00311	LIAIEAPM_00232	ABJJGFLJ_00255	HPEJNNAH_02166	BDLNCNPA_00774	CAALFOIN_00431	BDMBNIHE_01718	OHALNIEN_01614	BBEOHCII_01563	PGKMFHKC_01749	CEHPNLDK_01430	BJHGMHFO_01398	FDPLCLKD_01402	OGMCCAIF_01482	CMGIABJI_01869	PBLCDJDF_00933	NOIEMAFJ_01568	BEJHABKI_01618	KNFFGINF_00098	HNJFIMIJ_00460	FLMJGHHK_00349	GDENKAOO_00260	KDEDJMLP_00275	GEGBDKOP_01434	AFHMEFJF_01739	CNEHPOEB_00548	CKOKFPAK_00735	FCAAFAHO_02022	AKBLAMMA_00778	ONHEGFJF_02053	CHIFNPHK_00246
cbiL		Cobalt-precorrin-2 C(20)-methyltransferase	46	46	1	180	7722				566	722	716	HFMNANMC_01555	BBNGAGFF_00586	NBLABIBC_01802	HHKPMNBD_01361	EDPAAIAM_00432	AJCIDKON_00307	LIAIEAPM_01088	ABJJGFLJ_00248	HPEJNNAH_02160	BDLNCNPA_00768	CAALFOIN_00427	BDMBNIHE_01714	OHALNIEN_01620	BBEOHCII_01557	PGKMFHKC_01743	CEHPNLDK_01424	BJHGMHFO_01393	FDPLCLKD_01396	OGMCCAIF_01477	CMGIABJI_01875	PBLCDJDF_00928	NOIEMAFJ_01562	BEJHABKI_01613	KNFFGINF_00104	HNJFIMIJ_00453	FLMJGHHK_00342	GDENKAOO_00255	KDEDJMLP_00270	GEGBDKOP_01428	AFHMEFJF_01745	CNEHPOEB_00428	CKOKFPAK_00741	FCAAFAHO_02016	AKBLAMMA_00784	ONHEGFJF_02059	CHIFNPHK_00240
cbiC		Cobalt-precorrin-8 methylmutase	46	46	1	180	7703				539	644	641	HFMNANMC_01560	BBNGAGFF_00581	NBLABIBC_01797	HHKPMNBD_01355	EDPAAIAM_00442	AJCIDKON_00301	LIAIEAPM_01078	ABJJGFLJ_00238	HPEJNNAH_01119	BDLNCNPA_00759	CAALFOIN_00421	BDMBNIHE_01709	OHALNIEN_01625	BBEOHCII_01552	PGKMFHKC_01738	CEHPNLDK_01419	BJHGMHFO_01388	FDPLCLKD_01391	OGMCCAIF_01472	CMGIABJI_01880	PBLCDJDF_00921	NOIEMAFJ_01557	BEJHABKI_01608	KNFFGINF_00109	HNJFIMIJ_00443	FLMJGHHK_00332	GDENKAOO_00250	KDEDJMLP_00265	GEGBDKOP_01418	AFHMEFJF_01750	CNEHPOEB_00438	CKOKFPAK_00751	FCAAFAHO_02011	AKBLAMMA_00790	ONHEGFJF_02068	CHIFNPHK_00235
rnmV		Ribonuclease M5	46	46	1	180	7684				134	569	559	HFMNANMC_01575	BBNGAGFF_00567	NBLABIBC_01957	HHKPMNBD_01341	EDPAAIAM_00456	AJCIDKON_00287	LIAIEAPM_01064	ABJJGFLJ_00224	HPEJNNAH_00047	BDLNCNPA_00745	CAALFOIN_00407	BDMBNIHE_01695	OHALNIEN_01640	BBEOHCII_01537	PGKMFHKC_01723	CEHPNLDK_01404	BJHGMHFO_01374	FDPLCLKD_01376	OGMCCAIF_01458	CMGIABJI_01895	PBLCDJDF_00905	NOIEMAFJ_01542	BEJHABKI_01594	KNFFGINF_00124	HNJFIMIJ_00429	FLMJGHHK_00318	GDENKAOO_00236	KDEDJMLP_00251	GEGBDKOP_01404	AFHMEFJF_01295	CNEHPOEB_00452	CKOKFPAK_00765	FCAAFAHO_01996	AKBLAMMA_00810	ONHEGFJF_02086	CHIFNPHK_00220
patB_1		Cystathionine beta-lyase PatB	46	46	1	180	1379				929	1196	1190	HFMNANMC_01579	BBNGAGFF_00755	NBLABIBC_00628	HHKPMNBD_00182	EDPAAIAM_02031	AJCIDKON_00586	LIAIEAPM_02243	ABJJGFLJ_01557	HPEJNNAH_00476	BDLNCNPA_00165	CAALFOIN_01353	BDMBNIHE_01910	OHALNIEN_01114	BBEOHCII_00926	PGKMFHKC_01068	CEHPNLDK_00441	BJHGMHFO_00337	FDPLCLKD_00848	OGMCCAIF_00446	CMGIABJI_00981	PBLCDJDF_01875	NOIEMAFJ_00903	BEJHABKI_00815	KNFFGINF_01946	HNJFIMIJ_02067	FLMJGHHK_01914	GDENKAOO_02010	KDEDJMLP_02244	GEGBDKOP_00723	AFHMEFJF_01205	CNEHPOEB_01109	CKOKFPAK_01431	FCAAFAHO_01019	AKBLAMMA_02788	ONHEGFJF_00099	CHIFNPHK_01950
group_2347		hypothetical protein	46	46	1	180	1362				269	482	477	HFMNANMC_01591	BBNGAGFF_00767	NBLABIBC_00640	HHKPMNBD_00194	EDPAAIAM_02043	AJCIDKON_01317	LIAIEAPM_00455	ABJJGFLJ_01775	HPEJNNAH_00464	BDLNCNPA_00177	CAALFOIN_01365	BDMBNIHE_01898	OHALNIEN_01102	BBEOHCII_00914	PGKMFHKC_01056	CEHPNLDK_00429	BJHGMHFO_00325	FDPLCLKD_00836	OGMCCAIF_00433	CMGIABJI_00969	PBLCDJDF_01887	NOIEMAFJ_00891	BEJHABKI_00803	KNFFGINF_01958	HNJFIMIJ_02055	FLMJGHHK_01902	GDENKAOO_01998	KDEDJMLP_02256	GEGBDKOP_00711	AFHMEFJF_01217	CNEHPOEB_01097	CKOKFPAK_01443	FCAAFAHO_01007	AKBLAMMA_02770	ONHEGFJF_00087	CHIFNPHK_01938
group_2349		hypothetical protein	46	46	1	180	1392				1253	1487	1480	HFMNANMC_01604	BBNGAGFF_01580	NBLABIBC_00620	HHKPMNBD_01613	EDPAAIAM_01537	AJCIDKON_00691	LIAIEAPM_01510	ABJJGFLJ_01748	HPEJNNAH_00430	BDLNCNPA_01438	CAALFOIN_01345	BDMBNIHE_00531	OHALNIEN_02158	BBEOHCII_00007	PGKMFHKC_00105	CEHPNLDK_01997	BJHGMHFO_01712	FDPLCLKD_01926	OGMCCAIF_01935	CMGIABJI_02057	PBLCDJDF_01307	NOIEMAFJ_01601	BEJHABKI_01962	KNFFGINF_01240	HNJFIMIJ_01428	FLMJGHHK_01285	GDENKAOO_01495	KDEDJMLP_02040	GEGBDKOP_00731	AFHMEFJF_01197	CNEHPOEB_01182	CKOKFPAK_01423	FCAAFAHO_01873	AKBLAMMA_02801	ONHEGFJF_00108	CHIFNPHK_01958
hadC_2		(R)-2-hydroxyisocaproyl-CoA dehydratase beta subunit	46	46	1	180	1383				404	1124	1108	HFMNANMC_01610	BBNGAGFF_01586	NBLABIBC_00625	HHKPMNBD_01619	EDPAAIAM_01543	AJCIDKON_00697	LIAIEAPM_01516	ABJJGFLJ_01742	HPEJNNAH_00436	BDLNCNPA_01432	CAALFOIN_01351	BDMBNIHE_00537	OHALNIEN_02152	BBEOHCII_00001	PGKMFHKC_00099	CEHPNLDK_01991	BJHGMHFO_01706	FDPLCLKD_01920	OGMCCAIF_01929	CMGIABJI_02051	PBLCDJDF_01301	NOIEMAFJ_01595	BEJHABKI_01956	KNFFGINF_01234	HNJFIMIJ_01434	FLMJGHHK_01279	GDENKAOO_01489	KDEDJMLP_02046	GEGBDKOP_00725	AFHMEFJF_01203	CNEHPOEB_01188	CKOKFPAK_01429	FCAAFAHO_01879	AKBLAMMA_02792	ONHEGFJF_00101	CHIFNPHK_01952
maf		Septum formation protein Maf	46	46	1	180	2733				422	569	565	HFMNANMC_01611	BBNGAGFF_00947	NBLABIBC_00899	HHKPMNBD_00158	EDPAAIAM_01546	AJCIDKON_00641	LIAIEAPM_01110	ABJJGFLJ_01040	HPEJNNAH_00720	BDLNCNPA_01238	CAALFOIN_01768	BDMBNIHE_01813	OHALNIEN_00880	BBEOHCII_00636	PGKMFHKC_00584	CEHPNLDK_00394	BJHGMHFO_00289	FDPLCLKD_00558	OGMCCAIF_00397	CMGIABJI_00934	PBLCDJDF_01908	NOIEMAFJ_00397	BEJHABKI_00457	KNFFGINF_01808	HNJFIMIJ_01526	FLMJGHHK_01316	GDENKAOO_01930	KDEDJMLP_02201	GEGBDKOP_00882	AFHMEFJF_01518	CNEHPOEB_00949	CKOKFPAK_01273	FCAAFAHO_00485	AKBLAMMA_03197	ONHEGFJF_00079	CHIFNPHK_02170
apbC		Iron-sulfur cluster carrier protein	46	46	1	180	2746				530	824	815	HFMNANMC_01621	BBNGAGFF_00937	NBLABIBC_00909	HHKPMNBD_00148	EDPAAIAM_01556	AJCIDKON_00631	LIAIEAPM_01120	ABJJGFLJ_01050	HPEJNNAH_00730	BDLNCNPA_01228	CAALFOIN_01758	BDMBNIHE_01803	OHALNIEN_00890	BBEOHCII_00626	PGKMFHKC_00574	CEHPNLDK_00384	BJHGMHFO_00279	FDPLCLKD_00548	OGMCCAIF_00387	CMGIABJI_00924	PBLCDJDF_01917	NOIEMAFJ_00407	BEJHABKI_00447	KNFFGINF_01818	HNJFIMIJ_01536	FLMJGHHK_01326	GDENKAOO_01940	KDEDJMLP_02211	GEGBDKOP_00872	AFHMEFJF_01528	CNEHPOEB_00959	CKOKFPAK_01283	FCAAFAHO_00475	AKBLAMMA_03185	ONHEGFJF_00067	CHIFNPHK_02160
crt_2		Short-chain-enoyl-CoA hydratase	46	46	1	180	2747				605	776	772	HFMNANMC_01622	BBNGAGFF_00936	NBLABIBC_00910	HHKPMNBD_00147	EDPAAIAM_01557	AJCIDKON_00630	LIAIEAPM_01121	ABJJGFLJ_01051	HPEJNNAH_00731	BDLNCNPA_01227	CAALFOIN_01757	BDMBNIHE_01802	OHALNIEN_00891	BBEOHCII_00625	PGKMFHKC_00573	CEHPNLDK_00383	BJHGMHFO_00278	FDPLCLKD_00547	OGMCCAIF_00386	CMGIABJI_00923	PBLCDJDF_01918	NOIEMAFJ_00408	BEJHABKI_00446	KNFFGINF_01819	HNJFIMIJ_01537	FLMJGHHK_01327	GDENKAOO_01941	KDEDJMLP_02212	GEGBDKOP_00871	AFHMEFJF_01529	CNEHPOEB_00960	CKOKFPAK_01284	FCAAFAHO_00474	AKBLAMMA_03183	ONHEGFJF_00066	CHIFNPHK_02159
nsrR		HTH-type transcriptional repressor NsrR	46	46	1	180	2778				347	410	408	HFMNANMC_01642	BBNGAGFF_00916	NBLABIBC_00932	HHKPMNBD_00127	EDPAAIAM_01577	AJCIDKON_00610	LIAIEAPM_00942	ABJJGFLJ_01071	HPEJNNAH_00751	BDLNCNPA_01207	CAALFOIN_01737	BDMBNIHE_01782	OHALNIEN_00911	BBEOHCII_00605	PGKMFHKC_00553	CEHPNLDK_00363	BJHGMHFO_00258	FDPLCLKD_00527	OGMCCAIF_00366	CMGIABJI_00903	PBLCDJDF_01849	NOIEMAFJ_00428	BEJHABKI_00426	KNFFGINF_01839	HNJFIMIJ_01557	FLMJGHHK_01347	GDENKAOO_01961	KDEDJMLP_02232	GEGBDKOP_00851	AFHMEFJF_01549	CNEHPOEB_01670	CKOKFPAK_01304	FCAAFAHO_00454	AKBLAMMA_03153	ONHEGFJF_00031	CHIFNPHK_02139
ybdM		putative protein YbdM	46	46	1	180	5247				335	536	511	HFMNANMC_01671	BBNGAGFF_01452	NBLABIBC_01451	HHKPMNBD_00273	EDPAAIAM_00663	AJCIDKON_00649	LIAIEAPM_01580	ABJJGFLJ_00706	HPEJNNAH_00869	BDLNCNPA_00283	CAALFOIN_01174	BDMBNIHE_00321	OHALNIEN_01220	BBEOHCII_01152	PGKMFHKC_01294	CEHPNLDK_01070	BJHGMHFO_00905	FDPLCLKD_01045	OGMCCAIF_00800	CMGIABJI_00752	PBLCDJDF_00233	NOIEMAFJ_01902	BEJHABKI_00576	KNFFGINF_00308	HNJFIMIJ_00574	FLMJGHHK_00584	GDENKAOO_00889	KDEDJMLP_01304	GEGBDKOP_02296	AFHMEFJF_00768	CNEHPOEB_00944	CKOKFPAK_02287	FCAAFAHO_01231	AKBLAMMA_01840	ONHEGFJF_00657	CHIFNPHK_01140
group_2373		hypothetical protein	46	46	1	180	5034				374	620	614	HFMNANMC_01697	BBNGAGFF_01479	NBLABIBC_01478	HHKPMNBD_00299	EDPAAIAM_00968	AJCIDKON_02119	LIAIEAPM_02186	ABJJGFLJ_01191	HPEJNNAH_01881	BDLNCNPA_00378	CAALFOIN_01200	BDMBNIHE_00299	OHALNIEN_01246	BBEOHCII_01126	PGKMFHKC_01268	CEHPNLDK_01044	BJHGMHFO_00932	FDPLCLKD_01019	OGMCCAIF_00773	CMGIABJI_00726	PBLCDJDF_00213	NOIEMAFJ_01876	BEJHABKI_00603	KNFFGINF_00334	HNJFIMIJ_00969	FLMJGHHK_01003	GDENKAOO_00864	KDEDJMLP_01277	GEGBDKOP_00509	AFHMEFJF_00884	CNEHPOEB_01848	CKOKFPAK_01643	FCAAFAHO_01205	AKBLAMMA_01807	ONHEGFJF_00679	CHIFNPHK_01166
aspA		Aspartate ammonia-lyase	46	46	1	180	6788				461	1415	1376	HFMNANMC_01733	BBNGAGFF_01787	NBLABIBC_00239	HHKPMNBD_01620	EDPAAIAM_00318	AJCIDKON_00598	LIAIEAPM_01198	ABJJGFLJ_01555	HPEJNNAH_00495	BDLNCNPA_01278	CAALFOIN_00001	BDMBNIHE_01092	OHALNIEN_01863	BBEOHCII_01873	PGKMFHKC_01594	CEHPNLDK_01743	BJHGMHFO_00801	FDPLCLKD_01712	OGMCCAIF_01852	CMGIABJI_01675	PBLCDJDF_00633	NOIEMAFJ_00942	BEJHABKI_01096	KNFFGINF_00924	HNJFIMIJ_00219	FLMJGHHK_00189	GDENKAOO_01287	KDEDJMLP_00887	GEGBDKOP_01779	AFHMEFJF_00329	CNEHPOEB_01304	CKOKFPAK_00393	FCAAFAHO_02188	AKBLAMMA_00002	ONHEGFJF_01514	CHIFNPHK_00861
hlyB		Alpha-hemolysin translocation ATP-binding protein HlyB	46	46	1	180	6838				974	1718	1701	HFMNANMC_01748	BBNGAGFF_01772	NBLABIBC_00254	HHKPMNBD_01635	EDPAAIAM_00333	AJCIDKON_01292	LIAIEAPM_01183	ABJJGFLJ_01540	HPEJNNAH_00480	BDLNCNPA_01263	CAALFOIN_00016	BDMBNIHE_01077	OHALNIEN_01878	BBEOHCII_01858	PGKMFHKC_01527	CEHPNLDK_01728	BJHGMHFO_00786	FDPLCLKD_01697	OGMCCAIF_01867	CMGIABJI_01660	PBLCDJDF_00648	NOIEMAFJ_00957	BEJHABKI_01081	KNFFGINF_00909	HNJFIMIJ_00234	FLMJGHHK_00174	GDENKAOO_01272	KDEDJMLP_00872	GEGBDKOP_01763	AFHMEFJF_00314	CNEHPOEB_01289	CKOKFPAK_00408	FCAAFAHO_02173	AKBLAMMA_00022	ONHEGFJF_01529	CHIFNPHK_00846
rhaR		HTH-type transcriptional activator RhaR	46	46	1	180	6840				857	989	985	HFMNANMC_01750	BBNGAGFF_01770	NBLABIBC_00256	HHKPMNBD_01637	EDPAAIAM_00335	AJCIDKON_01290	LIAIEAPM_01228	ABJJGFLJ_01538	HPEJNNAH_00478	BDLNCNPA_01261	CAALFOIN_00018	BDMBNIHE_01075	OHALNIEN_01880	BBEOHCII_01856	PGKMFHKC_01525	CEHPNLDK_01726	BJHGMHFO_00784	FDPLCLKD_01695	OGMCCAIF_01869	CMGIABJI_01658	PBLCDJDF_00650	NOIEMAFJ_00959	BEJHABKI_01079	KNFFGINF_00907	HNJFIMIJ_00236	FLMJGHHK_00172	GDENKAOO_01270	KDEDJMLP_00870	GEGBDKOP_01761	AFHMEFJF_00312	CNEHPOEB_01287	CKOKFPAK_00410	FCAAFAHO_02171	AKBLAMMA_00025	ONHEGFJF_01533	CHIFNPHK_00844
puuR_1		HTH-type transcriptional regulator PuuR	46	46	1	180	6850				278	548	538	HFMNANMC_01755	BBNGAGFF_01765	NBLABIBC_00261	HHKPMNBD_01642	EDPAAIAM_00340	AJCIDKON_01285	LIAIEAPM_01223	ABJJGFLJ_01533	HPEJNNAH_00040	BDLNCNPA_01256	CAALFOIN_00023	BDMBNIHE_01070	OHALNIEN_01885	BBEOHCII_01851	PGKMFHKC_01520	CEHPNLDK_01721	BJHGMHFO_00779	FDPLCLKD_01690	OGMCCAIF_01874	CMGIABJI_01653	PBLCDJDF_00655	NOIEMAFJ_00964	BEJHABKI_01074	KNFFGINF_00902	HNJFIMIJ_00241	FLMJGHHK_00167	GDENKAOO_01265	KDEDJMLP_00865	GEGBDKOP_01756	AFHMEFJF_00307	CNEHPOEB_01282	CKOKFPAK_00415	FCAAFAHO_02166	AKBLAMMA_00037	ONHEGFJF_01544	CHIFNPHK_00839
pcs		Phosphatidylcholine synthase	46	46	1	180	4061				719	767	765	HFMNANMC_01775	BBNGAGFF_01069	NBLABIBC_01172	HHKPMNBD_00516	EDPAAIAM_00184	AJCIDKON_01102	LIAIEAPM_02281	ABJJGFLJ_00658	HPEJNNAH_00939	BDLNCNPA_00442	CAALFOIN_00572	BDMBNIHE_01506	OHALNIEN_02038	BBEOHCII_02135	PGKMFHKC_02127	CEHPNLDK_01837	BJHGMHFO_01175	FDPLCLKD_01805	OGMCCAIF_00541	CMGIABJI_02047	PBLCDJDF_01039	NOIEMAFJ_01191	BEJHABKI_01198	KNFFGINF_01030	HNJFIMIJ_00208	FLMJGHHK_00096	GDENKAOO_00578	KDEDJMLP_01044	GEGBDKOP_00177	AFHMEFJF_01143	CNEHPOEB_00217	CKOKFPAK_01973	FCAAFAHO_02281	AKBLAMMA_01144	ONHEGFJF_00985	CHIFNPHK_01393
group_2405		hypothetical protein	46	46	1	180	4093				455	533	531	HFMNANMC_01794	BBNGAGFF_01051	NBLABIBC_01192	HHKPMNBD_00498	EDPAAIAM_00703	AJCIDKON_00848	LIAIEAPM_02033	ABJJGFLJ_00746	HPEJNNAH_00679	BDLNCNPA_01152	CAALFOIN_00554	BDMBNIHE_01488	OHALNIEN_02020	BBEOHCII_02116	PGKMFHKC_02108	CEHPNLDK_01818	BJHGMHFO_01193	FDPLCLKD_01786	OGMCCAIF_00559	CMGIABJI_02028	PBLCDJDF_01057	NOIEMAFJ_01172	BEJHABKI_01216	KNFFGINF_01049	HNJFIMIJ_00613	FLMJGHHK_00545	GDENKAOO_00596	KDEDJMLP_01062	GEGBDKOP_02255	AFHMEFJF_01162	CNEHPOEB_01693	CKOKFPAK_02327	FCAAFAHO_02262	AKBLAMMA_01170	ONHEGFJF_00963	CHIFNPHK_01374
galK		Galactokinase	46	46	1	180	4106				812	1202	1185	HFMNANMC_01802	BBNGAGFF_01043	NBLABIBC_01200	HHKPMNBD_00490	EDPAAIAM_00711	AJCIDKON_00775	LIAIEAPM_01236	ABJJGFLJ_00754	HPEJNNAH_00687	BDLNCNPA_01144	CAALFOIN_00546	BDMBNIHE_01480	OHALNIEN_02012	BBEOHCII_02108	PGKMFHKC_02099	CEHPNLDK_01810	BJHGMHFO_01201	FDPLCLKD_01778	OGMCCAIF_00567	CMGIABJI_02020	PBLCDJDF_00003	NOIEMAFJ_01164	BEJHABKI_01224	KNFFGINF_01057	HNJFIMIJ_00621	FLMJGHHK_00537	GDENKAOO_00604	KDEDJMLP_01070	GEGBDKOP_02247	AFHMEFJF_01170	CNEHPOEB_01701	CKOKFPAK_02335	FCAAFAHO_02254	AKBLAMMA_01182	ONHEGFJF_00952	CHIFNPHK_01366
yutF		Acid sugar phosphatase	46	46	1	180	7449				593	791	786	HFMNANMC_01844	BBNGAGFF_00416	NBLABIBC_01849	HHKPMNBD_01235	EDPAAIAM_01186	AJCIDKON_00904	LIAIEAPM_00479	ABJJGFLJ_01114	HPEJNNAH_00517	BDLNCNPA_00233	CAALFOIN_00314	BDMBNIHE_01183	OHALNIEN_00934	BBEOHCII_01433	PGKMFHKC_01618	CEHPNLDK_01299	BJHGMHFO_01272	FDPLCLKD_01272	OGMCCAIF_01356	CMGIABJI_00223	PBLCDJDF_00792	NOIEMAFJ_01438	BEJHABKI_01492	KNFFGINF_00228	HNJFIMIJ_01217	FLMJGHHK_01093	GDENKAOO_00123	KDEDJMLP_00124	GEGBDKOP_01285	AFHMEFJF_01632	CNEHPOEB_00881	CKOKFPAK_00883	FCAAFAHO_01892	AKBLAMMA_00973	ONHEGFJF_02218	CHIFNPHK_00116
rpoC		DNA-directed RNA polymerase subunit beta'	46	46	1	180	7458				3110	3968	3949	HFMNANMC_01854	BBNGAGFF_00426	NBLABIBC_01859	HHKPMNBD_01245	EDPAAIAM_01176	AJCIDKON_00894	LIAIEAPM_00469	ABJJGFLJ_01104	HPEJNNAH_00397	BDLNCNPA_00243	CAALFOIN_00324	BDMBNIHE_01193	OHALNIEN_00944	BBEOHCII_01443	PGKMFHKC_01628	CEHPNLDK_01309	BJHGMHFO_01282	FDPLCLKD_01282	OGMCCAIF_01366	CMGIABJI_00233	PBLCDJDF_00802	NOIEMAFJ_01448	BEJHABKI_01502	KNFFGINF_00218	HNJFIMIJ_01227	FLMJGHHK_01103	GDENKAOO_00133	KDEDJMLP_00134	GEGBDKOP_01295	AFHMEFJF_01642	CNEHPOEB_00871	CKOKFPAK_00873	FCAAFAHO_01902	AKBLAMMA_00958	ONHEGFJF_02208	CHIFNPHK_00126
rbsA		Ribose import ATP-binding protein RbsA	46	46	1	180	7467				1595	1643	1640	HFMNANMC_01861	BBNGAGFF_00433	NBLABIBC_01866	HHKPMNBD_01252	EDPAAIAM_01168	AJCIDKON_00886	LIAIEAPM_01854	ABJJGFLJ_01096	HPEJNNAH_00159	BDLNCNPA_01427	CAALFOIN_00331	BDMBNIHE_01200	OHALNIEN_00951	BBEOHCII_01450	PGKMFHKC_01635	CEHPNLDK_01316	BJHGMHFO_01289	FDPLCLKD_01289	OGMCCAIF_01373	CMGIABJI_00240	PBLCDJDF_00809	NOIEMAFJ_01455	BEJHABKI_01509	KNFFGINF_00211	HNJFIMIJ_01235	FLMJGHHK_01111	GDENKAOO_00140	KDEDJMLP_00141	GEGBDKOP_01303	AFHMEFJF_01649	CNEHPOEB_00864	CKOKFPAK_00865	FCAAFAHO_01909	AKBLAMMA_00949	ONHEGFJF_02201	CHIFNPHK_00133
znuA		High-affinity zinc uptake system binding-protein ZnuA	46	46	1	180	7598				983	1019	1006	HFMNANMC_01901	BBNGAGFF_00472	NBLABIBC_01906	HHKPMNBD_01291	EDPAAIAM_01041	AJCIDKON_01614	LIAIEAPM_00598	ABJJGFLJ_01389	HPEJNNAH_00311	BDLNCNPA_00700	CAALFOIN_00370	BDMBNIHE_01237	OHALNIEN_01689	BBEOHCII_01490	PGKMFHKC_01675	CEHPNLDK_01357	BJHGMHFO_01328	FDPLCLKD_01329	OGMCCAIF_01412	CMGIABJI_01942	PBLCDJDF_00859	NOIEMAFJ_01494	BEJHABKI_01548	KNFFGINF_00171	HNJFIMIJ_00862	FLMJGHHK_00855	GDENKAOO_00191	KDEDJMLP_00205	GEGBDKOP_01355	AFHMEFJF_01064	CNEHPOEB_00498	CKOKFPAK_00813	FCAAFAHO_01949	AKBLAMMA_00874	ONHEGFJF_02142	CHIFNPHK_00173
atpH		ATP synthase subunit delta, sodium ion specific	46	46	1	180	7652				431	545	531	HFMNANMC_01923	BBNGAGFF_00494	NBLABIBC_01930	HHKPMNBD_01317	EDPAAIAM_00480	AJCIDKON_00151	LIAIEAPM_00624	ABJJGFLJ_00200	HPEJNNAH_00073	BDLNCNPA_00723	CAALFOIN_00390	BDMBNIHE_01754	OHALNIEN_01667	BBEOHCII_01512	PGKMFHKC_01697	CEHPNLDK_01379	BJHGMHFO_01350	FDPLCLKD_01351	OGMCCAIF_01434	CMGIABJI_01920	PBLCDJDF_00881	NOIEMAFJ_01516	BEJHABKI_01570	KNFFGINF_00149	HNJFIMIJ_00406	FLMJGHHK_00294	GDENKAOO_00212	KDEDJMLP_00227	GEGBDKOP_01380	AFHMEFJF_01320	CNEHPOEB_00475	CKOKFPAK_00789	FCAAFAHO_01971	AKBLAMMA_00846	ONHEGFJF_02116	CHIFNPHK_00195
cadA		Cadmium, zinc and cobalt-transporting ATPase	46	46	1	180	6868				2069	2204	2076	HFMNANMC_01953	BBNGAGFF_01752	NBLABIBC_00274	HHKPMNBD_01655	EDPAAIAM_00352	AJCIDKON_01273	LIAIEAPM_00873	ABJJGFLJ_01521	HPEJNNAH_00764	BDLNCNPA_01244	CAALFOIN_00036	BDMBNIHE_01057	OHALNIEN_01898	BBEOHCII_01838	PGKMFHKC_01507	CEHPNLDK_01708	BJHGMHFO_00766	FDPLCLKD_01677	OGMCCAIF_01887	CMGIABJI_01640	PBLCDJDF_00668	NOIEMAFJ_00977	BEJHABKI_01061	KNFFGINF_00888	HNJFIMIJ_00253	FLMJGHHK_00155	GDENKAOO_01252	KDEDJMLP_00852	GEGBDKOP_01744	AFHMEFJF_00294	CNEHPOEB_00209	CKOKFPAK_00427	FCAAFAHO_02153	AKBLAMMA_00063	ONHEGFJF_01562	CHIFNPHK_00826
group_2436		hypothetical protein	46	46	1	180	6869				362	740	618	HFMNANMC_01954	BBNGAGFF_01751	NBLABIBC_00275	HHKPMNBD_01656	EDPAAIAM_00353	AJCIDKON_01272	LIAIEAPM_00872	ABJJGFLJ_01520	HPEJNNAH_00765	BDLNCNPA_01243	CAALFOIN_00037	BDMBNIHE_01056	OHALNIEN_01899	BBEOHCII_01837	PGKMFHKC_01506	CEHPNLDK_01707	BJHGMHFO_00765	FDPLCLKD_01676	OGMCCAIF_01888	CMGIABJI_01639	PBLCDJDF_00669	NOIEMAFJ_00978	BEJHABKI_01060	KNFFGINF_00887	HNJFIMIJ_00254	FLMJGHHK_00154	GDENKAOO_01251	KDEDJMLP_00851	GEGBDKOP_01743	AFHMEFJF_00293	CNEHPOEB_00208	CKOKFPAK_00428	FCAAFAHO_02152	AKBLAMMA_00064	ONHEGFJF_01563	CHIFNPHK_00825
thrC		Threonine synthase	46	46	1	180	6880				977	1457	1446	HFMNANMC_01960	BBNGAGFF_01745	NBLABIBC_00281	HHKPMNBD_01662	EDPAAIAM_00359	AJCIDKON_01266	LIAIEAPM_00866	ABJJGFLJ_01514	HPEJNNAH_00771	BDLNCNPA_00867	CAALFOIN_00043	BDMBNIHE_01050	OHALNIEN_01905	BBEOHCII_01831	PGKMFHKC_01500	CEHPNLDK_01701	BJHGMHFO_00759	FDPLCLKD_01670	OGMCCAIF_01894	CMGIABJI_01633	PBLCDJDF_00675	NOIEMAFJ_00984	BEJHABKI_01054	KNFFGINF_00881	HNJFIMIJ_00260	FLMJGHHK_00148	GDENKAOO_01245	KDEDJMLP_00845	GEGBDKOP_01736	AFHMEFJF_00287	CNEHPOEB_00202	CKOKFPAK_00434	FCAAFAHO_02146	AKBLAMMA_00074	ONHEGFJF_01570	CHIFNPHK_00819
group_2445		hypothetical protein	46	46	1	180	6912				659	659	659	HFMNANMC_01984	BBNGAGFF_01720	NBLABIBC_00306	HHKPMNBD_01686	EDPAAIAM_01890	AJCIDKON_02107	LIAIEAPM_01295	ABJJGFLJ_01650	HPEJNNAH_01656	BDLNCNPA_02062	CAALFOIN_00067	BDMBNIHE_01026	OHALNIEN_01929	BBEOHCII_01807	PGKMFHKC_01476	CEHPNLDK_01677	BJHGMHFO_00735	FDPLCLKD_01646	OGMCCAIF_01918	CMGIABJI_01609	PBLCDJDF_00699	NOIEMAFJ_01010	BEJHABKI_01030	KNFFGINF_00857	HNJFIMIJ_00022	FLMJGHHK_00191	GDENKAOO_01221	KDEDJMLP_00821	GEGBDKOP_01902	AFHMEFJF_00263	CNEHPOEB_02001	CKOKFPAK_00271	FCAAFAHO_02122	AKBLAMMA_00108	ONHEGFJF_01599	CHIFNPHK_00795
oppF_3		Oligopeptide transport ATP-binding protein OppF	46	46	1	180	6935				359	971	938	HFMNANMC_01991	BBNGAGFF_00249	NBLABIBC_00314	HHKPMNBD_01693	EDPAAIAM_00646	AJCIDKON_00489	LIAIEAPM_00501	ABJJGFLJ_01641	HPEJNNAH_01961	BDLNCNPA_01691	CAALFOIN_00078	BDMBNIHE_01943	OHALNIEN_01937	BBEOHCII_01799	PGKMFHKC_01469	CEHPNLDK_01669	BJHGMHFO_00722	FDPLCLKD_01638	OGMCCAIF_01335	CMGIABJI_01602	PBLCDJDF_00709	NOIEMAFJ_01017	BEJHABKI_01016	KNFFGINF_00849	HNJFIMIJ_00031	FLMJGHHK_00201	GDENKAOO_01213	KDEDJMLP_00806	GEGBDKOP_01891	AFHMEFJF_00332	CNEHPOEB_01112	CKOKFPAK_00282	FCAAFAHO_02114	AKBLAMMA_00121	ONHEGFJF_01611	CHIFNPHK_00787
mltG		Endolytic murein transglycosylase	46	46	1	180	6946				635	944	936	HFMNANMC_02000	BBNGAGFF_00257	NBLABIBC_00323	HHKPMNBD_01702	EDPAAIAM_00637	AJCIDKON_01389	LIAIEAPM_01472	ABJJGFLJ_01632	HPEJNNAH_00807	BDLNCNPA_00649	CAALFOIN_00087	BDMBNIHE_01571	OHALNIEN_01946	BBEOHCII_01790	PGKMFHKC_01460	CEHPNLDK_01660	BJHGMHFO_00713	FDPLCLKD_01629	OGMCCAIF_01326	CMGIABJI_01593	PBLCDJDF_00718	NOIEMAFJ_01026	BEJHABKI_01007	KNFFGINF_00840	HNJFIMIJ_00040	FLMJGHHK_00210	GDENKAOO_01204	KDEDJMLP_00797	GEGBDKOP_01882	AFHMEFJF_00341	CNEHPOEB_00702	CKOKFPAK_00291	FCAAFAHO_02105	AKBLAMMA_00134	ONHEGFJF_01624	CHIFNPHK_00778
btsS		Sensor histidine kinase BtsS	46	46	1	180	6974				497	1655	1625	HFMNANMC_02022	BBNGAGFF_00279	NBLABIBC_00347	HHKPMNBD_00014	EDPAAIAM_00614	AJCIDKON_01411	LIAIEAPM_00294	ABJJGFLJ_01610	HPEJNNAH_01489	BDLNCNPA_00627	CAALFOIN_00109	BDMBNIHE_01549	OHALNIEN_00277	BBEOHCII_01768	PGKMFHKC_01438	CEHPNLDK_01638	BJHGMHFO_00691	FDPLCLKD_01607	OGMCCAIF_01304	CMGIABJI_01571	PBLCDJDF_00740	NOIEMAFJ_01048	BEJHABKI_00985	KNFFGINF_00818	HNJFIMIJ_00062	FLMJGHHK_00232	GDENKAOO_01182	KDEDJMLP_00775	GEGBDKOP_01858	AFHMEFJF_00364	CNEHPOEB_00680	CKOKFPAK_00314	FCAAFAHO_02083	AKBLAMMA_00170	ONHEGFJF_01650	CHIFNPHK_00756
thiN		Thiamine pyrophosphokinase	46	46	1	180	6992				596	659	651	HFMNANMC_02030	BBNGAGFF_00287	NBLABIBC_00355	HHKPMNBD_00022	EDPAAIAM_00607	AJCIDKON_01418	LIAIEAPM_00764	ABJJGFLJ_01603	HPEJNNAH_01483	BDLNCNPA_00620	CAALFOIN_00117	BDMBNIHE_01541	OHALNIEN_00269	BBEOHCII_01760	PGKMFHKC_01430	CEHPNLDK_01630	BJHGMHFO_00683	FDPLCLKD_01599	OGMCCAIF_01296	CMGIABJI_01563	PBLCDJDF_00748	NOIEMAFJ_01056	BEJHABKI_00977	KNFFGINF_00810	HNJFIMIJ_00069	FLMJGHHK_00239	GDENKAOO_01174	KDEDJMLP_00767	GEGBDKOP_01851	AFHMEFJF_00372	CNEHPOEB_00673	CKOKFPAK_00321	FCAAFAHO_02075	AKBLAMMA_00183	ONHEGFJF_01661	CHIFNPHK_00748
ydfG_1		putative oxidoreductase	46	46	1	180	7012				752	752	752	HFMNANMC_02043	BBNGAGFF_00300	NBLABIBC_00368	HHKPMNBD_00046	EDPAAIAM_00594	AJCIDKON_01772	LIAIEAPM_02091	ABJJGFLJ_01579	HPEJNNAH_00599	BDLNCNPA_00889	CAALFOIN_00130	BDMBNIHE_00141	OHALNIEN_00256	BBEOHCII_01747	PGKMFHKC_01417	CEHPNLDK_01617	BJHGMHFO_00670	FDPLCLKD_01586	OGMCCAIF_01283	CMGIABJI_01550	PBLCDJDF_00772	NOIEMAFJ_01069	BEJHABKI_00964	KNFFGINF_00797	HNJFIMIJ_00093	FLMJGHHK_00263	GDENKAOO_01161	KDEDJMLP_00754	GEGBDKOP_01838	AFHMEFJF_00385	CNEHPOEB_00649	CKOKFPAK_00334	FCAAFAHO_02062	AKBLAMMA_00199	ONHEGFJF_01690	CHIFNPHK_00735
niaR		putative transcription repressor NiaR	46	46	1	180	7017				518	518	518	HFMNANMC_02047	BBNGAGFF_00304	NBLABIBC_00372	HHKPMNBD_00050	EDPAAIAM_00587	AJCIDKON_01779	LIAIEAPM_02347	ABJJGFLJ_01572	HPEJNNAH_00606	BDLNCNPA_00896	CAALFOIN_00134	BDMBNIHE_00145	OHALNIEN_00248	BBEOHCII_01743	PGKMFHKC_01413	CEHPNLDK_01613	BJHGMHFO_00666	FDPLCLKD_01582	OGMCCAIF_01279	CMGIABJI_01546	PBLCDJDF_01920	NOIEMAFJ_01077	BEJHABKI_00960	KNFFGINF_00793	HNJFIMIJ_00100	FLMJGHHK_00270	GDENKAOO_01157	KDEDJMLP_00750	GEGBDKOP_01831	AFHMEFJF_00389	CNEHPOEB_00642	CKOKFPAK_00341	FCAAFAHO_02058	AKBLAMMA_00207	ONHEGFJF_01704	CHIFNPHK_00731
pyrB		Aspartate carbamoyltransferase catalytic subunit	46	46	1	180	7028				677	1004	902	HFMNANMC_02056	BBNGAGFF_00313	NBLABIBC_00381	HHKPMNBD_00056	EDPAAIAM_00579	AJCIDKON_01787	LIAIEAPM_02339	ABJJGFLJ_01564	HPEJNNAH_00640	BDLNCNPA_00904	CAALFOIN_00140	BDMBNIHE_00152	OHALNIEN_00240	BBEOHCII_01734	PGKMFHKC_01404	CEHPNLDK_01604	BJHGMHFO_00657	FDPLCLKD_01573	OGMCCAIF_01270	CMGIABJI_01537	PBLCDJDF_01928	NOIEMAFJ_01085	BEJHABKI_00951	KNFFGINF_00784	HNJFIMIJ_00108	FLMJGHHK_00278	GDENKAOO_01151	KDEDJMLP_00741	GEGBDKOP_01823	AFHMEFJF_00398	CNEHPOEB_00634	CKOKFPAK_00349	FCAAFAHO_02049	AKBLAMMA_00216	ONHEGFJF_01712	CHIFNPHK_00722
znuB_1		High-affinity zinc uptake system membrane protein ZnuB	46	46	1	180	7610				761	797	792	HFMNANMC_01903	BBNGAGFF_00474	NBLABIBC_01908	HHKPMNBD_01293	EDPAAIAM_01043	AJCIDKON_01612	LIAIEAPM_00600	ABJJGFLJ_01391	HPEJNNAH_00313	BDLNCNPA_00702	CAALFOIN_00372	BDMBNIHE_01239	OHALNIEN_01687	BBEOHCII_01492	PGKMFHKC_01677	CEHPNLDK_01359	BJHGMHFO_01330	FDPLCLKD_01331	OGMCCAIF_01414	CMGIABJI_01940	PBLCDJDF_00861	NOIEMAFJ_01496	BEJHABKI_01550	KNFFGINF_00169	HNJFIMIJ_00860	FLMJGHHK_00857	GDENKAOO_00193	KDEDJMLP_00207	GEGBDKOP_01357	AFHMEFJF_01066	CNEHPOEB_00496	CKOKFPAK_00811	FCAAFAHO_01951	AKBLAMMA_00872	ONHEGFJF_02140	CHIFNPHK_00175
ytfF		hypothetical protein	46	46	1	180	7662				746	986	889	HFMNANMC_01932	BBNGAGFF_00503	NBLABIBC_01939	HHKPMNBD_01326	EDPAAIAM_00471	AJCIDKON_00142	LIAIEAPM_00633	ABJJGFLJ_00209	HPEJNNAH_00064	BDLNCNPA_00732	CAALFOIN_00399	BDMBNIHE_01745	OHALNIEN_01658	BBEOHCII_01521	PGKMFHKC_01706	CEHPNLDK_01388	BJHGMHFO_01359	FDPLCLKD_01360	OGMCCAIF_01443	CMGIABJI_01911	PBLCDJDF_00890	NOIEMAFJ_01525	BEJHABKI_01579	KNFFGINF_00140	HNJFIMIJ_00415	FLMJGHHK_00303	GDENKAOO_00221	KDEDJMLP_00236	GEGBDKOP_01389	AFHMEFJF_01311	CNEHPOEB_00466	CKOKFPAK_00780	FCAAFAHO_01980	AKBLAMMA_00836	ONHEGFJF_02106	CHIFNPHK_00204
ftsW		putative peptidoglycan glycosyltransferase FtsW	46	46	1	180	7688				950	1244	1234	HFMNANMC_01571	BBNGAGFF_00571	NBLABIBC_01961	HHKPMNBD_01345	EDPAAIAM_00452	AJCIDKON_00291	LIAIEAPM_01068	ABJJGFLJ_00228	HPEJNNAH_00051	BDLNCNPA_00749	CAALFOIN_00411	BDMBNIHE_01699	OHALNIEN_01636	BBEOHCII_01541	PGKMFHKC_01727	CEHPNLDK_01408	BJHGMHFO_01378	FDPLCLKD_01380	OGMCCAIF_01462	CMGIABJI_01891	PBLCDJDF_00909	NOIEMAFJ_01546	BEJHABKI_01598	KNFFGINF_00120	HNJFIMIJ_00433	FLMJGHHK_00322	GDENKAOO_00240	KDEDJMLP_00255	GEGBDKOP_01408	AFHMEFJF_01291	CNEHPOEB_00448	CKOKFPAK_00761	FCAAFAHO_02000	AKBLAMMA_00804	ONHEGFJF_02082	CHIFNPHK_00224
dnaJ_2		Chaperone protein DnaJ	46	46	1	180	2693				965	1151	1144	HFMNANMC_00829	BBNGAGFF_00615	NBLABIBC_00853	HHKPMNBD_01734	EDPAAIAM_01836	AJCIDKON_00746	LIAIEAPM_01179	ABJJGFLJ_00524	HPEJNNAH_00142	BDLNCNPA_00187	CAALFOIN_01795	BDMBNIHE_00652	OHALNIEN_02065	BBEOHCII_02162	PGKMFHKC_02154	CEHPNLDK_01904	BJHGMHFO_00025	FDPLCLKD_01833	OGMCCAIF_00092	CMGIABJI_01699	PBLCDJDF_01214	NOIEMAFJ_00370	BEJHABKI_00152	KNFFGINF_01147	HNJFIMIJ_01941	FLMJGHHK_01769	GDENKAOO_01905	KDEDJMLP_02071	GEGBDKOP_00911	AFHMEFJF_02086	CNEHPOEB_01087	CKOKFPAK_01245	FCAAFAHO_00079	AKBLAMMA_02970	ONHEGFJF_00258	CHIFNPHK_02197
tmk		Thymidylate kinase	46	46	1	180	2714				461	680	666	HFMNANMC_00814	BBNGAGFF_00630	NBLABIBC_00868	HHKPMNBD_01719	EDPAAIAM_01851	AJCIDKON_00761	LIAIEAPM_01164	ABJJGFLJ_00509	HPEJNNAH_00009	BDLNCNPA_01608	CAALFOIN_01780	BDMBNIHE_00634	OHALNIEN_02050	BBEOHCII_02147	PGKMFHKC_02139	CEHPNLDK_01889	BJHGMHFO_00010	FDPLCLKD_01818	OGMCCAIF_00077	CMGIABJI_01684	PBLCDJDF_01199	NOIEMAFJ_00385	BEJHABKI_00137	KNFFGINF_01132	HNJFIMIJ_01926	FLMJGHHK_01754	GDENKAOO_01920	KDEDJMLP_02056	GEGBDKOP_00895	AFHMEFJF_02076	CNEHPOEB_01072	CKOKFPAK_01260	FCAAFAHO_00094	AKBLAMMA_02948	ONHEGFJF_00239	CHIFNPHK_02182
rpe		Ribulose-phosphate 3-epimerase	46	46	1	180	384				638	644	638	HFMNANMC_01283	BBNGAGFF_00889	NBLABIBC_01615	HHKPMNBD_00719	EDPAAIAM_00283	AJCIDKON_01698	LIAIEAPM_00655	ABJJGFLJ_01349	HPEJNNAH_01177	BDLNCNPA_01517	CAALFOIN_01009	BDMBNIHE_01445	OHALNIEN_00134	BBEOHCII_01257	PGKMFHKC_01978	CEHPNLDK_01179	BJHGMHFO_01597	FDPLCLKD_01148	OGMCCAIF_00051	CMGIABJI_01281	PBLCDJDF_01082	NOIEMAFJ_01257	BEJHABKI_00078	KNFFGINF_01729	HNJFIMIJ_01914	FLMJGHHK_01742	GDENKAOO_00985	KDEDJMLP_01934	GEGBDKOP_00617	AFHMEFJF_01354	CNEHPOEB_00307	CKOKFPAK_01537	FCAAFAHO_01335	AKBLAMMA_02591	ONHEGFJF_01382	CHIFNPHK_01757
ispD		2-C-methyl-D-erythritol 4-phosphate cytidylyltransferase	46	46	1	180	7398				698	698	698	HFMNANMC_00041	BBNGAGFF_00018	NBLABIBC_00661	HHKPMNBD_01067	EDPAAIAM_01265	AJCIDKON_00367	LIAIEAPM_00370	ABJJGFLJ_01426	HPEJNNAH_00671	BDLNCNPA_00329	CAALFOIN_00289	BDMBNIHE_00922	OHALNIEN_00442	BBEOHCII_00508	PGKMFHKC_01073	CEHPNLDK_00304	BJHGMHFO_00151	FDPLCLKD_00430	OGMCCAIF_00218	CMGIABJI_00353	PBLCDJDF_01722	NOIEMAFJ_00069	BEJHABKI_00278	KNFFGINF_00255	HNJFIMIJ_01323	FLMJGHHK_01172	GDENKAOO_00098	KDEDJMLP_00099	GEGBDKOP_01168	AFHMEFJF_02185	CNEHPOEB_00751	CKOKFPAK_01000	FCAAFAHO_01024	AKBLAMMA_01002	ONHEGFJF_02242	CHIFNPHK_00089
ldhA		D-lactate dehydrogenase	46	46	1	180	7392				425	989	964	HFMNANMC_00045	BBNGAGFF_00022	NBLABIBC_00665	HHKPMNBD_01063	EDPAAIAM_01269	AJCIDKON_00363	LIAIEAPM_00374	ABJJGFLJ_01430	HPEJNNAH_00667	BDLNCNPA_00333	CAALFOIN_00285	BDMBNIHE_00918	OHALNIEN_00438	BBEOHCII_00504	PGKMFHKC_01069	CEHPNLDK_00300	BJHGMHFO_00155	FDPLCLKD_00426	OGMCCAIF_00222	CMGIABJI_00349	PBLCDJDF_01726	NOIEMAFJ_00065	BEJHABKI_00282	KNFFGINF_00259	HNJFIMIJ_01319	FLMJGHHK_01176	GDENKAOO_00094	KDEDJMLP_00095	GEGBDKOP_01164	AFHMEFJF_01076	CNEHPOEB_00755	CKOKFPAK_01004	FCAAFAHO_01020	AKBLAMMA_01009	ONHEGFJF_02246	CHIFNPHK_00085
gmhB		D-glycero-beta-D-manno-heptose-1,7-bisphosphate 7-phosphatase	46	46	1	180	7374				563	563	563	HFMNANMC_00058	BBNGAGFF_00035	NBLABIBC_00678	HHKPMNBD_01050	EDPAAIAM_01282	AJCIDKON_01947	LIAIEAPM_00387	ABJJGFLJ_01443	HPEJNNAH_00654	BDLNCNPA_00346	CAALFOIN_00272	BDMBNIHE_00905	OHALNIEN_00425	BBEOHCII_00491	PGKMFHKC_00978	CEHPNLDK_00287	BJHGMHFO_00168	FDPLCLKD_00413	OGMCCAIF_00235	CMGIABJI_00336	PBLCDJDF_01739	NOIEMAFJ_00052	BEJHABKI_00296	KNFFGINF_01874	HNJFIMIJ_01306	FLMJGHHK_01189	GDENKAOO_00081	KDEDJMLP_00082	GEGBDKOP_01151	AFHMEFJF_01089	CNEHPOEB_00768	CKOKFPAK_01017	FCAAFAHO_00511	AKBLAMMA_01028	ONHEGFJF_02261	CHIFNPHK_00072
group_2731		Putative TrmH family tRNA/rRNA methyltransferase	46	46	1	180	7368				521	716	711	HFMNANMC_00062	BBNGAGFF_00039	NBLABIBC_00682	HHKPMNBD_01046	EDPAAIAM_01286	AJCIDKON_01943	LIAIEAPM_00391	ABJJGFLJ_01447	HPEJNNAH_00650	BDLNCNPA_00350	CAALFOIN_00268	BDMBNIHE_00901	OHALNIEN_00421	BBEOHCII_00487	PGKMFHKC_00974	CEHPNLDK_00283	BJHGMHFO_00172	FDPLCLKD_00409	OGMCCAIF_00239	CMGIABJI_00332	PBLCDJDF_01743	NOIEMAFJ_00048	BEJHABKI_00300	KNFFGINF_01870	HNJFIMIJ_01302	FLMJGHHK_01193	GDENKAOO_00077	KDEDJMLP_00078	GEGBDKOP_01147	AFHMEFJF_01093	CNEHPOEB_00772	CKOKFPAK_01021	FCAAFAHO_00507	AKBLAMMA_01034	ONHEGFJF_02268	CHIFNPHK_00068
rfaQ_1		Lipopolysaccharide core heptosyltransferase RfaQ	46	46	1	180	7353				1031	1031	1031	HFMNANMC_00071	BBNGAGFF_00048	NBLABIBC_00691	HHKPMNBD_01037	EDPAAIAM_01295	AJCIDKON_01934	LIAIEAPM_00400	ABJJGFLJ_01456	HPEJNNAH_00443	BDLNCNPA_00359	CAALFOIN_00259	BDMBNIHE_00892	OHALNIEN_00412	BBEOHCII_00478	PGKMFHKC_00965	CEHPNLDK_00274	BJHGMHFO_00181	FDPLCLKD_00400	OGMCCAIF_00248	CMGIABJI_00323	PBLCDJDF_01752	NOIEMAFJ_00039	BEJHABKI_00309	KNFFGINF_01861	HNJFIMIJ_01293	FLMJGHHK_01202	GDENKAOO_00068	KDEDJMLP_00069	GEGBDKOP_01138	AFHMEFJF_01102	CNEHPOEB_00781	CKOKFPAK_01030	FCAAFAHO_00498	AKBLAMMA_01048	ONHEGFJF_02279	CHIFNPHK_00059
pdxK		Pyridoxine/pyridoxal/pyridoxamine kinase	46	46	1	180	1602				791	821	820	HFMNANMC_00088	BBNGAGFF_01526	NBLABIBC_00566	HHKPMNBD_01563	EDPAAIAM_00912	AJCIDKON_00469	LIAIEAPM_00085	ABJJGFLJ_02115	HPEJNNAH_00380	BDLNCNPA_00125	CAALFOIN_01295	BDMBNIHE_00482	OHALNIEN_02209	BBEOHCII_00058	PGKMFHKC_00157	CEHPNLDK_02048	BJHGMHFO_01765	FDPLCLKD_01977	OGMCCAIF_01988	CMGIABJI_02108	PBLCDJDF_01358	NOIEMAFJ_01652	BEJHABKI_02015	KNFFGINF_01291	HNJFIMIJ_00828	FLMJGHHK_00798	GDENKAOO_01544	KDEDJMLP_01987	GEGBDKOP_00787	AFHMEFJF_00994	CNEHPOEB_00361	CKOKFPAK_01368	FCAAFAHO_01822	AKBLAMMA_02870	ONHEGFJF_00171	CHIFNPHK_02009
ruvB		Holliday junction ATP-dependent DNA helicase RuvB	46	46	1	180	1462				206	1004	986	HFMNANMC_00091	BBNGAGFF_01529	NBLABIBC_00569	HHKPMNBD_01566	EDPAAIAM_00909	AJCIDKON_00466	LIAIEAPM_00088	ABJJGFLJ_02112	HPEJNNAH_00383	BDLNCNPA_00122	CAALFOIN_01298	BDMBNIHE_00485	OHALNIEN_02206	BBEOHCII_00055	PGKMFHKC_00154	CEHPNLDK_02045	BJHGMHFO_01762	FDPLCLKD_01974	OGMCCAIF_01985	CMGIABJI_02105	PBLCDJDF_01355	NOIEMAFJ_01649	BEJHABKI_02012	KNFFGINF_01288	HNJFIMIJ_00831	FLMJGHHK_00801	GDENKAOO_01541	KDEDJMLP_01990	GEGBDKOP_00784	AFHMEFJF_00997	CNEHPOEB_00364	CKOKFPAK_01371	FCAAFAHO_01825	AKBLAMMA_02865	ONHEGFJF_00168	CHIFNPHK_02006
tlyA		Hemolysin A	46	46	1	180	1440				803	803	803	HFMNANMC_00102	BBNGAGFF_01540	NBLABIBC_00582	HHKPMNBD_01577	EDPAAIAM_00898	AJCIDKON_00455	LIAIEAPM_00099	ABJJGFLJ_02101	HPEJNNAH_00394	BDLNCNPA_00111	CAALFOIN_01309	BDMBNIHE_00496	OHALNIEN_02195	BBEOHCII_00044	PGKMFHKC_00143	CEHPNLDK_02034	BJHGMHFO_01751	FDPLCLKD_01963	OGMCCAIF_01974	CMGIABJI_02094	PBLCDJDF_01343	NOIEMAFJ_01638	BEJHABKI_02001	KNFFGINF_01277	HNJFIMIJ_00842	FLMJGHHK_00812	GDENKAOO_01530	KDEDJMLP_02001	GEGBDKOP_00773	AFHMEFJF_01008	CNEHPOEB_00375	CKOKFPAK_01382	FCAAFAHO_01836	AKBLAMMA_02849	ONHEGFJF_00152	CHIFNPHK_01995
nadE		NH(3)-dependent NAD(+) synthetase	46	46	1	180	1434				572	779	774	HFMNANMC_00106	BBNGAGFF_01544	NBLABIBC_00586	HHKPMNBD_01581	EDPAAIAM_00894	AJCIDKON_00451	LIAIEAPM_00103	ABJJGFLJ_02097	HPEJNNAH_02144	BDLNCNPA_00107	CAALFOIN_01313	BDMBNIHE_00500	OHALNIEN_02191	BBEOHCII_00040	PGKMFHKC_00139	CEHPNLDK_02030	BJHGMHFO_01747	FDPLCLKD_01959	OGMCCAIF_01970	CMGIABJI_02090	PBLCDJDF_01339	NOIEMAFJ_01634	BEJHABKI_01997	KNFFGINF_01273	HNJFIMIJ_00846	FLMJGHHK_00816	GDENKAOO_01526	KDEDJMLP_02005	GEGBDKOP_00768	AFHMEFJF_01012	CNEHPOEB_00379	CKOKFPAK_01386	FCAAFAHO_01840	AKBLAMMA_02841	ONHEGFJF_00148	CHIFNPHK_01991
isiB		Flavodoxin	46	46	1	180	1420				443	503	501	HFMNANMC_00117	BBNGAGFF_01559	NBLABIBC_00597	HHKPMNBD_01592	EDPAAIAM_01516	AJCIDKON_01511	LIAIEAPM_01388	ABJJGFLJ_00287	HPEJNNAH_00410	BDLNCNPA_01458	CAALFOIN_01324	BDMBNIHE_00511	OHALNIEN_02180	BBEOHCII_00029	PGKMFHKC_00128	CEHPNLDK_02019	BJHGMHFO_01733	FDPLCLKD_01948	OGMCCAIF_01956	CMGIABJI_02079	PBLCDJDF_01328	NOIEMAFJ_01623	BEJHABKI_01983	KNFFGINF_01262	HNJFIMIJ_01407	FLMJGHHK_01306	GDENKAOO_01515	KDEDJMLP_02019	GEGBDKOP_00752	AFHMEFJF_01023	CNEHPOEB_01162	CKOKFPAK_01402	FCAAFAHO_01851	AKBLAMMA_02829	ONHEGFJF_00135	CHIFNPHK_01980
pykF		Pyruvate kinase I	46	46	1	180	5463				698	1418	1401	HFMNANMC_00202	BBNGAGFF_01621	NBLABIBC_01067	HHKPMNBD_00933	EDPAAIAM_02000	AJCIDKON_00870	LIAIEAPM_01308	ABJJGFLJ_01030	HPEJNNAH_01053	BDLNCNPA_00154	CAALFOIN_00650	BDMBNIHE_00023	OHALNIEN_00300	BBEOHCII_00431	PGKMFHKC_00369	CEHPNLDK_00230	BJHGMHFO_01952	FDPLCLKD_00357	OGMCCAIF_02040	CMGIABJI_00275	PBLCDJDF_01676	NOIEMAFJ_01203	BEJHABKI_00035	KNFFGINF_01693	HNJFIMIJ_02038	FLMJGHHK_01865	GDENKAOO_01981	KDEDJMLP_00914	GEGBDKOP_00451	AFHMEFJF_01378	CNEHPOEB_02227	CKOKFPAK_01701	FCAAFAHO_00305	AKBLAMMA_02266	ONHEGFJF_01122	CHIFNPHK_01497
eno		Enolase	46	46	1	180	5462				650	1307	1292	HFMNANMC_00203	BBNGAGFF_01620	NBLABIBC_01068	HHKPMNBD_00934	EDPAAIAM_02001	AJCIDKON_00869	LIAIEAPM_01307	ABJJGFLJ_01031	HPEJNNAH_01052	BDLNCNPA_00153	CAALFOIN_00651	BDMBNIHE_00022	OHALNIEN_00299	BBEOHCII_00430	PGKMFHKC_00368	CEHPNLDK_00229	BJHGMHFO_01951	FDPLCLKD_00356	OGMCCAIF_02039	CMGIABJI_00274	PBLCDJDF_01675	NOIEMAFJ_01202	BEJHABKI_00034	KNFFGINF_01692	HNJFIMIJ_02037	FLMJGHHK_01864	GDENKAOO_01980	KDEDJMLP_00915	GEGBDKOP_00452	AFHMEFJF_01377	CNEHPOEB_02228	CKOKFPAK_01700	FCAAFAHO_00304	AKBLAMMA_02264	ONHEGFJF_01121	CHIFNPHK_01496
glyS		Glycine--tRNA ligase beta subunit	46	46	1	180	5519				1244	2063	2045	HFMNANMC_00348	BBNGAGFF_00175	NBLABIBC_00951	HHKPMNBD_00896	EDPAAIAM_00130	AJCIDKON_01005	LIAIEAPM_02201	ABJJGFLJ_01930	HPEJNNAH_01551	BDLNCNPA_01919	CAALFOIN_00613	BDMBNIHE_00060	OHALNIEN_01088	BBEOHCII_00900	PGKMFHKC_01042	CEHPNLDK_00415	BJHGMHFO_00299	FDPLCLKD_00579	OGMCCAIF_00407	CMGIABJI_00955	PBLCDJDF_00475	NOIEMAFJ_00858	BEJHABKI_00467	KNFFGINF_01893	HNJFIMIJ_00154	FLMJGHHK_00042	GDENKAOO_01316	KDEDJMLP_01908	GEGBDKOP_00231	AFHMEFJF_02118	CNEHPOEB_01857	CKOKFPAK_01919	FCAAFAHO_01518	AKBLAMMA_02322	ONHEGFJF_01172	CHIFNPHK_01537
tonB		Protein TonB	46	46	1	180	5534				620	737	734	HFMNANMC_00357	BBNGAGFF_00166	NBLABIBC_00961	HHKPMNBD_00887	EDPAAIAM_00572	AJCIDKON_01095	LIAIEAPM_01530	ABJJGFLJ_00674	HPEJNNAH_00932	BDLNCNPA_00449	CAALFOIN_00604	BDMBNIHE_00069	OHALNIEN_01079	BBEOHCII_00891	PGKMFHKC_01033	CEHPNLDK_00406	BJHGMHFO_00308	FDPLCLKD_00570	OGMCCAIF_00416	CMGIABJI_00946	PBLCDJDF_00484	NOIEMAFJ_00849	BEJHABKI_00476	KNFFGINF_01902	HNJFIMIJ_00215	FLMJGHHK_00600	GDENKAOO_01325	KDEDJMLP_01899	GEGBDKOP_00169	AFHMEFJF_00473	CNEHPOEB_01235	CKOKFPAK_01981	FCAAFAHO_01527	AKBLAMMA_02335	ONHEGFJF_01186	CHIFNPHK_01546
group_2792		Putative glutamine amidotransferase	46	46	1	180	5546				737	758	741	HFMNANMC_00365	BBNGAGFF_00160	NBLABIBC_00970	HHKPMNBD_00881	EDPAAIAM_00561	AJCIDKON_01796	LIAIEAPM_01519	ABJJGFLJ_00663	HPEJNNAH_00920	BDLNCNPA_00461	CAALFOIN_00996	BDMBNIHE_00077	OHALNIEN_01071	BBEOHCII_00883	PGKMFHKC_01025	CEHPNLDK_00398	BJHGMHFO_00314	FDPLCLKD_00562	OGMCCAIF_00422	CMGIABJI_00938	PBLCDJDF_00489	NOIEMAFJ_00841	BEJHABKI_00482	KNFFGINF_01910	HNJFIMIJ_00641	FLMJGHHK_00611	GDENKAOO_01333	KDEDJMLP_01893	GEGBDKOP_00158	AFHMEFJF_00465	CNEHPOEB_01246	CKOKFPAK_01992	FCAAFAHO_01535	AKBLAMMA_02345	ONHEGFJF_01191	CHIFNPHK_01554
group_2798		hypothetical protein	46	46	1	180	6412				269	269	269	HFMNANMC_00393	BBNGAGFF_01198	NBLABIBC_00021	HHKPMNBD_01124	EDPAAIAM_01612	AJCIDKON_02021	LIAIEAPM_00835	ABJJGFLJ_00297	HPEJNNAH_00235	BDLNCNPA_02099	CAALFOIN_00842	BDMBNIHE_00969	OHALNIEN_00765	BBEOHCII_00837	PGKMFHKC_00786	CEHPNLDK_00565	BJHGMHFO_00392	FDPLCLKD_00786	OGMCCAIF_00999	CMGIABJI_01182	PBLCDJDF_01627	NOIEMAFJ_00769	BEJHABKI_01315	KNFFGINF_00031	HNJFIMIJ_01896	FLMJGHHK_01693	GDENKAOO_00319	KDEDJMLP_00337	GEGBDKOP_01493	AFHMEFJF_00093	CNEHPOEB_00065	CKOKFPAK_00676	FCAAFAHO_00885	AKBLAMMA_00613	ONHEGFJF_01993	CHIFNPHK_00387
ychF		Ribosome-binding ATPase YchF	46	46	1	180	6414				611	1094	1083	HFMNANMC_00395	BBNGAGFF_01196	NBLABIBC_00023	HHKPMNBD_01126	EDPAAIAM_01614	AJCIDKON_02019	LIAIEAPM_00833	ABJJGFLJ_00299	HPEJNNAH_00233	BDLNCNPA_02101	CAALFOIN_00840	BDMBNIHE_00971	OHALNIEN_00763	BBEOHCII_00835	PGKMFHKC_00784	CEHPNLDK_00567	BJHGMHFO_00394	FDPLCLKD_00784	OGMCCAIF_01001	CMGIABJI_01180	PBLCDJDF_01625	NOIEMAFJ_00767	BEJHABKI_01317	KNFFGINF_00029	HNJFIMIJ_01894	FLMJGHHK_01695	GDENKAOO_00321	KDEDJMLP_00339	GEGBDKOP_01495	AFHMEFJF_00095	CNEHPOEB_00063	CKOKFPAK_00674	FCAAFAHO_00883	AKBLAMMA_00608	ONHEGFJF_01990	CHIFNPHK_00389
fabD		Malonyl CoA-acyl carrier protein transacylase	46	46	1	180	6418				881	914	913	HFMNANMC_00399	BBNGAGFF_01192	NBLABIBC_00027	HHKPMNBD_01130	EDPAAIAM_01618	AJCIDKON_02015	LIAIEAPM_00829	ABJJGFLJ_00303	HPEJNNAH_00229	BDLNCNPA_02105	CAALFOIN_00836	BDMBNIHE_00975	OHALNIEN_00759	BBEOHCII_00831	PGKMFHKC_00780	CEHPNLDK_00571	BJHGMHFO_00398	FDPLCLKD_00780	OGMCCAIF_01005	CMGIABJI_01176	PBLCDJDF_01621	NOIEMAFJ_00763	BEJHABKI_01321	KNFFGINF_00025	HNJFIMIJ_01890	FLMJGHHK_01699	GDENKAOO_00325	KDEDJMLP_00343	GEGBDKOP_01499	AFHMEFJF_00099	CNEHPOEB_00059	CKOKFPAK_00670	FCAAFAHO_00879	AKBLAMMA_00604	ONHEGFJF_01986	CHIFNPHK_00393
hemN_1		Oxygen-independent coproporphyrinogen-III oxidase-like protein YqeR	46	46	1	180	6425				833	1046	1041	HFMNANMC_00403	BBNGAGFF_01188	NBLABIBC_00031	HHKPMNBD_01134	EDPAAIAM_01622	AJCIDKON_02011	LIAIEAPM_00825	ABJJGFLJ_00307	HPEJNNAH_00225	BDLNCNPA_02109	CAALFOIN_00832	BDMBNIHE_00979	OHALNIEN_00755	BBEOHCII_00827	PGKMFHKC_00776	CEHPNLDK_00575	BJHGMHFO_00402	FDPLCLKD_00776	OGMCCAIF_01009	CMGIABJI_01172	PBLCDJDF_01617	NOIEMAFJ_00759	BEJHABKI_01325	KNFFGINF_00021	HNJFIMIJ_01886	FLMJGHHK_01703	GDENKAOO_00329	KDEDJMLP_00347	GEGBDKOP_01503	AFHMEFJF_00103	CNEHPOEB_00055	CKOKFPAK_00666	FCAAFAHO_00875	AKBLAMMA_00599	ONHEGFJF_01982	CHIFNPHK_00397
disA		DNA integrity scanning protein DisA	46	46	1	180	6429				857	1049	1044	HFMNANMC_00407	BBNGAGFF_01184	NBLABIBC_00035	HHKPMNBD_01138	EDPAAIAM_01626	AJCIDKON_02007	LIAIEAPM_00821	ABJJGFLJ_00311	HPEJNNAH_00221	BDLNCNPA_02113	CAALFOIN_00828	BDMBNIHE_00983	OHALNIEN_00751	BBEOHCII_00823	PGKMFHKC_00772	CEHPNLDK_00579	BJHGMHFO_00406	FDPLCLKD_00772	OGMCCAIF_01013	CMGIABJI_01168	PBLCDJDF_01613	NOIEMAFJ_00755	BEJHABKI_01329	KNFFGINF_00017	HNJFIMIJ_01882	FLMJGHHK_01707	GDENKAOO_00333	KDEDJMLP_00351	GEGBDKOP_01507	AFHMEFJF_00107	CNEHPOEB_00051	CKOKFPAK_00662	FCAAFAHO_00871	AKBLAMMA_00592	ONHEGFJF_01977	CHIFNPHK_00401
copZ		Copper chaperone CopZ	46	46	1	180	6445				194	368	198	HFMNANMC_00418	BBNGAGFF_01173	NBLABIBC_00046	HHKPMNBD_01149	EDPAAIAM_01638	AJCIDKON_01995	LIAIEAPM_00809	ABJJGFLJ_00323	HPEJNNAH_00209	BDLNCNPA_02125	CAALFOIN_00817	BDMBNIHE_00994	OHALNIEN_00740	BBEOHCII_00812	PGKMFHKC_00761	CEHPNLDK_00590	BJHGMHFO_00417	FDPLCLKD_00761	OGMCCAIF_01024	CMGIABJI_01157	PBLCDJDF_01602	NOIEMAFJ_00744	BEJHABKI_01340	KNFFGINF_00006	HNJFIMIJ_01870	FLMJGHHK_01719	GDENKAOO_00344	KDEDJMLP_00362	GEGBDKOP_01519	AFHMEFJF_00118	CNEHPOEB_00039	CKOKFPAK_00650	FCAAFAHO_00860	AKBLAMMA_00577	ONHEGFJF_01966	CHIFNPHK_00412
psaA		Manganese ABC transporter substrate-binding lipoprotein	46	46	1	180	3438				569	962	904	HFMNANMC_00443	BBNGAGFF_01369	NBLABIBC_01700	HHKPMNBD_00110	EDPAAIAM_01707	AJCIDKON_00679	LIAIEAPM_01981	ABJJGFLJ_01750	HPEJNNAH_00024	BDLNCNPA_00253	CAALFOIN_01288	BDMBNIHE_01690	OHALNIEN_00962	BBEOHCII_00418	PGKMFHKC_00285	CEHPNLDK_00217	BJHGMHFO_00822	FDPLCLKD_00344	OGMCCAIF_00883	CMGIABJI_00205	PBLCDJDF_01476	NOIEMAFJ_01706	BEJHABKI_00493	KNFFGINF_01680	HNJFIMIJ_01955	FLMJGHHK_01844	GDENKAOO_01482	KDEDJMLP_01387	GEGBDKOP_02137	AFHMEFJF_00245	CNEHPOEB_01025	CKOKFPAK_00039	FCAAFAHO_00210	AKBLAMMA_01991	ONHEGFJF_00501	CHIFNPHK_01035
znuB_2		High-affinity zinc uptake system membrane protein ZnuB	46	46	1	180	3441				296	899	884	HFMNANMC_00445	BBNGAGFF_01371	NBLABIBC_01702	HHKPMNBD_00108	EDPAAIAM_01709	AJCIDKON_00677	LIAIEAPM_01979	ABJJGFLJ_00890	HPEJNNAH_00026	BDLNCNPA_00255	CAALFOIN_01290	BDMBNIHE_01688	OHALNIEN_00964	BBEOHCII_00416	PGKMFHKC_00283	CEHPNLDK_00215	BJHGMHFO_00824	FDPLCLKD_00342	OGMCCAIF_00881	CMGIABJI_00203	PBLCDJDF_01474	NOIEMAFJ_01708	BEJHABKI_00495	KNFFGINF_01678	HNJFIMIJ_01953	FLMJGHHK_01846	GDENKAOO_01480	KDEDJMLP_01385	GEGBDKOP_02139	AFHMEFJF_00247	CNEHPOEB_01027	CKOKFPAK_00037	FCAAFAHO_00208	AKBLAMMA_01989	ONHEGFJF_00503	CHIFNPHK_01037
glgC		Glucose-1-phosphate adenylyltransferase	46	46	1	180	942				953	1145	1140	HFMNANMC_00483	BBNGAGFF_01410	NBLABIBC_01741	HHKPMNBD_00070	EDPAAIAM_00096	AJCIDKON_01878	LIAIEAPM_00949	ABJJGFLJ_00921	HPEJNNAH_00095	BDLNCNPA_01886	CAALFOIN_01137	BDMBNIHE_01650	OHALNIEN_00480	BBEOHCII_00378	PGKMFHKC_00245	CEHPNLDK_00177	BJHGMHFO_00863	FDPLCLKD_00303	OGMCCAIF_00842	CMGIABJI_00165	PBLCDJDF_01436	NOIEMAFJ_01746	BEJHABKI_00534	KNFFGINF_01640	HNJFIMIJ_00120	FLMJGHHK_00008	GDENKAOO_01442	KDEDJMLP_01346	GEGBDKOP_00265	AFHMEFJF_01573	CNEHPOEB_01959	CKOKFPAK_01885	FCAAFAHO_00170	AKBLAMMA_01932	ONHEGFJF_00553	CHIFNPHK_01075
glgD		Glycogen biosynthesis protein GlgD	46	46	1	180	938				893	1163	1151	HFMNANMC_00484	BBNGAGFF_01411	NBLABIBC_01742	HHKPMNBD_00069	EDPAAIAM_00095	AJCIDKON_01877	LIAIEAPM_00948	ABJJGFLJ_00920	HPEJNNAH_00096	BDLNCNPA_01885	CAALFOIN_01138	BDMBNIHE_01649	OHALNIEN_00481	BBEOHCII_00377	PGKMFHKC_00244	CEHPNLDK_00176	BJHGMHFO_00864	FDPLCLKD_00302	OGMCCAIF_00841	CMGIABJI_00164	PBLCDJDF_01435	NOIEMAFJ_01747	BEJHABKI_00535	KNFFGINF_01639	HNJFIMIJ_00119	FLMJGHHK_00007	GDENKAOO_01441	KDEDJMLP_01345	GEGBDKOP_00266	AFHMEFJF_01574	CNEHPOEB_01958	CKOKFPAK_01884	FCAAFAHO_00169	AKBLAMMA_01929	ONHEGFJF_00555	CHIFNPHK_01076
fruA_2		PTS system fructose-specific EIIABC component	46	46	1	180	931				569	1865	1836	HFMNANMC_00488	BBNGAGFF_01415	NBLABIBC_01746	HHKPMNBD_00065	EDPAAIAM_00091	AJCIDKON_01873	LIAIEAPM_02152	ABJJGFLJ_00916	HPEJNNAH_00594	BDLNCNPA_01881	CAALFOIN_01142	BDMBNIHE_01645	OHALNIEN_00485	BBEOHCII_00373	PGKMFHKC_00240	CEHPNLDK_00172	BJHGMHFO_00868	FDPLCLKD_00298	OGMCCAIF_00837	CMGIABJI_00160	PBLCDJDF_01431	NOIEMAFJ_01751	BEJHABKI_00539	KNFFGINF_01635	HNJFIMIJ_00115	FLMJGHHK_00003	GDENKAOO_01437	KDEDJMLP_01341	GEGBDKOP_00270	AFHMEFJF_01578	CNEHPOEB_01954	CKOKFPAK_01880	FCAAFAHO_00165	AKBLAMMA_01923	ONHEGFJF_00560	CHIFNPHK_01080
trmB		tRNA (guanine-N(7)-)-methyltransferase	46	46	1	180	918				347	704	695	HFMNANMC_00497	BBNGAGFF_01424	NBLABIBC_01755	HHKPMNBD_00224	EDPAAIAM_00695	AJCIDKON_00840	LIAIEAPM_00902	ABJJGFLJ_00738	HPEJNNAH_01195	BDLNCNPA_01160	CAALFOIN_01151	BDMBNIHE_01882	OHALNIEN_00494	BBEOHCII_00364	PGKMFHKC_00231	CEHPNLDK_00163	BJHGMHFO_00877	FDPLCLKD_00289	OGMCCAIF_00828	CMGIABJI_00151	PBLCDJDF_01422	NOIEMAFJ_01760	BEJHABKI_00548	KNFFGINF_01625	HNJFIMIJ_00605	FLMJGHHK_00553	GDENKAOO_01428	KDEDJMLP_01332	GEGBDKOP_02263	AFHMEFJF_01587	CNEHPOEB_01637	CKOKFPAK_02319	FCAAFAHO_00156	AKBLAMMA_01909	ONHEGFJF_00572	CHIFNPHK_01089
group_2825		hypothetical protein	46	46	1	180	4115				314	392	389	HFMNANMC_00499	BBNGAGFF_01648	NBLABIBC_01205	HHKPMNBD_00486	EDPAAIAM_00715	AJCIDKON_01482	LIAIEAPM_01240	ABJJGFLJ_00758	HPEJNNAH_02053	BDLNCNPA_01140	CAALFOIN_00540	BDMBNIHE_01978	OHALNIEN_02008	BBEOHCII_02104	PGKMFHKC_02095	CEHPNLDK_01805	BJHGMHFO_01205	FDPLCLKD_01774	OGMCCAIF_00571	CMGIABJI_02016	PBLCDJDF_00009	NOIEMAFJ_01160	BEJHABKI_01228	KNFFGINF_01061	HNJFIMIJ_00625	FLMJGHHK_00533	GDENKAOO_00608	KDEDJMLP_01074	GEGBDKOP_02243	AFHMEFJF_01174	CNEHPOEB_01577	CKOKFPAK_02339	FCAAFAHO_02250	AKBLAMMA_01191	ONHEGFJF_00946	CHIFNPHK_01362
ydcV		Inner membrane ABC transporter permease protein YdcV	46	46	1	180	4401				662	773	770	HFMNANMC_00508	BBNGAGFF_01657	NBLABIBC_01214	HHKPMNBD_00477	EDPAAIAM_01595	AJCIDKON_02155	LIAIEAPM_01405	ABJJGFLJ_01332	HPEJNNAH_00953	BDLNCNPA_01319	CAALFOIN_00529	BDMBNIHE_00602	OHALNIEN_01999	BBEOHCII_02095	PGKMFHKC_02086	CEHPNLDK_01796	BJHGMHFO_01214	FDPLCLKD_01765	OGMCCAIF_00580	CMGIABJI_02007	PBLCDJDF_00018	NOIEMAFJ_01151	BEJHABKI_01237	KNFFGINF_01070	HNJFIMIJ_01711	FLMJGHHK_01475	GDENKAOO_00617	KDEDJMLP_01083	GEGBDKOP_02217	AFHMEFJF_02193	CNEHPOEB_00027	CKOKFPAK_02365	FCAAFAHO_02241	AKBLAMMA_01203	ONHEGFJF_00936	CHIFNPHK_01353
group_2830		hypothetical protein	46	46	1	180	4357				203	422	417	HFMNANMC_00530	BBNGAGFF_01679	NBLABIBC_01237	HHKPMNBD_00453	EDPAAIAM_01221	AJCIDKON_02177	LIAIEAPM_01130	ABJJGFLJ_02195	HPEJNNAH_02125	BDLNCNPA_01485	CAALFOIN_00509	BDMBNIHE_00578	OHALNIEN_01977	BBEOHCII_02073	PGKMFHKC_02064	CEHPNLDK_01774	BJHGMHFO_01235	FDPLCLKD_01743	OGMCCAIF_00601	CMGIABJI_01985	PBLCDJDF_00038	NOIEMAFJ_01129	BEJHABKI_01258	KNFFGINF_01093	HNJFIMIJ_01252	FLMJGHHK_01128	GDENKAOO_00639	KDEDJMLP_01104	GEGBDKOP_02184	AFHMEFJF_00953	CNEHPOEB_00003	CKOKFPAK_02398	FCAAFAHO_02219	AKBLAMMA_01234	ONHEGFJF_00908	CHIFNPHK_01331
czcR_2		Transcriptional activator protein CzcR	46	46	1	180	4345				446	683	677	HFMNANMC_00538	BBNGAGFF_01687	NBLABIBC_01245	HHKPMNBD_00445	EDPAAIAM_01228	AJCIDKON_02185	LIAIEAPM_00752	ABJJGFLJ_02188	HPEJNNAH_01419	BDLNCNPA_01494	CAALFOIN_00502	BDMBNIHE_00571	OHALNIEN_01969	BBEOHCII_02065	PGKMFHKC_02056	CEHPNLDK_01766	BJHGMHFO_01243	FDPLCLKD_01735	OGMCCAIF_00609	CMGIABJI_01977	PBLCDJDF_00045	NOIEMAFJ_01121	BEJHABKI_01266	KNFFGINF_01101	HNJFIMIJ_01259	FLMJGHHK_01135	GDENKAOO_00646	KDEDJMLP_01112	GEGBDKOP_02177	AFHMEFJF_00945	CNEHPOEB_00849	CKOKFPAK_02405	FCAAFAHO_02211	AKBLAMMA_01245	ONHEGFJF_00899	CHIFNPHK_01323
fepC_1		Ferric enterobactin transport ATP-binding protein FepC	46	46	1	180	877				395	770	761	HFMNANMC_00579	BBNGAGFF_00395	NBLABIBC_00150	HHKPMNBD_01419	EDPAAIAM_01403	AJCIDKON_01080	LIAIEAPM_00697	ABJJGFLJ_00175	HPEJNNAH_00621	BDLNCNPA_01786	CAALFOIN_00212	BDMBNIHE_00228	OHALNIEN_00639	BBEOHCII_00140	PGKMFHKC_00658	CEHPNLDK_00693	BJHGMHFO_00576	FDPLCLKD_00658	OGMCCAIF_01190	CMGIABJI_01054	PBLCDJDF_00366	NOIEMAFJ_00643	BEJHABKI_00871	KNFFGINF_00564	HNJFIMIJ_00502	FLMJGHHK_00426	GDENKAOO_00447	KDEDJMLP_00466	GEGBDKOP_00418	AFHMEFJF_00015	CNEHPOEB_01146	CKOKFPAK_01734	FCAAFAHO_00694	AKBLAMMA_00532	ONHEGFJF_01820	CHIFNPHK_00515
group_2848		hypothetical protein	46	46	1	180	794				929	992	990	HFMNANMC_00589	BBNGAGFF_00385	NBLABIBC_00161	HHKPMNBD_01426	EDPAAIAM_00083	AJCIDKON_01865	LIAIEAPM_00983	ABJJGFLJ_02009	HPEJNNAH_00586	BDLNCNPA_01873	CAALFOIN_00205	BDMBNIHE_00219	OHALNIEN_00630	BBEOHCII_00150	PGKMFHKC_00648	CEHPNLDK_00703	BJHGMHFO_00585	FDPLCLKD_00648	OGMCCAIF_01199	CMGIABJI_01044	PBLCDJDF_00359	NOIEMAFJ_00634	BEJHABKI_00880	KNFFGINF_00574	HNJFIMIJ_01676	FLMJGHHK_01671	GDENKAOO_00454	KDEDJMLP_00475	GEGBDKOP_00278	AFHMEFJF_00006	CNEHPOEB_01946	CKOKFPAK_01872	FCAAFAHO_00684	AKBLAMMA_00543	ONHEGFJF_01811	CHIFNPHK_00525
group_2850		hypothetical protein	46	46	1	180	748				251	623	598	HFMNANMC_00612	BBNGAGFF_00368	NBLABIBC_00184	HHKPMNBD_01448	EDPAAIAM_00007	AJCIDKON_01837	LIAIEAPM_01575	ABJJGFLJ_01987	HPEJNNAH_01473	BDLNCNPA_01851	CAALFOIN_00183	BDMBNIHE_00202	OHALNIEN_00608	BBEOHCII_00172	PGKMFHKC_00626	CEHPNLDK_00725	BJHGMHFO_00602	FDPLCLKD_00626	OGMCCAIF_01216	CMGIABJI_00372	PBLCDJDF_00337	NOIEMAFJ_00611	BEJHABKI_00897	KNFFGINF_00596	HNJFIMIJ_01698	FLMJGHHK_01649	GDENKAOO_00476	KDEDJMLP_00492	GEGBDKOP_00354	AFHMEFJF_00841	CNEHPOEB_01924	CKOKFPAK_01796	FCAAFAHO_00662	AKBLAMMA_00296	ONHEGFJF_01786	CHIFNPHK_00547
mnmA_1		tRNA-specific 2-thiouridylase MnmA	46	46	1	180	747				461	1052	1039	HFMNANMC_00613	BBNGAGFF_00367	NBLABIBC_00185	HHKPMNBD_01449	EDPAAIAM_00006	AJCIDKON_01836	LIAIEAPM_01576	ABJJGFLJ_01986	HPEJNNAH_01474	BDLNCNPA_01850	CAALFOIN_00182	BDMBNIHE_00201	OHALNIEN_00607	BBEOHCII_00173	PGKMFHKC_00625	CEHPNLDK_00726	BJHGMHFO_00603	FDPLCLKD_00625	OGMCCAIF_01217	CMGIABJI_00373	PBLCDJDF_00336	NOIEMAFJ_00610	BEJHABKI_00898	KNFFGINF_00597	HNJFIMIJ_01699	FLMJGHHK_01648	GDENKAOO_00477	KDEDJMLP_00493	GEGBDKOP_00356	AFHMEFJF_00842	CNEHPOEB_01923	CKOKFPAK_01795	FCAAFAHO_00661	AKBLAMMA_00294	ONHEGFJF_01784	CHIFNPHK_00548
group_2855		hypothetical protein	46	46	1	180	6507				212	212	212	HFMNANMC_00624	BBNGAGFF_00356	NBLABIBC_00197	HHKPMNBD_01459	EDPAAIAM_01347	AJCIDKON_01826	LIAIEAPM_00245	ABJJGFLJ_00964	HPEJNNAH_01680	BDLNCNPA_01839	CAALFOIN_00175	BDMBNIHE_00190	OHALNIEN_00596	BBEOHCII_00184	PGKMFHKC_00614	CEHPNLDK_00737	BJHGMHFO_00614	FDPLCLKD_00614	OGMCCAIF_01227	CMGIABJI_00384	PBLCDJDF_00324	NOIEMAFJ_00599	BEJHABKI_00908	KNFFGINF_00608	HNJFIMIJ_00555	FLMJGHHK_00373	GDENKAOO_01840	KDEDJMLP_00503	GEGBDKOP_00367	AFHMEFJF_00853	CNEHPOEB_01913	CKOKFPAK_01784	FCAAFAHO_00650	AKBLAMMA_00277	ONHEGFJF_01770	CHIFNPHK_00559
group_2858		hypothetical protein	46	46	1	180	6514				542	611	609	HFMNANMC_00629	BBNGAGFF_00351	NBLABIBC_00203	HHKPMNBD_01464	EDPAAIAM_01342	AJCIDKON_01583	LIAIEAPM_00805	ABJJGFLJ_00959	HPEJNNAH_01675	BDLNCNPA_01834	CAALFOIN_00170	BDMBNIHE_00185	OHALNIEN_00591	BBEOHCII_00189	PGKMFHKC_00609	CEHPNLDK_00742	BJHGMHFO_00619	FDPLCLKD_00609	OGMCCAIF_01232	CMGIABJI_00389	PBLCDJDF_00319	NOIEMAFJ_00594	BEJHABKI_00913	KNFFGINF_00613	HNJFIMIJ_00550	FLMJGHHK_00378	GDENKAOO_01845	KDEDJMLP_00558	GEGBDKOP_00372	AFHMEFJF_00858	CNEHPOEB_01908	CKOKFPAK_01779	FCAAFAHO_00645	AKBLAMMA_00265	ONHEGFJF_01764	CHIFNPHK_00564
group_2859		hypothetical protein	46	46	1	180	6515				650	677	676	HFMNANMC_00630	BBNGAGFF_00350	NBLABIBC_00204	HHKPMNBD_01465	EDPAAIAM_01341	AJCIDKON_01584	LIAIEAPM_00804	ABJJGFLJ_00958	HPEJNNAH_01674	BDLNCNPA_01833	CAALFOIN_00169	BDMBNIHE_00184	OHALNIEN_00590	BBEOHCII_00190	PGKMFHKC_00608	CEHPNLDK_00743	BJHGMHFO_00620	FDPLCLKD_00608	OGMCCAIF_01233	CMGIABJI_00390	PBLCDJDF_00318	NOIEMAFJ_00593	BEJHABKI_00914	KNFFGINF_00614	HNJFIMIJ_00549	FLMJGHHK_00379	GDENKAOO_01846	KDEDJMLP_00559	GEGBDKOP_00373	AFHMEFJF_00859	CNEHPOEB_01907	CKOKFPAK_01778	FCAAFAHO_00644	AKBLAMMA_00264	ONHEGFJF_01763	CHIFNPHK_00565
prfA		Peptide chain release factor 1	46	46	1	180	6516				623	1079	1069	HFMNANMC_00631	BBNGAGFF_00349	NBLABIBC_00205	HHKPMNBD_01466	EDPAAIAM_01340	AJCIDKON_01585	LIAIEAPM_00803	ABJJGFLJ_00957	HPEJNNAH_01673	BDLNCNPA_01832	CAALFOIN_00168	BDMBNIHE_00183	OHALNIEN_00589	BBEOHCII_00191	PGKMFHKC_00607	CEHPNLDK_00744	BJHGMHFO_00621	FDPLCLKD_00607	OGMCCAIF_01234	CMGIABJI_00391	PBLCDJDF_00317	NOIEMAFJ_00592	BEJHABKI_00915	KNFFGINF_00615	HNJFIMIJ_00548	FLMJGHHK_00380	GDENKAOO_01847	KDEDJMLP_00560	GEGBDKOP_00374	AFHMEFJF_00860	CNEHPOEB_01906	CKOKFPAK_01777	FCAAFAHO_00643	AKBLAMMA_00263	ONHEGFJF_01761	CHIFNPHK_00566
group_2863		Farnesyl diphosphate synthase	46	46	1	180	6521				314	872	859	HFMNANMC_00636	BBNGAGFF_00344	NBLABIBC_00210	HHKPMNBD_01471	EDPAAIAM_01335	AJCIDKON_01590	LIAIEAPM_00798	ABJJGFLJ_00952	HPEJNNAH_01668	BDLNCNPA_01827	CAALFOIN_00163	BDMBNIHE_00178	OHALNIEN_00584	BBEOHCII_00196	PGKMFHKC_00602	CEHPNLDK_00749	BJHGMHFO_00626	FDPLCLKD_00602	OGMCCAIF_01239	CMGIABJI_00396	PBLCDJDF_00312	NOIEMAFJ_00587	BEJHABKI_00920	KNFFGINF_00620	HNJFIMIJ_00543	FLMJGHHK_00385	GDENKAOO_01852	KDEDJMLP_00565	GEGBDKOP_00379	AFHMEFJF_00865	CNEHPOEB_01901	CKOKFPAK_01772	FCAAFAHO_00638	AKBLAMMA_00258	ONHEGFJF_01756	CHIFNPHK_00571
fcl		GDP-L-fucose synthase	46	46	1	180	7772				794	938	931	HFMNANMC_00645	BBNGAGFF_00335	NBLABIBC_00220	HHKPMNBD_01479	EDPAAIAM_02205	AJCIDKON_02133	LIAIEAPM_00142	ABJJGFLJ_01669	HPEJNNAH_01657	BDLNCNPA_01471	CAALFOIN_00154	BDMBNIHE_00169	OHALNIEN_00576	BBEOHCII_00205	PGKMFHKC_00593	CEHPNLDK_00758	BJHGMHFO_00635	FDPLCLKD_00593	OGMCCAIF_01248	CMGIABJI_00405	PBLCDJDF_00303	NOIEMAFJ_00579	BEJHABKI_00929	KNFFGINF_00629	HNJFIMIJ_02253	FLMJGHHK_02117	GDENKAOO_01861	KDEDJMLP_00574	GEGBDKOP_01536	AFHMEFJF_00874	CNEHPOEB_01648	CKOKFPAK_00633	FCAAFAHO_00629	AKBLAMMA_00243	ONHEGFJF_01744	CHIFNPHK_00580
group_2869		hypothetical protein	46	46	1	180	7770				248	311	309	HFMNANMC_00647	BBNGAGFF_00333	NBLABIBC_00222	HHKPMNBD_01481	EDPAAIAM_02206	AJCIDKON_02131	LIAIEAPM_00141	ABJJGFLJ_01668	HPEJNNAH_02147	BDLNCNPA_02060	CAALFOIN_00152	BDMBNIHE_00167	OHALNIEN_00574	BBEOHCII_00207	PGKMFHKC_00591	CEHPNLDK_00760	BJHGMHFO_00637	FDPLCLKD_00591	OGMCCAIF_01250	CMGIABJI_00407	PBLCDJDF_00301	NOIEMAFJ_00577	BEJHABKI_00931	KNFFGINF_00631	HNJFIMIJ_02252	FLMJGHHK_02118	GDENKAOO_01863	KDEDJMLP_00576	GEGBDKOP_01537	AFHMEFJF_00876	CNEHPOEB_01650	CKOKFPAK_00632	FCAAFAHO_00627	AKBLAMMA_00241	ONHEGFJF_01742	CHIFNPHK_00582
ffh		Signal recognition particle protein	46	46	1	180	7768				953	1349	1340	HFMNANMC_00648	BBNGAGFF_00332	NBLABIBC_00223	HHKPMNBD_01482	EDPAAIAM_02207	AJCIDKON_02130	LIAIEAPM_00140	ABJJGFLJ_01667	HPEJNNAH_02148	BDLNCNPA_02059	CAALFOIN_00151	BDMBNIHE_00166	OHALNIEN_00573	BBEOHCII_00208	PGKMFHKC_00590	CEHPNLDK_00761	BJHGMHFO_00638	FDPLCLKD_00590	OGMCCAIF_01251	CMGIABJI_00408	PBLCDJDF_00300	NOIEMAFJ_00576	BEJHABKI_00932	KNFFGINF_00632	HNJFIMIJ_02251	FLMJGHHK_02119	GDENKAOO_01864	KDEDJMLP_00577	GEGBDKOP_01538	AFHMEFJF_00877	CNEHPOEB_01651	CKOKFPAK_00631	FCAAFAHO_00626	AKBLAMMA_00240	ONHEGFJF_01740	CHIFNPHK_00583
btr		HTH-type transcriptional activator Btr	46	46	1	180	4564				668	974	962	HFMNANMC_00669	BBNGAGFF_01896	NBLABIBC_01316	HHKPMNBD_00338	EDPAAIAM_01977	AJCIDKON_00427	LIAIEAPM_00251	ABJJGFLJ_00685	HPEJNNAH_02198	BDLNCNPA_00416	CAALFOIN_01847	BDMBNIHE_00259	OHALNIEN_01339	BBEOHCII_01083	PGKMFHKC_01225	CEHPNLDK_01001	BJHGMHFO_00969	FDPLCLKD_00976	OGMCCAIF_00736	CMGIABJI_00683	PBLCDJDF_00174	NOIEMAFJ_01833	BEJHABKI_00640	KNFFGINF_00377	HNJFIMIJ_01992	FLMJGHHK_01797	GDENKAOO_00827	KDEDJMLP_01239	GEGBDKOP_01963	AFHMEFJF_01939	CNEHPOEB_02180	CKOKFPAK_00210	FCAAFAHO_01162	AKBLAMMA_01445	ONHEGFJF_00731	CHIFNPHK_01209
group_2876		hypothetical protein	46	46	1	180	4567				554	584	582	HFMNANMC_00672	BBNGAGFF_01899	NBLABIBC_01313	HHKPMNBD_00335	EDPAAIAM_01980	AJCIDKON_00430	LIAIEAPM_00254	ABJJGFLJ_00682	HPEJNNAH_01320	BDLNCNPA_00419	CAALFOIN_01850	BDMBNIHE_00262	OHALNIEN_01286	BBEOHCII_01086	PGKMFHKC_01228	CEHPNLDK_01004	BJHGMHFO_00966	FDPLCLKD_00979	OGMCCAIF_00739	CMGIABJI_00686	PBLCDJDF_00178	NOIEMAFJ_01836	BEJHABKI_00637	KNFFGINF_00374	HNJFIMIJ_01995	FLMJGHHK_01800	GDENKAOO_00830	KDEDJMLP_01242	GEGBDKOP_01960	AFHMEFJF_01942	CNEHPOEB_01205	CKOKFPAK_00213	FCAAFAHO_01165	AKBLAMMA_01451	ONHEGFJF_00727	CHIFNPHK_01206
ecfT		Energy-coupling factor transporter transmembrane protein EcfT	46	46	1	180	4570				239	686	674	HFMNANMC_00673	BBNGAGFF_01900	NBLABIBC_01312	HHKPMNBD_00334	EDPAAIAM_01981	AJCIDKON_00431	LIAIEAPM_00255	ABJJGFLJ_00681	HPEJNNAH_01321	BDLNCNPA_00420	CAALFOIN_01851	BDMBNIHE_00263	OHALNIEN_01285	BBEOHCII_01087	PGKMFHKC_01229	CEHPNLDK_01005	BJHGMHFO_00965	FDPLCLKD_00980	OGMCCAIF_00740	CMGIABJI_00687	PBLCDJDF_00179	NOIEMAFJ_01837	BEJHABKI_00636	KNFFGINF_00373	HNJFIMIJ_01996	FLMJGHHK_01801	GDENKAOO_00831	KDEDJMLP_01243	GEGBDKOP_01959	AFHMEFJF_01943	CNEHPOEB_01204	CKOKFPAK_00214	FCAAFAHO_01166	AKBLAMMA_01452	ONHEGFJF_00726	CHIFNPHK_01205
group_2879		hypothetical protein	46	46	1	180	1760				581	596	581	HFMNANMC_00679	BBNGAGFF_01035	NBLABIBC_00896	HHKPMNBD_00203	EDPAAIAM_02213	AJCIDKON_01338	LIAIEAPM_02283	ABJJGFLJ_00532	HPEJNNAH_01228	BDLNCNPA_01994	CAALFOIN_01939	BDMBNIHE_01937	OHALNIEN_01164	BBEOHCII_00967	PGKMFHKC_01112	CEHPNLDK_00454	BJHGMHFO_00346	FDPLCLKD_00861	OGMCCAIF_00914	CMGIABJI_00994	PBLCDJDF_01934	NOIEMAFJ_00868	BEJHABKI_00823	KNFFGINF_01994	HNJFIMIJ_02199	FLMJGHHK_02080	GDENKAOO_02039	KDEDJMLP_02297	GEGBDKOP_01039	AFHMEFJF_02141	CNEHPOEB_01309	CKOKFPAK_01117	FCAAFAHO_01050	AKBLAMMA_03200	ONHEGFJF_00019	CHIFNPHK_02288
ywlC		Threonylcarbamoyl-AMP synthase	46	46	1	180	6374				608	608	608	HFMNANMC_00705	BBNGAGFF_01220	NBLABIBC_00764	HHKPMNBD_01101	EDPAAIAM_01809	AJCIDKON_01029	LIAIEAPM_00123	ABJJGFLJ_00617	HPEJNNAH_01932	BDLNCNPA_00802	CAALFOIN_00864	BDMBNIHE_00948	OHALNIEN_00788	BBEOHCII_00859	PGKMFHKC_00808	CEHPNLDK_00542	BJHGMHFO_00371	FDPLCLKD_00809	OGMCCAIF_00978	CMGIABJI_01205	PBLCDJDF_01648	NOIEMAFJ_02020	BEJHABKI_01294	KNFFGINF_00053	HNJFIMIJ_01657	FLMJGHHK_01438	GDENKAOO_00298	KDEDJMLP_00316	GEGBDKOP_01467	AFHMEFJF_02197	CNEHPOEB_00088	CKOKFPAK_00702	FCAAFAHO_00907	AKBLAMMA_00647	ONHEGFJF_02016	CHIFNPHK_00365
gyrB		DNA gyrase subunit B	46	46	1	180	7262				1115	1916	1898	HFMNANMC_00725	BBNGAGFF_01248	NBLABIBC_00746	HHKPMNBD_00983	EDPAAIAM_01101	AJCIDKON_00960	LIAIEAPM_02047	ABJJGFLJ_01217	HPEJNNAH_01864	BDLNCNPA_01747	CAALFOIN_01891	BDMBNIHE_00837	OHALNIEN_00552	BBEOHCII_00578	PGKMFHKC_00526	CEHPNLDK_00336	BJHGMHFO_00115	FDPLCLKD_00500	OGMCCAIF_00182	CMGIABJI_00820	PBLCDJDF_01803	NOIEMAFJ_00924	BEJHABKI_00242	KNFFGINF_01791	HNJFIMIJ_00915	FLMJGHHK_00915	GDENKAOO_00019	KDEDJMLP_00019	GEGBDKOP_01075	AFHMEFJF_01871	CNEHPOEB_01716	CKOKFPAK_01081	FCAAFAHO_00427	AKBLAMMA_03108	ONHEGFJF_02334	CHIFNPHK_00005
pth		Peptidyl-tRNA hydrolase	46	46	1	180	7273				560	560	560	HFMNANMC_00730	BBNGAGFF_01253	NBLABIBC_00741	HHKPMNBD_00988	EDPAAIAM_01096	AJCIDKON_00955	LIAIEAPM_02052	ABJJGFLJ_01222	HPEJNNAH_01859	BDLNCNPA_01752	CAALFOIN_01886	BDMBNIHE_00842	OHALNIEN_00557	BBEOHCII_00583	PGKMFHKC_00531	CEHPNLDK_00341	BJHGMHFO_00120	FDPLCLKD_00505	OGMCCAIF_00187	CMGIABJI_00825	PBLCDJDF_01808	NOIEMAFJ_00929	BEJHABKI_00247	KNFFGINF_01796	HNJFIMIJ_00920	FLMJGHHK_00910	GDENKAOO_00024	KDEDJMLP_00024	GEGBDKOP_01081	AFHMEFJF_01866	CNEHPOEB_01721	CKOKFPAK_01076	FCAAFAHO_00432	AKBLAMMA_03097	ONHEGFJF_02328	CHIFNPHK_00010
rnfE		Electron transport complex subunit RnfE	46	46	1	180	7277				377	605	600	HFMNANMC_00734	BBNGAGFF_01257	NBLABIBC_00737	HHKPMNBD_00992	EDPAAIAM_01092	AJCIDKON_00951	LIAIEAPM_02056	ABJJGFLJ_01226	HPEJNNAH_01855	BDLNCNPA_01756	CAALFOIN_01882	BDMBNIHE_00846	OHALNIEN_00561	BBEOHCII_00587	PGKMFHKC_00535	CEHPNLDK_00345	BJHGMHFO_00124	FDPLCLKD_00509	OGMCCAIF_00191	CMGIABJI_00829	PBLCDJDF_01812	NOIEMAFJ_00933	BEJHABKI_00251	KNFFGINF_01800	HNJFIMIJ_00924	FLMJGHHK_00906	GDENKAOO_00028	KDEDJMLP_00028	GEGBDKOP_01085	AFHMEFJF_01862	CNEHPOEB_01725	CKOKFPAK_01072	FCAAFAHO_00436	AKBLAMMA_03093	ONHEGFJF_02324	CHIFNPHK_00014
yiaD_1		putative lipoprotein YiaD	46	46	1	180	7296				653	653	653	HFMNANMC_00744	BBNGAGFF_01362	NBLABIBC_00726	HHKPMNBD_01002	EDPAAIAM_01076	AJCIDKON_00936	LIAIEAPM_02072	ABJJGFLJ_01242	HPEJNNAH_01146	BDLNCNPA_02035	CAALFOIN_00229	BDMBNIHE_00861	OHALNIEN_01168	BBEOHCII_00976	PGKMFHKC_01359	CEHPNLDK_00896	BJHGMHFO_00135	FDPLCLKD_00869	OGMCCAIF_00202	CMGIABJI_01026	PBLCDJDF_01782	NOIEMAFJ_00003	BEJHABKI_00262	KNFFGINF_01998	HNJFIMIJ_00940	FLMJGHHK_00890	GDENKAOO_00038	KDEDJMLP_00039	GEGBDKOP_01101	AFHMEFJF_01137	CNEHPOEB_01740	CKOKFPAK_01053	FCAAFAHO_01058	AKBLAMMA_01080	ONHEGFJF_02312	CHIFNPHK_00024
group_2896		hypothetical protein	46	46	1	180	7302				110	284	280	HFMNANMC_00751	BBNGAGFF_00010	NBLABIBC_00719	HHKPMNBD_01009	EDPAAIAM_01069	AJCIDKON_00929	LIAIEAPM_01275	ABJJGFLJ_01249	HPEJNNAH_00718	BDLNCNPA_02028	CAALFOIN_00236	BDMBNIHE_00868	OHALNIEN_01433	BBEOHCII_00990	PGKMFHKC_01373	CEHPNLDK_00906	BJHGMHFO_00809	FDPLCLKD_00883	OGMCCAIF_00944	CMGIABJI_01022	PBLCDJDF_01775	NOIEMAFJ_00010	BEJHABKI_00847	KNFFGINF_02014	HNJFIMIJ_00947	FLMJGHHK_00883	GDENKAOO_00045	KDEDJMLP_00046	GEGBDKOP_01108	AFHMEFJF_01130	CNEHPOEB_01862	CKOKFPAK_01046	FCAAFAHO_01068	AKBLAMMA_01073	ONHEGFJF_02305	CHIFNPHK_00031
cobO		Cob(I)yrinic acid a,c-diamide adenosyltransferase	46	46	1	180	1705				335	518	514	HFMNANMC_00774	BBNGAGFF_00217	NBLABIBC_00505	HHKPMNBD_01512	EDPAAIAM_00925	AJCIDKON_00482	LIAIEAPM_01930	ABJJGFLJ_02128	HPEJNNAH_00366	BDLNCNPA_00139	CAALFOIN_01657	BDMBNIHE_00473	OHALNIEN_02222	BBEOHCII_00072	PGKMFHKC_00171	CEHPNLDK_02062	BJHGMHFO_01777	FDPLCLKD_01991	OGMCCAIF_02000	CMGIABJI_02122	PBLCDJDF_01369	NOIEMAFJ_01666	BEJHABKI_02027	KNFFGINF_01305	HNJFIMIJ_00815	FLMJGHHK_00785	GDENKAOO_01556	KDEDJMLP_01780	GEGBDKOP_00800	AFHMEFJF_00980	CNEHPOEB_00348	CKOKFPAK_01355	FCAAFAHO_01773	AKBLAMMA_02887	ONHEGFJF_00184	CHIFNPHK_02023
group_2898		hypothetical protein	46	46	1	180	2821				356	1769	1738	HFMNANMC_00783	BBNGAGFF_00207	NBLABIBC_00426	HHKPMNBD_01503	EDPAAIAM_00934	AJCIDKON_00263	LIAIEAPM_01939	ABJJGFLJ_02137	HPEJNNAH_00357	BDLNCNPA_01102	CAALFOIN_01648	BDMBNIHE_00463	OHALNIEN_02231	BBEOHCII_00081	PGKMFHKC_00999	CEHPNLDK_02071	BJHGMHFO_01786	FDPLCLKD_02000	OGMCCAIF_00347	CMGIABJI_02131	PBLCDJDF_01378	NOIEMAFJ_01675	BEJHABKI_00388	KNFFGINF_01314	HNJFIMIJ_00806	FLMJGHHK_00776	GDENKAOO_01565	KDEDJMLP_02187	GEGBDKOP_00809	AFHMEFJF_01718	CNEHPOEB_00339	CKOKFPAK_01346	FCAAFAHO_01706	AKBLAMMA_02900	ONHEGFJF_00197	CHIFNPHK_02103
uppS		Isoprenyl transferase	46	46	1	180	2707				692	692	692	HFMNANMC_00817	BBNGAGFF_00627	NBLABIBC_00865	HHKPMNBD_01722	EDPAAIAM_01848	AJCIDKON_00758	LIAIEAPM_01167	ABJJGFLJ_00512	HPEJNNAH_00012	BDLNCNPA_01611	CAALFOIN_01783	BDMBNIHE_00637	OHALNIEN_02053	BBEOHCII_02150	PGKMFHKC_02142	CEHPNLDK_01892	BJHGMHFO_00013	FDPLCLKD_01821	OGMCCAIF_00080	CMGIABJI_01687	PBLCDJDF_01202	NOIEMAFJ_00382	BEJHABKI_00140	KNFFGINF_01135	HNJFIMIJ_01929	FLMJGHHK_01757	GDENKAOO_01917	KDEDJMLP_02059	GEGBDKOP_00898	AFHMEFJF_02073	CNEHPOEB_01075	CKOKFPAK_01257	FCAAFAHO_00091	AKBLAMMA_02953	ONHEGFJF_00244	CHIFNPHK_02185
frr		Ribosome-recycling factor	46	46	1	180	2706				515	569	567	HFMNANMC_00818	BBNGAGFF_00626	NBLABIBC_00864	HHKPMNBD_01723	EDPAAIAM_01847	AJCIDKON_00757	LIAIEAPM_01168	ABJJGFLJ_00513	HPEJNNAH_00131	BDLNCNPA_00198	CAALFOIN_01784	BDMBNIHE_00641	OHALNIEN_02054	BBEOHCII_02151	PGKMFHKC_02143	CEHPNLDK_01893	BJHGMHFO_00014	FDPLCLKD_01822	OGMCCAIF_00081	CMGIABJI_01688	PBLCDJDF_01203	NOIEMAFJ_00381	BEJHABKI_00141	KNFFGINF_01136	HNJFIMIJ_01930	FLMJGHHK_01758	GDENKAOO_01916	KDEDJMLP_02060	GEGBDKOP_00899	AFHMEFJF_02097	CNEHPOEB_01076	CKOKFPAK_01256	FCAAFAHO_00090	AKBLAMMA_02954	ONHEGFJF_00245	CHIFNPHK_02186
pyrH		Uridylate kinase	46	46	1	180	2705				719	719	719	HFMNANMC_00819	BBNGAGFF_00625	NBLABIBC_00863	HHKPMNBD_01724	EDPAAIAM_01846	AJCIDKON_00756	LIAIEAPM_01169	ABJJGFLJ_00514	HPEJNNAH_00132	BDLNCNPA_00197	CAALFOIN_01785	BDMBNIHE_00642	OHALNIEN_02055	BBEOHCII_02152	PGKMFHKC_02144	CEHPNLDK_01894	BJHGMHFO_00015	FDPLCLKD_01823	OGMCCAIF_00082	CMGIABJI_01689	PBLCDJDF_01204	NOIEMAFJ_00380	BEJHABKI_00142	KNFFGINF_01137	HNJFIMIJ_01931	FLMJGHHK_01759	GDENKAOO_01915	KDEDJMLP_02061	GEGBDKOP_00900	AFHMEFJF_02096	CNEHPOEB_01077	CKOKFPAK_01255	FCAAFAHO_00089	AKBLAMMA_02955	ONHEGFJF_00246	CHIFNPHK_02187
rnr		Ribonuclease R	46	46	1	180	2700				1934	1934	1934	HFMNANMC_00824	BBNGAGFF_00620	NBLABIBC_00858	HHKPMNBD_01729	EDPAAIAM_01841	AJCIDKON_00751	LIAIEAPM_01174	ABJJGFLJ_00519	HPEJNNAH_00137	BDLNCNPA_00192	CAALFOIN_01790	BDMBNIHE_00647	OHALNIEN_02060	BBEOHCII_02157	PGKMFHKC_02149	CEHPNLDK_01899	BJHGMHFO_00020	FDPLCLKD_01828	OGMCCAIF_00087	CMGIABJI_01694	PBLCDJDF_01209	NOIEMAFJ_00375	BEJHABKI_00147	KNFFGINF_01142	HNJFIMIJ_01936	FLMJGHHK_01764	GDENKAOO_01910	KDEDJMLP_02066	GEGBDKOP_00906	AFHMEFJF_02091	CNEHPOEB_01082	CKOKFPAK_01250	FCAAFAHO_00084	AKBLAMMA_02963	ONHEGFJF_00252	CHIFNPHK_02192
kdsC		3-deoxy-D-manno-octulosonate 8-phosphate phosphatase KdsC	46	46	1	180	2692				521	521	521	HFMNANMC_00830	BBNGAGFF_00614	NBLABIBC_00852	HHKPMNBD_01735	EDPAAIAM_01835	AJCIDKON_00745	LIAIEAPM_01180	ABJJGFLJ_00525	HPEJNNAH_00143	BDLNCNPA_00186	CAALFOIN_01796	BDMBNIHE_00653	OHALNIEN_02066	BBEOHCII_02163	PGKMFHKC_02155	CEHPNLDK_01905	BJHGMHFO_00026	FDPLCLKD_01834	OGMCCAIF_00093	CMGIABJI_01700	PBLCDJDF_01215	NOIEMAFJ_00369	BEJHABKI_00153	KNFFGINF_01148	HNJFIMIJ_01942	FLMJGHHK_01770	GDENKAOO_01904	KDEDJMLP_02072	GEGBDKOP_00912	AFHMEFJF_02085	CNEHPOEB_01088	CKOKFPAK_01244	FCAAFAHO_00078	AKBLAMMA_02971	ONHEGFJF_00259	CHIFNPHK_02198
ves		Protein Ves	46	46	1	180	2691				350	560	555	HFMNANMC_00831	BBNGAGFF_00613	NBLABIBC_00851	HHKPMNBD_01736	EDPAAIAM_01834	AJCIDKON_00744	LIAIEAPM_01181	ABJJGFLJ_00526	HPEJNNAH_00144	BDLNCNPA_00185	CAALFOIN_01797	BDMBNIHE_00654	OHALNIEN_02067	BBEOHCII_02164	PGKMFHKC_02156	CEHPNLDK_01906	BJHGMHFO_00027	FDPLCLKD_01835	OGMCCAIF_00094	CMGIABJI_01701	PBLCDJDF_01216	NOIEMAFJ_00368	BEJHABKI_00154	KNFFGINF_01149	HNJFIMIJ_01943	FLMJGHHK_01771	GDENKAOO_01903	KDEDJMLP_02073	GEGBDKOP_00913	AFHMEFJF_00605	CNEHPOEB_01089	CKOKFPAK_01243	FCAAFAHO_00077	AKBLAMMA_02972	ONHEGFJF_00260	CHIFNPHK_02199
gltP_2		Proton/glutamate-aspartate symporter	46	46	1	180	2674				1250	1250	1250	HFMNANMC_00845	BBNGAGFF_00598	NBLABIBC_00837	HHKPMNBD_01750	EDPAAIAM_02066	AJCIDKON_00352	LIAIEAPM_01052	ABJJGFLJ_00348	HPEJNNAH_01779	BDLNCNPA_01353	CAALFOIN_01575	BDMBNIHE_00670	OHALNIEN_02081	BBEOHCII_02178	PGKMFHKC_02170	CEHPNLDK_01920	BJHGMHFO_00042	FDPLCLKD_01849	OGMCCAIF_00109	CMGIABJI_01715	PBLCDJDF_01230	NOIEMAFJ_00354	BEJHABKI_00169	KNFFGINF_01163	HNJFIMIJ_02080	FLMJGHHK_01929	GDENKAOO_01889	KDEDJMLP_02088	GEGBDKOP_00950	AFHMEFJF_00620	CNEHPOEB_00906	CKOKFPAK_01206	FCAAFAHO_00063	AKBLAMMA_02995	ONHEGFJF_00278	CHIFNPHK_02213
rplD		50S ribosomal protein L4	46	46	1	180	2628				314	632	625	HFMNANMC_00876	BBNGAGFF_00795	NBLABIBC_00806	HHKPMNBD_01781	EDPAAIAM_01471	AJCIDKON_01748	LIAIEAPM_02379	ABJJGFLJ_01819	HPEJNNAH_00795	BDLNCNPA_00994	CAALFOIN_01606	BDMBNIHE_00703	OHALNIEN_02112	BBEOHCII_02209	PGKMFHKC_02202	CEHPNLDK_01951	BJHGMHFO_00208	FDPLCLKD_01880	OGMCCAIF_00280	CMGIABJI_01746	PBLCDJDF_01261	NOIEMAFJ_00323	BEJHABKI_00335	KNFFGINF_01194	HNJFIMIJ_01469	FLMJGHHK_01027	GDENKAOO_01800	KDEDJMLP_02139	GEGBDKOP_00990	AFHMEFJF_00651	CNEHPOEB_02201	CKOKFPAK_01167	FCAAFAHO_00032	AKBLAMMA_03032	ONHEGFJF_00311	CHIFNPHK_02244
rplC		50S ribosomal protein L3	46	46	1	180	2626				437	626	621	HFMNANMC_00877	BBNGAGFF_00796	NBLABIBC_00805	HHKPMNBD_01782	EDPAAIAM_01472	AJCIDKON_01749	LIAIEAPM_02378	ABJJGFLJ_01818	HPEJNNAH_00796	BDLNCNPA_00993	CAALFOIN_01607	BDMBNIHE_00704	OHALNIEN_02113	BBEOHCII_02210	PGKMFHKC_02203	CEHPNLDK_01952	BJHGMHFO_00209	FDPLCLKD_01881	OGMCCAIF_00281	CMGIABJI_01747	PBLCDJDF_01262	NOIEMAFJ_00322	BEJHABKI_00336	KNFFGINF_01195	HNJFIMIJ_01468	FLMJGHHK_01028	GDENKAOO_01799	KDEDJMLP_02138	GEGBDKOP_00991	AFHMEFJF_00652	CNEHPOEB_02200	CKOKFPAK_01166	FCAAFAHO_00031	AKBLAMMA_03033	ONHEGFJF_00312	CHIFNPHK_02245
perR		Transcriptional regulator PerR	46	46	1	180	2622				425	425	425	HFMNANMC_00881	BBNGAGFF_00800	NBLABIBC_00801	HHKPMNBD_01786	EDPAAIAM_01476	AJCIDKON_01753	LIAIEAPM_02374	ABJJGFLJ_01814	HPEJNNAH_00800	BDLNCNPA_00989	CAALFOIN_01611	BDMBNIHE_00708	OHALNIEN_02117	BBEOHCII_02214	PGKMFHKC_02207	CEHPNLDK_01956	BJHGMHFO_00213	FDPLCLKD_01885	OGMCCAIF_00285	CMGIABJI_01751	PBLCDJDF_01266	NOIEMAFJ_00318	BEJHABKI_00340	KNFFGINF_01199	HNJFIMIJ_01464	FLMJGHHK_01032	GDENKAOO_01795	KDEDJMLP_02134	GEGBDKOP_00995	AFHMEFJF_00656	CNEHPOEB_02196	CKOKFPAK_01162	FCAAFAHO_00027	AKBLAMMA_03038	ONHEGFJF_00316	CHIFNPHK_02249
group_2923		hypothetical protein	46	46	1	180	2596				149	383	377	HFMNANMC_00899	BBNGAGFF_00818	NBLABIBC_00783	HHKPMNBD_01804	EDPAAIAM_01494	AJCIDKON_00086	LIAIEAPM_00213	ABJJGFLJ_01795	HPEJNNAH_00905	BDLNCNPA_00971	CAALFOIN_01863	BDMBNIHE_00726	OHALNIEN_02135	BBEOHCII_02232	PGKMFHKC_02225	CEHPNLDK_01974	BJHGMHFO_00231	FDPLCLKD_01903	OGMCCAIF_00303	CMGIABJI_01769	PBLCDJDF_01284	NOIEMAFJ_00301	BEJHABKI_00358	KNFFGINF_01217	HNJFIMIJ_01446	FLMJGHHK_01050	GDENKAOO_01777	KDEDJMLP_02116	GEGBDKOP_01013	AFHMEFJF_00674	CNEHPOEB_00580	CKOKFPAK_01144	FCAAFAHO_00009	AKBLAMMA_03058	ONHEGFJF_00341	CHIFNPHK_02267
lexA		LexA repressor	46	46	1	180	2251				491	644	640	HFMNANMC_00903	BBNGAGFF_00822	NBLABIBC_00779	HHKPMNBD_01808	EDPAAIAM_01498	AJCIDKON_00021	LIAIEAPM_01917	ABJJGFLJ_01791	HPEJNNAH_00321	BDLNCNPA_01596	CAALFOIN_01867	BDMBNIHE_01586	OHALNIEN_02139	BBEOHCII_02236	PGKMFHKC_02229	CEHPNLDK_01978	BJHGMHFO_00235	FDPLCLKD_01907	OGMCCAIF_00307	CMGIABJI_01833	PBLCDJDF_01288	NOIEMAFJ_00297	BEJHABKI_00362	KNFFGINF_01221	HNJFIMIJ_01442	FLMJGHHK_01054	GDENKAOO_01706	KDEDJMLP_02112	GEGBDKOP_01017	AFHMEFJF_02110	CNEHPOEB_00584	CKOKFPAK_01140	FCAAFAHO_00349	AKBLAMMA_03062	ONHEGFJF_00345	CHIFNPHK_02271
thiQ		Thiamine import ATP-binding protein ThiQ	46	46	1	180	2245				407	824	814	HFMNANMC_00907	BBNGAGFF_00826	NBLABIBC_00775	HHKPMNBD_01812	EDPAAIAM_01502	AJCIDKON_00017	LIAIEAPM_01613	ABJJGFLJ_01787	HPEJNNAH_00317	BDLNCNPA_01592	CAALFOIN_01871	BDMBNIHE_01582	OHALNIEN_02143	BBEOHCII_02240	PGKMFHKC_02233	CEHPNLDK_01982	BJHGMHFO_00239	FDPLCLKD_01911	OGMCCAIF_00311	CMGIABJI_01837	PBLCDJDF_01292	NOIEMAFJ_00293	BEJHABKI_00366	KNFFGINF_01225	HNJFIMIJ_01438	FLMJGHHK_01058	GDENKAOO_01702	KDEDJMLP_02108	GEGBDKOP_01021	AFHMEFJF_02106	CNEHPOEB_00588	CKOKFPAK_01136	FCAAFAHO_00345	AKBLAMMA_03069	ONHEGFJF_00349	CHIFNPHK_02275
group_2930		hypothetical protein	46	46	1	180	2235				380	422	421	HFMNANMC_00914	BBNGAGFF_00834	NBLABIBC_00767	HHKPMNBD_01820	EDPAAIAM_02239	AJCIDKON_01572	LIAIEAPM_00069	ABJJGFLJ_00649	HPEJNNAH_01834	BDLNCNPA_01469	CAALFOIN_01879	BDMBNIHE_01576	OHALNIEN_02151	BBEOHCII_02248	PGKMFHKC_02241	CEHPNLDK_01990	BJHGMHFO_00247	FDPLCLKD_01919	OGMCCAIF_00319	CMGIABJI_01845	PBLCDJDF_01300	NOIEMAFJ_00285	BEJHABKI_00374	KNFFGINF_01233	HNJFIMIJ_02176	FLMJGHHK_01072	GDENKAOO_01694	KDEDJMLP_02100	GEGBDKOP_01034	AFHMEFJF_02098	CNEHPOEB_00921	CKOKFPAK_01122	FCAAFAHO_00337	AKBLAMMA_03078	ONHEGFJF_00357	CHIFNPHK_02283
mro		Aldose 1-epimerase	46	46	1	180	5121			Hypothetical protein with no hits to refseq/uniprot/clusters/cdd/tigrfams/pfam overlapping another protein with hits	398	1400	1378	HFMNANMC_00960	BBNGAGFF_01438	NBLABIBC_01763	HHKPMNBD_00232	EDPAAIAM_00687	AJCIDKON_00722	LIAIEAPM_00910	ABJJGFLJ_00729	HPEJNNAH_01219	BDLNCNPA_01176	CAALFOIN_01160	BDMBNIHE_00341	OHALNIEN_01177	BBEOHCII_01195	PGKMFHKC_01336	CEHPNLDK_01113	BJHGMHFO_00891	FDPLCLKD_01087	OGMCCAIF_00814	CMGIABJI_00795	PBLCDJDF_01413	NOIEMAFJ_01944	BEJHABKI_00562	KNFFGINF_00266	HNJFIMIJ_00597	FLMJGHHK_00561	GDENKAOO_01419	KDEDJMLP_01318	GEGBDKOP_02272	AFHMEFJF_00726	CNEHPOEB_01213	CKOKFPAK_02311	FCAAFAHO_01273	AKBLAMMA_01879	ONHEGFJF_00582	CHIFNPHK_01098
group_2938		hypothetical protein	46	46	1	180	4017				458	548	544	HFMNANMC_00988	BBNGAGFF_01093	NBLABIBC_01146	HHKPMNBD_00541	EDPAAIAM_00155	AJCIDKON_00980	LIAIEAPM_02226	ABJJGFLJ_01955	HPEJNNAH_00115	BDLNCNPA_01944	CAALFOIN_01801	BDMBNIHE_01529	OHALNIEN_00517	BBEOHCII_00543	PGKMFHKC_00491	CEHPNLDK_01863	BJHGMHFO_01151	FDPLCLKD_00465	OGMCCAIF_00517	CMGIABJI_00509	PBLCDJDF_01014	NOIEMAFJ_00554	BEJHABKI_01174	KNFFGINF_01929	HNJFIMIJ_00179	FLMJGHHK_00067	GDENKAOO_00553	KDEDJMLP_01020	GEGBDKOP_00206	AFHMEFJF_01891	CNEHPOEB_00826	CKOKFPAK_01944	FCAAFAHO_02307	AKBLAMMA_01109	ONHEGFJF_01016	CHIFNPHK_01420
gsiD_2		Glutathione transport system permease protein GsiD	46	46	1	180	6144				794	842	795	HFMNANMC_01008	BBNGAGFF_01281	NBLABIBC_00133	HHKPMNBD_01401	EDPAAIAM_00370	AJCIDKON_00374	LIAIEAPM_01107	ABJJGFLJ_01504	HPEJNNAH_01038	BDLNCNPA_00856	CAALFOIN_00738	BDMBNIHE_01147	OHALNIEN_00655	BBEOHCII_00677	PGKMFHKC_00675	CEHPNLDK_00676	BJHGMHFO_00504	FDPLCLKD_00675	OGMCCAIF_01111	CMGIABJI_01071	PBLCDJDF_00382	NOIEMAFJ_00659	BEJHABKI_01427	KNFFGINF_00547	HNJFIMIJ_00271	FLMJGHHK_00137	GDENKAOO_00429	KDEDJMLP_00449	GEGBDKOP_01725	AFHMEFJF_00032	CNEHPOEB_00191	CKOKFPAK_00445	FCAAFAHO_00774	AKBLAMMA_00428	ONHEGFJF_01845	CHIFNPHK_00498
nikB		Nickel transport system permease protein NikB	46	46	1	180	6145				365	911	890	HFMNANMC_01009	BBNGAGFF_01282	NBLABIBC_00132	HHKPMNBD_01400	EDPAAIAM_00371	AJCIDKON_00375	LIAIEAPM_01106	ABJJGFLJ_01503	HPEJNNAH_01037	BDLNCNPA_00855	CAALFOIN_00739	BDMBNIHE_01146	OHALNIEN_00656	BBEOHCII_00678	PGKMFHKC_00676	CEHPNLDK_00675	BJHGMHFO_00503	FDPLCLKD_00676	OGMCCAIF_01110	CMGIABJI_01072	PBLCDJDF_00383	NOIEMAFJ_00660	BEJHABKI_01426	KNFFGINF_00546	HNJFIMIJ_00272	FLMJGHHK_00136	GDENKAOO_00428	KDEDJMLP_00448	GEGBDKOP_01724	AFHMEFJF_00033	CNEHPOEB_00190	CKOKFPAK_00446	FCAAFAHO_00775	AKBLAMMA_00427	ONHEGFJF_01846	CHIFNPHK_00497
appA_2		Oligopeptide-binding protein AppA	46	46	1	180	6149				1502	1538	1537	HFMNANMC_01010	BBNGAGFF_01283	NBLABIBC_00131	HHKPMNBD_01399	EDPAAIAM_00372	AJCIDKON_00376	LIAIEAPM_01105	ABJJGFLJ_01502	HPEJNNAH_01036	BDLNCNPA_00854	CAALFOIN_00740	BDMBNIHE_01145	OHALNIEN_00657	BBEOHCII_00679	PGKMFHKC_00677	CEHPNLDK_00674	BJHGMHFO_00502	FDPLCLKD_00677	OGMCCAIF_01109	CMGIABJI_01073	PBLCDJDF_00384	NOIEMAFJ_00661	BEJHABKI_01425	KNFFGINF_00545	HNJFIMIJ_00273	FLMJGHHK_00135	GDENKAOO_00427	KDEDJMLP_00447	GEGBDKOP_01723	AFHMEFJF_00034	CNEHPOEB_00189	CKOKFPAK_00447	FCAAFAHO_00776	AKBLAMMA_00425	ONHEGFJF_01847	CHIFNPHK_00496
gatA		Glutamyl-tRNA(Gln) amidotransferase subunit A	46	46	1	180	6152				1253	1457	1452	HFMNANMC_01012	BBNGAGFF_01285	NBLABIBC_00129	HHKPMNBD_01397	EDPAAIAM_00374	AJCIDKON_00378	LIAIEAPM_01103	ABJJGFLJ_01500	HPEJNNAH_01034	BDLNCNPA_00852	CAALFOIN_00742	BDMBNIHE_01140	OHALNIEN_00659	BBEOHCII_00681	PGKMFHKC_00679	CEHPNLDK_00672	BJHGMHFO_00500	FDPLCLKD_00679	OGMCCAIF_01107	CMGIABJI_01075	PBLCDJDF_00386	NOIEMAFJ_00663	BEJHABKI_01423	KNFFGINF_00543	HNJFIMIJ_00275	FLMJGHHK_00133	GDENKAOO_00425	KDEDJMLP_00445	GEGBDKOP_01721	AFHMEFJF_00036	CNEHPOEB_00187	CKOKFPAK_00449	FCAAFAHO_00778	AKBLAMMA_00422	ONHEGFJF_01849	CHIFNPHK_00494
scpB		Segregation and condensation protein B	46	46	1	180	6155				440	539	536	HFMNANMC_01015	BBNGAGFF_01288	NBLABIBC_00126	HHKPMNBD_01394	EDPAAIAM_00377	AJCIDKON_00381	LIAIEAPM_01100	ABJJGFLJ_01497	HPEJNNAH_01031	BDLNCNPA_00849	CAALFOIN_00745	BDMBNIHE_01137	OHALNIEN_00662	BBEOHCII_00684	PGKMFHKC_00682	CEHPNLDK_00669	BJHGMHFO_00497	FDPLCLKD_00682	OGMCCAIF_01104	CMGIABJI_01078	PBLCDJDF_00389	NOIEMAFJ_00666	BEJHABKI_01420	KNFFGINF_00540	HNJFIMIJ_00278	FLMJGHHK_00130	GDENKAOO_00422	KDEDJMLP_00442	GEGBDKOP_01718	AFHMEFJF_00039	CNEHPOEB_00184	CKOKFPAK_00452	FCAAFAHO_00781	AKBLAMMA_00418	ONHEGFJF_01852	CHIFNPHK_00491
mreB_2		Rod shape-determining protein MreB	46	46	1	180	6157				302	1046	1029	HFMNANMC_01017	BBNGAGFF_01290	NBLABIBC_00124	HHKPMNBD_01392	EDPAAIAM_00379	AJCIDKON_00383	LIAIEAPM_01098	ABJJGFLJ_01495	HPEJNNAH_01029	BDLNCNPA_00847	CAALFOIN_00747	BDMBNIHE_01135	OHALNIEN_00664	BBEOHCII_00686	PGKMFHKC_00684	CEHPNLDK_00667	BJHGMHFO_00495	FDPLCLKD_00684	OGMCCAIF_01102	CMGIABJI_01080	PBLCDJDF_00391	NOIEMAFJ_00668	BEJHABKI_01418	KNFFGINF_00538	HNJFIMIJ_00280	FLMJGHHK_00128	GDENKAOO_00420	KDEDJMLP_00440	GEGBDKOP_01716	AFHMEFJF_00041	CNEHPOEB_02245	CKOKFPAK_00454	FCAAFAHO_00783	AKBLAMMA_00415	ONHEGFJF_01854	CHIFNPHK_00489
fchA		Methenyltetrahydrofolate cyclohydrolase	46	46	1	180	6162				641	641	641	HFMNANMC_01020	BBNGAGFF_01293	NBLABIBC_00121	HHKPMNBD_01222	EDPAAIAM_00382	AJCIDKON_00386	LIAIEAPM_01095	ABJJGFLJ_01492	HPEJNNAH_01026	BDLNCNPA_00844	CAALFOIN_00750	BDMBNIHE_01132	OHALNIEN_00667	BBEOHCII_00689	PGKMFHKC_00687	CEHPNLDK_00664	BJHGMHFO_00492	FDPLCLKD_00687	OGMCCAIF_01099	CMGIABJI_01083	PBLCDJDF_00394	NOIEMAFJ_00671	BEJHABKI_01415	KNFFGINF_00535	HNJFIMIJ_00283	FLMJGHHK_00125	GDENKAOO_00417	KDEDJMLP_00437	GEGBDKOP_01713	AFHMEFJF_00044	CNEHPOEB_00809	CKOKFPAK_00457	FCAAFAHO_00786	AKBLAMMA_00412	ONHEGFJF_01857	CHIFNPHK_00486
dtd		D-aminoacyl-tRNA deacylase	46	46	1	180	6175				446	446	446	HFMNANMC_01030	BBNGAGFF_01303	NBLABIBC_00111	HHKPMNBD_01212	EDPAAIAM_00392	AJCIDKON_00396	LIAIEAPM_00308	ABJJGFLJ_01482	HPEJNNAH_01016	BDLNCNPA_00835	CAALFOIN_00760	BDMBNIHE_01122	OHALNIEN_00677	BBEOHCII_00699	PGKMFHKC_00697	CEHPNLDK_00654	BJHGMHFO_00482	FDPLCLKD_00697	OGMCCAIF_01089	CMGIABJI_01093	PBLCDJDF_00404	NOIEMAFJ_00681	BEJHABKI_01405	KNFFGINF_00525	HNJFIMIJ_00293	FLMJGHHK_00115	GDENKAOO_00407	KDEDJMLP_00427	GEGBDKOP_01703	AFHMEFJF_00054	CNEHPOEB_00799	CKOKFPAK_00467	FCAAFAHO_00796	AKBLAMMA_00399	ONHEGFJF_01868	CHIFNPHK_00476
infC		Translation initiation factor IF-3	46	46	1	180	6229				494	512	511	HFMNANMC_01047	BBNGAGFF_01320	NBLABIBC_00094	HHKPMNBD_01195	EDPAAIAM_02168	AJCIDKON_00412	LIAIEAPM_01675	ABJJGFLJ_01156	HPEJNNAH_01339	BDLNCNPA_00819	CAALFOIN_00777	BDMBNIHE_01110	OHALNIEN_00694	BBEOHCII_00765	PGKMFHKC_00714	CEHPNLDK_00637	BJHGMHFO_00465	FDPLCLKD_00714	OGMCCAIF_01072	CMGIABJI_01110	PBLCDJDF_00421	NOIEMAFJ_00698	BEJHABKI_01388	KNFFGINF_00508	HNJFIMIJ_02228	FLMJGHHK_02097	GDENKAOO_00390	KDEDJMLP_00410	GEGBDKOP_01681	AFHMEFJF_00071	CNEHPOEB_01045	CKOKFPAK_00489	FCAAFAHO_00813	AKBLAMMA_00379	ONHEGFJF_01886	CHIFNPHK_00459
dnaN_1		Beta sliding clamp	46	46	1	180	4039				1121	1121	1121	HFMNANMC_01089	BBNGAGFF_01078	NBLABIBC_01161	HHKPMNBD_00527	EDPAAIAM_00142	AJCIDKON_00993	LIAIEAPM_02213	ABJJGFLJ_01942	HPEJNNAH_00102	BDLNCNPA_01931	CAALFOIN_00583	BDMBNIHE_01516	OHALNIEN_00502	BBEOHCII_00528	PGKMFHKC_00476	CEHPNLDK_01848	BJHGMHFO_01166	FDPLCLKD_00450	OGMCCAIF_00532	CMGIABJI_00494	PBLCDJDF_01028	NOIEMAFJ_00539	BEJHABKI_01189	KNFFGINF_01972	HNJFIMIJ_00166	FLMJGHHK_00054	GDENKAOO_00567	KDEDJMLP_01035	GEGBDKOP_00219	AFHMEFJF_02028	CNEHPOEB_00813	CKOKFPAK_01931	FCAAFAHO_02292	AKBLAMMA_01128	ONHEGFJF_00998	CHIFNPHK_01404
purN		Phosphoribosylglycinamide formyltransferase	46	46	1	180	4476				560	560	560	HFMNANMC_01135	BBNGAGFF_01850	NBLABIBC_01357	HHKPMNBD_00381	EDPAAIAM_01157	AJCIDKON_00185	LIAIEAPM_00264	ABJJGFLJ_00843	HPEJNNAH_00192	BDLNCNPA_01056	CAALFOIN_01407	BDMBNIHE_01396	OHALNIEN_01375	BBEOHCII_01040	PGKMFHKC_01182	CEHPNLDK_00957	BJHGMHFO_01019	FDPLCLKD_00933	OGMCCAIF_00686	CMGIABJI_00640	PBLCDJDF_00124	NOIEMAFJ_01797	BEJHABKI_00690	KNFFGINF_00420	HNJFIMIJ_01033	FLMJGHHK_00970	GDENKAOO_00776	KDEDJMLP_01189	GEGBDKOP_02349	AFHMEFJF_00819	CNEHPOEB_00714	CKOKFPAK_02234	FCAAFAHO_01119	AKBLAMMA_01358	ONHEGFJF_00796	CHIFNPHK_01252
apt		Adenine phosphoribosyltransferase	46	46	1	180	509				494	512	511	HFMNANMC_01188	BBNGAGFF_01011	NBLABIBC_01514	HHKPMNBD_00624	EDPAAIAM_01662	AJCIDKON_01013	LIAIEAPM_00439	ABJJGFLJ_00085	HPEJNNAH_01267	BDLNCNPA_02168	CAALFOIN_01952	BDMBNIHE_01253	OHALNIEN_00013	BBEOHCII_01407	PGKMFHKC_02254	CEHPNLDK_01274	BJHGMHFO_01438	FDPLCLKD_01242	OGMCCAIF_01838	CMGIABJI_01376	PBLCDJDF_01176	NOIEMAFJ_01410	BEJHABKI_01838	KNFFGINF_01014	HNJFIMIJ_01500	FLMJGHHK_01534	GDENKAOO_01136	KDEDJMLP_01629	GEGBDKOP_00687	AFHMEFJF_00591	CNEHPOEB_01805	CKOKFPAK_01467	FCAAFAHO_01495	AKBLAMMA_02740	ONHEGFJF_01501	CHIFNPHK_01915
hemC		Porphobilinogen deaminase	46	46	1	180	542				689	905	900	HFMNANMC_01202	BBNGAGFF_00997	NBLABIBC_01529	HHKPMNBD_00638	EDPAAIAM_01383	AJCIDKON_02035	LIAIEAPM_00340	ABJJGFLJ_01679	HPEJNNAH_02028	BDLNCNPA_02220	CAALFOIN_01088	BDMBNIHE_01267	OHALNIEN_00027	BBEOHCII_01393	PGKMFHKC_02268	CEHPNLDK_01260	BJHGMHFO_01452	FDPLCLKD_01228	OGMCCAIF_01824	CMGIABJI_01362	PBLCDJDF_01162	NOIEMAFJ_01396	BEJHABKI_01824	KNFFGINF_01000	HNJFIMIJ_01595	FLMJGHHK_01367	GDENKAOO_01123	KDEDJMLP_01615	GEGBDKOP_01566	AFHMEFJF_00577	CNEHPOEB_00595	CKOKFPAK_00603	FCAAFAHO_01481	AKBLAMMA_02715	ONHEGFJF_01484	CHIFNPHK_01901
glpR		Glycerol-3-phosphate regulon repressor	46	46	1	180	550				245	767	664	HFMNANMC_01210	BBNGAGFF_00990	NBLABIBC_01536	HHKPMNBD_00645	EDPAAIAM_01376	AJCIDKON_00537	LIAIEAPM_00333	ABJJGFLJ_01686	HPEJNNAH_02021	BDLNCNPA_02213	CAALFOIN_01081	BDMBNIHE_01274	OHALNIEN_00034	BBEOHCII_01386	PGKMFHKC_02275	CEHPNLDK_01253	BJHGMHFO_01459	FDPLCLKD_01221	OGMCCAIF_01817	CMGIABJI_01355	PBLCDJDF_01155	NOIEMAFJ_01389	BEJHABKI_01817	KNFFGINF_00993	HNJFIMIJ_01588	FLMJGHHK_01374	GDENKAOO_01116	KDEDJMLP_01608	GEGBDKOP_01573	AFHMEFJF_00570	CNEHPOEB_01403	CKOKFPAK_00596	FCAAFAHO_01474	AKBLAMMA_02703	ONHEGFJF_01474	CHIFNPHK_01894
cobU		Bifunctional adenosylcobalamin biosynthesis protein CobU	46	46	1	180	579				566	566	566	HFMNANMC_01224	BBNGAGFF_00976	NBLABIBC_01552	HHKPMNBD_00660	EDPAAIAM_01363	AJCIDKON_00522	LIAIEAPM_00320	ABJJGFLJ_01699	HPEJNNAH_02006	BDLNCNPA_02198	CAALFOIN_01067	BDMBNIHE_01288	OHALNIEN_00048	BBEOHCII_01372	PGKMFHKC_02289	CEHPNLDK_01239	BJHGMHFO_01473	FDPLCLKD_01207	OGMCCAIF_01803	CMGIABJI_01341	PBLCDJDF_01141	NOIEMAFJ_01375	BEJHABKI_01803	KNFFGINF_00979	HNJFIMIJ_01575	FLMJGHHK_01387	GDENKAOO_01102	KDEDJMLP_01594	GEGBDKOP_01586	AFHMEFJF_00556	CNEHPOEB_01390	CKOKFPAK_00583	FCAAFAHO_01460	AKBLAMMA_02677	ONHEGFJF_01455	CHIFNPHK_01880
cobT		Nicotinate-nucleotide--dimethylbenzimidazole phosphoribosyltransferase	46	46	1	180	584				1058	1058	1058	HFMNANMC_01227	BBNGAGFF_00973	NBLABIBC_01555	HHKPMNBD_00663	EDPAAIAM_01360	AJCIDKON_00519	LIAIEAPM_00317	ABJJGFLJ_01702	HPEJNNAH_02003	BDLNCNPA_02195	CAALFOIN_01064	BDMBNIHE_01291	OHALNIEN_00051	BBEOHCII_01369	PGKMFHKC_02292	CEHPNLDK_01236	BJHGMHFO_01476	FDPLCLKD_01204	OGMCCAIF_01800	CMGIABJI_01338	PBLCDJDF_01138	NOIEMAFJ_01372	BEJHABKI_01800	KNFFGINF_00976	HNJFIMIJ_01572	FLMJGHHK_01390	GDENKAOO_01099	KDEDJMLP_01591	GEGBDKOP_01589	AFHMEFJF_00553	CNEHPOEB_01387	CKOKFPAK_00580	FCAAFAHO_01457	AKBLAMMA_02672	ONHEGFJF_01452	CHIFNPHK_01877
group_2992		hypothetical protein	46	46	1	180	601				350	674	666	HFMNANMC_01235	BBNGAGFF_00965	NBLABIBC_01563	HHKPMNBD_00671	EDPAAIAM_01671	AJCIDKON_02219	LIAIEAPM_00430	ABJJGFLJ_00094	HPEJNNAH_01258	BDLNCNPA_02177	CAALFOIN_01056	BDMBNIHE_01299	OHALNIEN_00059	BBEOHCII_01361	PGKMFHKC_02300	CEHPNLDK_01228	BJHGMHFO_01484	FDPLCLKD_01196	OGMCCAIF_01792	CMGIABJI_01330	PBLCDJDF_01130	NOIEMAFJ_01364	BEJHABKI_01792	KNFFGINF_00968	HNJFIMIJ_01509	FLMJGHHK_01543	GDENKAOO_01091	KDEDJMLP_01583	GEGBDKOP_00678	AFHMEFJF_00545	CNEHPOEB_01796	CKOKFPAK_01476	FCAAFAHO_01449	AKBLAMMA_02661	ONHEGFJF_01442	CHIFNPHK_01869
trmFO		Methylenetetrahydrofolate--tRNA-(uracil-5-)-methyltransferase TrmFO	46	46	1	180	605				1172	1307	1304	HFMNANMC_01238	BBNGAGFF_00962	NBLABIBC_01566	HHKPMNBD_00674	EDPAAIAM_01674	AJCIDKON_02222	LIAIEAPM_00427	ABJJGFLJ_00097	HPEJNNAH_01255	BDLNCNPA_02180	CAALFOIN_01053	BDMBNIHE_01302	OHALNIEN_00062	BBEOHCII_01358	PGKMFHKC_02303	CEHPNLDK_01225	BJHGMHFO_01487	FDPLCLKD_01193	OGMCCAIF_01789	CMGIABJI_01327	PBLCDJDF_01127	NOIEMAFJ_01361	BEJHABKI_01789	KNFFGINF_00965	HNJFIMIJ_01512	FLMJGHHK_01546	GDENKAOO_01088	KDEDJMLP_01580	GEGBDKOP_00675	AFHMEFJF_00542	CNEHPOEB_01793	CKOKFPAK_01479	FCAAFAHO_01446	AKBLAMMA_02657	ONHEGFJF_01439	CHIFNPHK_01866
hmuU_3		Hemin transport system permease protein HmuU	46	46	1	180	621				1034	1034	1034	HFMNANMC_01250	BBNGAGFF_00949	NBLABIBC_01579	HHKPMNBD_00686	EDPAAIAM_00315	AJCIDKON_00825	LIAIEAPM_02099	ABJJGFLJ_01411	HPEJNNAH_01837	BDLNCNPA_01549	CAALFOIN_01041	BDMBNIHE_01314	OHALNIEN_00074	BBEOHCII_01346	PGKMFHKC_02315	CEHPNLDK_01212	BJHGMHFO_01499	FDPLCLKD_01181	OGMCCAIF_01777	CMGIABJI_01314	PBLCDJDF_01115	NOIEMAFJ_01349	BEJHABKI_01777	KNFFGINF_00953	HNJFIMIJ_01606	FLMJGHHK_01423	GDENKAOO_01076	KDEDJMLP_01567	GEGBDKOP_00649	AFHMEFJF_01656	CNEHPOEB_00266	CKOKFPAK_01505	FCAAFAHO_01434	AKBLAMMA_02641	ONHEGFJF_01423	CHIFNPHK_01854
clcA		H(+)/Cl(-) exchange transporter ClcA	46	46	1	180	435				860	1616	1599	HFMNANMC_01254	BBNGAGFF_00860	NBLABIBC_01584	HHKPMNBD_00690	EDPAAIAM_00311	AJCIDKON_00812	LIAIEAPM_01618	ABJJGFLJ_00146	HPEJNNAH_01410	BDLNCNPA_01545	CAALFOIN_01037	BDMBNIHE_01474	OHALNIEN_00163	BBEOHCII_01286	PGKMFHKC_02007	CEHPNLDK_01208	BJHGMHFO_01567	FDPLCLKD_01177	OGMCCAIF_00021	CMGIABJI_01310	PBLCDJDF_01111	NOIEMAFJ_01286	BEJHABKI_00108	KNFFGINF_00949	HNJFIMIJ_01610	FLMJGHHK_01419	GDENKAOO_01014	KDEDJMLP_01964	GEGBDKOP_00645	AFHMEFJF_02038	CNEHPOEB_00279	CKOKFPAK_01509	FCAAFAHO_01364	AKBLAMMA_02635	ONHEGFJF_01417	CHIFNPHK_01786
pepT		Peptidase T	46	46	1	180	430				1070	1226	1222	HFMNANMC_01256	BBNGAGFF_00862	NBLABIBC_01587	HHKPMNBD_00692	EDPAAIAM_00309	AJCIDKON_00810	LIAIEAPM_01620	ABJJGFLJ_00148	HPEJNNAH_01412	BDLNCNPA_01543	CAALFOIN_01035	BDMBNIHE_01472	OHALNIEN_00161	BBEOHCII_01284	PGKMFHKC_02005	CEHPNLDK_01206	BJHGMHFO_01569	FDPLCLKD_01175	OGMCCAIF_00023	CMGIABJI_01308	PBLCDJDF_01109	NOIEMAFJ_01284	BEJHABKI_00106	KNFFGINF_00947	HNJFIMIJ_01612	FLMJGHHK_01417	GDENKAOO_01012	KDEDJMLP_01962	GEGBDKOP_00643	AFHMEFJF_02041	CNEHPOEB_00281	CKOKFPAK_01511	FCAAFAHO_01362	AKBLAMMA_02632	ONHEGFJF_01415	CHIFNPHK_01784
ktrA		Ktr system potassium uptake protein A	46	46	1	180	427				335	659	651	HFMNANMC_01258	BBNGAGFF_00864	NBLABIBC_01589	HHKPMNBD_00694	EDPAAIAM_00307	AJCIDKON_00808	LIAIEAPM_01622	ABJJGFLJ_00150	HPEJNNAH_01414	BDLNCNPA_01541	CAALFOIN_01033	BDMBNIHE_01470	OHALNIEN_00159	BBEOHCII_01282	PGKMFHKC_02003	CEHPNLDK_01204	BJHGMHFO_01571	FDPLCLKD_01173	OGMCCAIF_00025	CMGIABJI_01306	PBLCDJDF_01107	NOIEMAFJ_01282	BEJHABKI_00104	KNFFGINF_00945	HNJFIMIJ_01614	FLMJGHHK_01415	GDENKAOO_01010	KDEDJMLP_01960	GEGBDKOP_00641	AFHMEFJF_02043	CNEHPOEB_00283	CKOKFPAK_01513	FCAAFAHO_01360	AKBLAMMA_02630	ONHEGFJF_01413	CHIFNPHK_01782
lpxD		UDP-3-O-acylglucosamine N-acyltransferase	46	46	1	180	416				1001	1001	1001	HFMNANMC_01264	BBNGAGFF_00870	NBLABIBC_01595	HHKPMNBD_00700	EDPAAIAM_00301	AJCIDKON_00802	LIAIEAPM_01628	ABJJGFLJ_00985	HPEJNNAH_01496	BDLNCNPA_01535	CAALFOIN_01027	BDMBNIHE_01464	OHALNIEN_00153	BBEOHCII_01276	PGKMFHKC_01997	CEHPNLDK_01198	BJHGMHFO_01577	FDPLCLKD_01167	OGMCCAIF_00031	CMGIABJI_01300	PBLCDJDF_01101	NOIEMAFJ_01276	BEJHABKI_00098	KNFFGINF_00939	HNJFIMIJ_01620	FLMJGHHK_01409	GDENKAOO_01004	KDEDJMLP_01954	GEGBDKOP_00635	AFHMEFJF_01335	CNEHPOEB_00289	CKOKFPAK_01519	FCAAFAHO_01354	AKBLAMMA_02617	ONHEGFJF_01404	CHIFNPHK_01776
trmD		tRNA (guanine-N(1)-)-methyltransferase	46	46	1	180	372				533	710	706	HFMNANMC_01291	BBNGAGFF_00897	NBLABIBC_01623	HHKPMNBD_00727	EDPAAIAM_00275	AJCIDKON_01690	LIAIEAPM_00663	ABJJGFLJ_02056	HPEJNNAH_01169	BDLNCNPA_01509	CAALFOIN_01001	BDMBNIHE_01437	OHALNIEN_00126	BBEOHCII_01249	PGKMFHKC_01970	CEHPNLDK_01171	BJHGMHFO_01605	FDPLCLKD_01140	OGMCCAIF_00059	CMGIABJI_01273	PBLCDJDF_01074	NOIEMAFJ_01249	BEJHABKI_00070	KNFFGINF_01737	HNJFIMIJ_01906	FLMJGHHK_01734	GDENKAOO_00977	KDEDJMLP_01926	GEGBDKOP_00609	AFHMEFJF_01362	CNEHPOEB_00315	CKOKFPAK_01545	FCAAFAHO_01327	AKBLAMMA_02583	ONHEGFJF_01373	CHIFNPHK_01749
group_3004		Putative dipeptidase	46	46	1	180	367				983	1358	1349	HFMNANMC_01296	BBNGAGFF_00902	NBLABIBC_01628	HHKPMNBD_00732	EDPAAIAM_00270	AJCIDKON_01685	LIAIEAPM_00668	ABJJGFLJ_02051	HPEJNNAH_01164	BDLNCNPA_01504	CAALFOIN_01425	BDMBNIHE_01432	OHALNIEN_00121	BBEOHCII_01244	PGKMFHKC_01965	CEHPNLDK_01166	BJHGMHFO_01610	FDPLCLKD_01135	OGMCCAIF_00064	CMGIABJI_01268	PBLCDJDF_01069	NOIEMAFJ_01244	BEJHABKI_00065	KNFFGINF_01742	HNJFIMIJ_01901	FLMJGHHK_01729	GDENKAOO_00972	KDEDJMLP_01921	GEGBDKOP_00604	AFHMEFJF_01367	CNEHPOEB_00320	CKOKFPAK_01550	FCAAFAHO_01322	AKBLAMMA_02576	ONHEGFJF_01368	CHIFNPHK_01744
hbpA_1		Heme-binding protein A	46	46	1	180	5591				1382	1517	1514	HFMNANMC_01357	BBNGAGFF_01951	NBLABIBC_00994	HHKPMNBD_00857	EDPAAIAM_00534	AJCIDKON_00549	LIAIEAPM_00017	ABJJGFLJ_00574	HPEJNNAH_00983	BDLNCNPA_00488	CAALFOIN_00972	BDMBNIHE_00104	OHALNIEN_01568	BBEOHCII_01606	PGKMFHKC_01799	CEHPNLDK_01475	BJHGMHFO_00072	FDPLCLKD_01445	OGMCCAIF_00139	CMGIABJI_01409	PBLCDJDF_00513	NOIEMAFJ_00817	BEJHABKI_00199	KNFFGINF_00656	HNJFIMIJ_00669	FLMJGHHK_00639	GDENKAOO_01357	KDEDJMLP_01869	GEGBDKOP_00131	AFHMEFJF_00441	CNEHPOEB_00239	CKOKFPAK_02019	FCAAFAHO_01559	AKBLAMMA_02381	ONHEGFJF_01218	CHIFNPHK_01578
group_3012		putative protein	46	46	1	180	5587				371	596	588	HFMNANMC_01360	BBNGAGFF_01954	NBLABIBC_00991	HHKPMNBD_00860	EDPAAIAM_00537	AJCIDKON_00546	LIAIEAPM_00020	ABJJGFLJ_00571	HPEJNNAH_00980	BDLNCNPA_00485	CAALFOIN_00975	BDMBNIHE_00101	OHALNIEN_01571	BBEOHCII_01603	PGKMFHKC_01796	CEHPNLDK_01472	BJHGMHFO_00069	FDPLCLKD_01442	OGMCCAIF_00136	CMGIABJI_01406	PBLCDJDF_00510	NOIEMAFJ_00820	BEJHABKI_00196	KNFFGINF_00653	HNJFIMIJ_00666	FLMJGHHK_00636	GDENKAOO_01354	KDEDJMLP_01872	GEGBDKOP_00134	AFHMEFJF_00444	CNEHPOEB_00236	CKOKFPAK_02016	FCAAFAHO_01556	AKBLAMMA_02377	ONHEGFJF_01215	CHIFNPHK_01575
group_3013		hypothetical protein	46	46	1	180	5583				311	431	428	HFMNANMC_01363	BBNGAGFF_01957	NBLABIBC_00988	HHKPMNBD_00863	EDPAAIAM_00540	AJCIDKON_02059	LIAIEAPM_00023	ABJJGFLJ_00568	HPEJNNAH_00977	BDLNCNPA_00482	CAALFOIN_00978	BDMBNIHE_00098	OHALNIEN_01574	BBEOHCII_01600	PGKMFHKC_01793	CEHPNLDK_01469	BJHGMHFO_00066	FDPLCLKD_01439	OGMCCAIF_00133	CMGIABJI_01403	PBLCDJDF_00507	NOIEMAFJ_00823	BEJHABKI_00193	KNFFGINF_00650	HNJFIMIJ_00663	FLMJGHHK_00633	GDENKAOO_01351	KDEDJMLP_01875	GEGBDKOP_00137	AFHMEFJF_00447	CNEHPOEB_00233	CKOKFPAK_02013	FCAAFAHO_01553	AKBLAMMA_02373	ONHEGFJF_01212	CHIFNPHK_01572
ftsB		Cell division protein FtsB	46	46	1	180	5571				242	308	306	HFMNANMC_01370	BBNGAGFF_01964	NBLABIBC_00981	HHKPMNBD_00870	EDPAAIAM_00547	AJCIDKON_02066	LIAIEAPM_00030	ABJJGFLJ_00561	HPEJNNAH_00970	BDLNCNPA_00475	CAALFOIN_00985	BDMBNIHE_00091	OHALNIEN_01581	BBEOHCII_01593	PGKMFHKC_01786	CEHPNLDK_01462	BJHGMHFO_00059	FDPLCLKD_01432	OGMCCAIF_00126	CMGIABJI_01396	PBLCDJDF_00500	NOIEMAFJ_00830	BEJHABKI_00186	KNFFGINF_00643	HNJFIMIJ_00656	FLMJGHHK_00626	GDENKAOO_01344	KDEDJMLP_01882	GEGBDKOP_00144	AFHMEFJF_00454	CNEHPOEB_00226	CKOKFPAK_02006	FCAAFAHO_01546	AKBLAMMA_02360	ONHEGFJF_01203	CHIFNPHK_01565
dppA_1		Periplasmic dipeptide transport protein	46	46	1	180	4203				1508	1508	1508	HFMNANMC_01387	BBNGAGFF_00650	NBLABIBC_01125	HHKPMNBD_00563	EDPAAIAM_01759	AJCIDKON_01162	LIAIEAPM_00682	ABJJGFLJ_01899	HPEJNNAH_01614	BDLNCNPA_01669	CAALFOIN_01816	BDMBNIHE_01322	OHALNIEN_00232	BBEOHCII_00359	PGKMFHKC_00226	CEHPNLDK_00158	BJHGMHFO_01130	FDPLCLKD_00284	OGMCCAIF_00496	CMGIABJI_00146	PBLCDJDF_00998	NOIEMAFJ_00087	BEJHABKI_01153	KNFFGINF_01575	HNJFIMIJ_01973	FLMJGHHK_01778	GDENKAOO_00536	KDEDJMLP_00999	GEGBDKOP_00056	AFHMEFJF_00720	CNEHPOEB_02034	CKOKFPAK_02094	FCAAFAHO_00151	AKBLAMMA_02149	ONHEGFJF_01035	CHIFNPHK_01440
macB_1		Macrolide export ATP-binding/permease protein MacB	46	46	1	180	4220				1037	1223	1218	HFMNANMC_01397	BBNGAGFF_00660	NBLABIBC_01115	HHKPMNBD_00573	EDPAAIAM_01239	AJCIDKON_02196	LIAIEAPM_00741	ABJJGFLJ_02177	HPEJNNAH_01589	BDLNCNPA_01416	CAALFOIN_01491	BDMBNIHE_01332	OHALNIEN_00222	BBEOHCII_00349	PGKMFHKC_00216	CEHPNLDK_00148	BJHGMHFO_01120	FDPLCLKD_00274	OGMCCAIF_00486	CMGIABJI_00135	PBLCDJDF_00987	NOIEMAFJ_00097	BEJHABKI_01143	KNFFGINF_01585	HNJFIMIJ_01270	FLMJGHHK_01146	GDENKAOO_00526	KDEDJMLP_00988	GEGBDKOP_02166	AFHMEFJF_00709	CNEHPOEB_00997	CKOKFPAK_00011	FCAAFAHO_00141	AKBLAMMA_02163	ONHEGFJF_01050	CHIFNPHK_01450
yknY_1		putative ABC transporter ATP-binding protein YknY	46	46	1	180	4222				536	674	668	HFMNANMC_01398	BBNGAGFF_00661	NBLABIBC_01114	HHKPMNBD_00574	EDPAAIAM_01238	AJCIDKON_02195	LIAIEAPM_00742	ABJJGFLJ_02178	HPEJNNAH_01588	BDLNCNPA_01415	CAALFOIN_01490	BDMBNIHE_01333	OHALNIEN_00221	BBEOHCII_00348	PGKMFHKC_00215	CEHPNLDK_00147	BJHGMHFO_01119	FDPLCLKD_00273	OGMCCAIF_00485	CMGIABJI_00134	PBLCDJDF_00986	NOIEMAFJ_00098	BEJHABKI_01142	KNFFGINF_01586	HNJFIMIJ_01269	FLMJGHHK_01145	GDENKAOO_00525	KDEDJMLP_00987	GEGBDKOP_02167	AFHMEFJF_00708	CNEHPOEB_00998	CKOKFPAK_00010	FCAAFAHO_00140	AKBLAMMA_02165	ONHEGFJF_01051	CHIFNPHK_01451
xanQ		Xanthine permease XanQ	46	46	1	180	4322				887	1307	1297	HFMNANMC_01407	BBNGAGFF_00670	NBLABIBC_01103	HHKPMNBD_00583	EDPAAIAM_01430	AJCIDKON_02266	LIAIEAPM_00882	ABJJGFLJ_01876	HPEJNNAH_00827	BDLNCNPA_02138	CAALFOIN_01481	BDMBNIHE_01342	OHALNIEN_00212	BBEOHCII_00339	PGKMFHKC_00206	CEHPNLDK_00137	BJHGMHFO_01109	FDPLCLKD_00264	OGMCCAIF_00475	CMGIABJI_00125	PBLCDJDF_00977	NOIEMAFJ_01991	BEJHABKI_01132	KNFFGINF_01595	HNJFIMIJ_01728	FLMJGHHK_01577	GDENKAOO_00516	KDEDJMLP_00977	GEGBDKOP_00066	AFHMEFJF_00699	CNEHPOEB_00621	CKOKFPAK_02084	FCAAFAHO_00131	AKBLAMMA_02183	ONHEGFJF_01062	CHIFNPHK_01460
mutY		Adenine DNA glycosylase	46	46	1	180	4306				1067	1142	1081	HFMNANMC_01416	BBNGAGFF_00679	NBLABIBC_01094	HHKPMNBD_00592	EDPAAIAM_02139	AJCIDKON_01718	LIAIEAPM_01561	ABJJGFLJ_01312	HPEJNNAH_01535	BDLNCNPA_00209	CAALFOIN_01472	BDMBNIHE_01351	OHALNIEN_00203	BBEOHCII_00330	PGKMFHKC_00197	CEHPNLDK_00128	BJHGMHFO_01100	FDPLCLKD_00255	OGMCCAIF_00466	CMGIABJI_00116	PBLCDJDF_00968	NOIEMAFJ_02000	BEJHABKI_01123	KNFFGINF_01604	HNJFIMIJ_02111	FLMJGHHK_01945	GDENKAOO_00507	KDEDJMLP_00968	GEGBDKOP_01806	AFHMEFJF_00690	CNEHPOEB_01616	CKOKFPAK_00366	FCAAFAHO_00122	AKBLAMMA_02196	ONHEGFJF_01071	CHIFNPHK_01469
yigZ		IMPACT family member YigZ	46	46	1	180	4305				284	599	588	HFMNANMC_01417	BBNGAGFF_00680	NBLABIBC_01093	HHKPMNBD_00593	EDPAAIAM_02140	AJCIDKON_01717	LIAIEAPM_01560	ABJJGFLJ_01313	HPEJNNAH_01536	BDLNCNPA_00208	CAALFOIN_01471	BDMBNIHE_01352	OHALNIEN_00202	BBEOHCII_00329	PGKMFHKC_00196	CEHPNLDK_00127	BJHGMHFO_01099	FDPLCLKD_00254	OGMCCAIF_00465	CMGIABJI_00115	PBLCDJDF_00967	NOIEMAFJ_02001	BEJHABKI_01122	KNFFGINF_01605	HNJFIMIJ_02112	FLMJGHHK_01946	GDENKAOO_00506	KDEDJMLP_00967	GEGBDKOP_01805	AFHMEFJF_00689	CNEHPOEB_01617	CKOKFPAK_00367	FCAAFAHO_00121	AKBLAMMA_02197	ONHEGFJF_01072	CHIFNPHK_01470
group_3032		hypothetical protein	46	46	1	180	4300				650	1109	1099	HFMNANMC_01420	BBNGAGFF_00683	NBLABIBC_01090	HHKPMNBD_00596	EDPAAIAM_02144	AJCIDKON_01714	LIAIEAPM_01557	ABJJGFLJ_01316	HPEJNNAH_01102	BDLNCNPA_00205	CAALFOIN_01468	BDMBNIHE_01355	OHALNIEN_00199	BBEOHCII_00326	PGKMFHKC_00193	CEHPNLDK_00124	BJHGMHFO_01096	FDPLCLKD_00251	OGMCCAIF_00462	CMGIABJI_00112	PBLCDJDF_00964	NOIEMAFJ_02004	BEJHABKI_01119	KNFFGINF_01608	HNJFIMIJ_02115	FLMJGHHK_01949	GDENKAOO_00503	KDEDJMLP_00964	GEGBDKOP_01801	AFHMEFJF_00686	CNEHPOEB_01620	CKOKFPAK_00371	FCAAFAHO_00118	AKBLAMMA_02203	ONHEGFJF_01076	CHIFNPHK_01473
group_3034		putative protein	46	46	1	180	4295				476	620	616	HFMNANMC_01424	BBNGAGFF_00687	NBLABIBC_01086	HHKPMNBD_00600	EDPAAIAM_02148	AJCIDKON_01710	LIAIEAPM_01553	ABJJGFLJ_01320	HPEJNNAH_01098	BDLNCNPA_00201	CAALFOIN_01464	BDMBNIHE_01359	OHALNIEN_00195	BBEOHCII_00322	PGKMFHKC_00189	CEHPNLDK_00120	BJHGMHFO_01092	FDPLCLKD_00247	OGMCCAIF_00458	CMGIABJI_00108	PBLCDJDF_00960	NOIEMAFJ_02008	BEJHABKI_01115	KNFFGINF_01612	HNJFIMIJ_02119	FLMJGHHK_01953	GDENKAOO_00499	KDEDJMLP_00960	GEGBDKOP_01797	AFHMEFJF_00682	CNEHPOEB_01624	CKOKFPAK_00375	FCAAFAHO_00114	AKBLAMMA_02207	ONHEGFJF_01080	CHIFNPHK_01477
gltD_1		Glutamate synthase [NADPH] small chain	46	46	1	180	3395				242	1316	1289	HFMNANMC_01450	BBNGAGFF_00077	NBLABIBC_01670	HHKPMNBD_01843	EDPAAIAM_00867	AJCIDKON_01514	LIAIEAPM_00527	ABJJGFLJ_00394	HPEJNNAH_00262	BDLNCNPA_00023	CAALFOIN_01271	BDMBNIHE_00756	OHALNIEN_01840	BBEOHCII_01896	PGKMFHKC_00023	CEHPNLDK_00023	BJHGMHFO_01836	FDPLCLKD_00023	OGMCCAIF_01533	CMGIABJI_00023	PBLCDJDF_01516	NOIEMAFJ_00260	BEJHABKI_01874	KNFFGINF_01359	HNJFIMIJ_00722	FLMJGHHK_00726	GDENKAOO_01671	KDEDJMLP_01501	GEGBDKOP_02090	AFHMEFJF_00216	CNEHPOEB_02141	CKOKFPAK_00086	FCAAFAHO_02472	AKBLAMMA_02034	ONHEGFJF_00450	CHIFNPHK_01006
dhaM		Protein-lysine deacetylase	46	46	1	180	3386				404	404	404	HFMNANMC_01458	BBNGAGFF_00081	NBLABIBC_01661	HHKPMNBD_01847	EDPAAIAM_00859	AJCIDKON_00707	LIAIEAPM_00535	ABJJGFLJ_00402	HPEJNNAH_00266	BDLNCNPA_00027	CAALFOIN_01267	BDMBNIHE_00764	OHALNIEN_01832	BBEOHCII_01904	PGKMFHKC_00031	CEHPNLDK_00031	BJHGMHFO_01840	FDPLCLKD_00031	OGMCCAIF_01537	CMGIABJI_00031	PBLCDJDF_01524	NOIEMAFJ_00252	BEJHABKI_01878	KNFFGINF_01367	HNJFIMIJ_00730	FLMJGHHK_00718	GDENKAOO_01667	KDEDJMLP_01497	GEGBDKOP_02082	AFHMEFJF_00208	CNEHPOEB_02133	CKOKFPAK_00094	FCAAFAHO_02464	AKBLAMMA_02038	ONHEGFJF_00441	CHIFNPHK_00998
group_3048		Lysine 5,6-aminomutase beta subunit	46	46	1	180	3373				242	1082	791	HFMNANMC_01467	BBNGAGFF_00090	NBLABIBC_01652	HHKPMNBD_01856	EDPAAIAM_00850	AJCIDKON_00698	LIAIEAPM_00544	ABJJGFLJ_00411	HPEJNNAH_01523	BDLNCNPA_00036	CAALFOIN_01258	BDMBNIHE_00773	OHALNIEN_01823	BBEOHCII_01913	PGKMFHKC_00040	CEHPNLDK_00040	BJHGMHFO_01849	FDPLCLKD_00040	OGMCCAIF_01546	CMGIABJI_00040	PBLCDJDF_01533	NOIEMAFJ_00243	BEJHABKI_01887	KNFFGINF_01376	HNJFIMIJ_00739	FLMJGHHK_00709	GDENKAOO_01658	KDEDJMLP_01488	GEGBDKOP_02073	AFHMEFJF_00199	CNEHPOEB_02124	CKOKFPAK_00103	FCAAFAHO_02455	AKBLAMMA_02053	ONHEGFJF_00432	CHIFNPHK_00989
group_3049		Lysine 5,6-aminomutase alpha subunit	46	46	1	180	3371				1412	1565	1561	HFMNANMC_01468	BBNGAGFF_00091	NBLABIBC_01651	HHKPMNBD_01857	EDPAAIAM_00849	AJCIDKON_01120	LIAIEAPM_00545	ABJJGFLJ_00412	HPEJNNAH_01524	BDLNCNPA_00037	CAALFOIN_01257	BDMBNIHE_00774	OHALNIEN_01822	BBEOHCII_01914	PGKMFHKC_00041	CEHPNLDK_00041	BJHGMHFO_01850	FDPLCLKD_00041	OGMCCAIF_01547	CMGIABJI_00041	PBLCDJDF_01534	NOIEMAFJ_00242	BEJHABKI_01888	KNFFGINF_01377	HNJFIMIJ_00740	FLMJGHHK_00708	GDENKAOO_01657	KDEDJMLP_01487	GEGBDKOP_02072	AFHMEFJF_00198	CNEHPOEB_02123	CKOKFPAK_00104	FCAAFAHO_02454	AKBLAMMA_02055	ONHEGFJF_00431	CHIFNPHK_00988
group_3051		hypothetical protein	46	46	1	180	3369				590	1082	1064	HFMNANMC_01470	BBNGAGFF_00093	NBLABIBC_01649	HHKPMNBD_01859	EDPAAIAM_00847	AJCIDKON_01122	LIAIEAPM_00547	ABJJGFLJ_00414	HPEJNNAH_01526	BDLNCNPA_00039	CAALFOIN_01255	BDMBNIHE_00776	OHALNIEN_01820	BBEOHCII_01916	PGKMFHKC_00043	CEHPNLDK_00043	BJHGMHFO_01852	FDPLCLKD_00043	OGMCCAIF_01549	CMGIABJI_00043	PBLCDJDF_01536	NOIEMAFJ_00240	BEJHABKI_01890	KNFFGINF_01379	HNJFIMIJ_00742	FLMJGHHK_00706	GDENKAOO_01655	KDEDJMLP_01485	GEGBDKOP_02070	AFHMEFJF_00196	CNEHPOEB_02121	CKOKFPAK_00106	FCAAFAHO_02452	AKBLAMMA_02058	ONHEGFJF_00429	CHIFNPHK_00986
kal		3-aminobutyryl-CoA ammonia lyase	46	46	1	180	3365				383	428	384	HFMNANMC_01474	BBNGAGFF_00097	NBLABIBC_01645	HHKPMNBD_01863	EDPAAIAM_00843	AJCIDKON_01126	LIAIEAPM_00551	ABJJGFLJ_00418	HPEJNNAH_01530	BDLNCNPA_00043	CAALFOIN_01251	BDMBNIHE_00780	OHALNIEN_01816	BBEOHCII_01920	PGKMFHKC_00047	CEHPNLDK_00047	BJHGMHFO_01856	FDPLCLKD_00047	OGMCCAIF_01553	CMGIABJI_00047	PBLCDJDF_01540	NOIEMAFJ_00236	BEJHABKI_01894	KNFFGINF_01383	HNJFIMIJ_00746	FLMJGHHK_00702	GDENKAOO_01651	KDEDJMLP_01481	GEGBDKOP_02066	AFHMEFJF_00192	CNEHPOEB_02117	CKOKFPAK_00110	FCAAFAHO_02448	AKBLAMMA_02062	ONHEGFJF_00425	CHIFNPHK_00982
group_3053		hypothetical protein	46	46	1	180	3364				215	284	282	HFMNANMC_01475	BBNGAGFF_00098	NBLABIBC_01644	HHKPMNBD_01864	EDPAAIAM_00842	AJCIDKON_01127	LIAIEAPM_01827	ABJJGFLJ_00419	HPEJNNAH_01814	BDLNCNPA_00044	CAALFOIN_01250	BDMBNIHE_00781	OHALNIEN_01815	BBEOHCII_01921	PGKMFHKC_00048	CEHPNLDK_00048	BJHGMHFO_01857	FDPLCLKD_00048	OGMCCAIF_01554	CMGIABJI_00048	PBLCDJDF_01541	NOIEMAFJ_00235	BEJHABKI_01895	KNFFGINF_01384	HNJFIMIJ_00747	FLMJGHHK_00701	GDENKAOO_01650	KDEDJMLP_01480	GEGBDKOP_02065	AFHMEFJF_00191	CNEHPOEB_02116	CKOKFPAK_00111	FCAAFAHO_02447	AKBLAMMA_02063	ONHEGFJF_00424	CHIFNPHK_00981
cdsA_1		Phosphatidate cytidylyltransferase	46	46	1	180	3350				473	935	918	HFMNANMC_01485	BBNGAGFF_00108	NBLABIBC_01635	HHKPMNBD_01875	EDPAAIAM_00831	AJCIDKON_01138	LIAIEAPM_01137	ABJJGFLJ_00429	HPEJNNAH_02108	BDLNCNPA_00055	CAALFOIN_01240	BDMBNIHE_00792	OHALNIEN_01805	BBEOHCII_01931	PGKMFHKC_00058	CEHPNLDK_00058	BJHGMHFO_01867	FDPLCLKD_00058	OGMCCAIF_01564	CMGIABJI_00058	PBLCDJDF_01552	NOIEMAFJ_00225	BEJHABKI_01905	KNFFGINF_01394	HNJFIMIJ_00758	FLMJGHHK_00690	GDENKAOO_01640	KDEDJMLP_01470	GEGBDKOP_02054	AFHMEFJF_00181	CNEHPOEB_02105	CKOKFPAK_00122	FCAAFAHO_02437	AKBLAMMA_02076	ONHEGFJF_00411	CHIFNPHK_00971
pdhR		Pyruvate dehydrogenase complex repressor	46	46	1	180	7065				560	740	713	HFMNANMC_01538	BBNGAGFF_00738	NBLABIBC_01821	HHKPMNBD_01377	EDPAAIAM_00413	AJCIDKON_00324	LIAIEAPM_00219	ABJJGFLJ_00550	HPEJNNAH_02179	BDLNCNPA_00787	CAALFOIN_00442	BDMBNIHE_01729	OHALNIEN_01601	BBEOHCII_01574	PGKMFHKC_01760	CEHPNLDK_01441	BJHGMHFO_01412	FDPLCLKD_01413	OGMCCAIF_01496	CMGIABJI_01858	PBLCDJDF_01865	NOIEMAFJ_01581	BEJHABKI_01632	KNFFGINF_00087	HNJFIMIJ_00473	FLMJGHHK_00362	GDENKAOO_00271	KDEDJMLP_00289	GEGBDKOP_01447	AFHMEFJF_02007	CNEHPOEB_00561	CKOKFPAK_00722	FCAAFAHO_02033	AKBLAMMA_00758	ONHEGFJF_02040	CHIFNPHK_00257
cbiA		Cobyrinate a,c-diamide synthase	46	46	1	180	7701				1319	1337	1336	HFMNANMC_01562	BBNGAGFF_00579	NBLABIBC_01795	HHKPMNBD_01353	EDPAAIAM_00444	AJCIDKON_00299	LIAIEAPM_01076	ABJJGFLJ_00236	HPEJNNAH_01117	BDLNCNPA_00757	CAALFOIN_00419	BDMBNIHE_01707	OHALNIEN_01627	BBEOHCII_01550	PGKMFHKC_01736	CEHPNLDK_01417	BJHGMHFO_01386	FDPLCLKD_01389	OGMCCAIF_01470	CMGIABJI_01882	PBLCDJDF_00919	NOIEMAFJ_01555	BEJHABKI_01606	KNFFGINF_00111	HNJFIMIJ_00441	FLMJGHHK_00330	GDENKAOO_00248	KDEDJMLP_00263	GEGBDKOP_01416	AFHMEFJF_01752	CNEHPOEB_00440	CKOKFPAK_00753	FCAAFAHO_02009	AKBLAMMA_00792	ONHEGFJF_02070	CHIFNPHK_00233
cobQ_1		Cobyric acid synthase	46	46	1	180	7694				605	1493	1470	HFMNANMC_01567	BBNGAGFF_00575	NBLABIBC_01966	HHKPMNBD_01349	EDPAAIAM_00448	AJCIDKON_00295	LIAIEAPM_01072	ABJJGFLJ_00232	HPEJNNAH_01113	BDLNCNPA_00753	CAALFOIN_00415	BDMBNIHE_01703	OHALNIEN_01632	BBEOHCII_01545	PGKMFHKC_01731	CEHPNLDK_01412	BJHGMHFO_01382	FDPLCLKD_01384	OGMCCAIF_01466	CMGIABJI_01887	PBLCDJDF_00913	NOIEMAFJ_01550	BEJHABKI_01602	KNFFGINF_00116	HNJFIMIJ_00437	FLMJGHHK_00326	GDENKAOO_00244	KDEDJMLP_00259	GEGBDKOP_01412	AFHMEFJF_01757	CNEHPOEB_00444	CKOKFPAK_00757	FCAAFAHO_02004	AKBLAMMA_00799	ONHEGFJF_02077	CHIFNPHK_00228
group_3068		hypothetical protein	46	46	1	180	7690				692	692	692	HFMNANMC_01570	BBNGAGFF_00572	NBLABIBC_01962	HHKPMNBD_01346	EDPAAIAM_00451	AJCIDKON_00292	LIAIEAPM_01069	ABJJGFLJ_00229	HPEJNNAH_00052	BDLNCNPA_00750	CAALFOIN_00412	BDMBNIHE_01700	OHALNIEN_01635	BBEOHCII_01542	PGKMFHKC_01728	CEHPNLDK_01409	BJHGMHFO_01379	FDPLCLKD_01381	OGMCCAIF_01463	CMGIABJI_01890	PBLCDJDF_00910	NOIEMAFJ_01547	BEJHABKI_01599	KNFFGINF_00119	HNJFIMIJ_00434	FLMJGHHK_00323	GDENKAOO_00241	KDEDJMLP_00256	GEGBDKOP_01409	AFHMEFJF_01760	CNEHPOEB_00447	CKOKFPAK_00760	FCAAFAHO_02001	AKBLAMMA_00803	ONHEGFJF_02081	CHIFNPHK_00225
group_3069		hypothetical protein	46	46	1	180	7687				194	194	194	HFMNANMC_01572	BBNGAGFF_00570	NBLABIBC_01960	HHKPMNBD_01344	EDPAAIAM_00453	AJCIDKON_00290	LIAIEAPM_01067	ABJJGFLJ_00227	HPEJNNAH_00050	BDLNCNPA_00748	CAALFOIN_00410	BDMBNIHE_01698	OHALNIEN_01637	BBEOHCII_01540	PGKMFHKC_01726	CEHPNLDK_01407	BJHGMHFO_01377	FDPLCLKD_01379	OGMCCAIF_01461	CMGIABJI_01892	PBLCDJDF_00908	NOIEMAFJ_01545	BEJHABKI_01597	KNFFGINF_00121	HNJFIMIJ_00432	FLMJGHHK_00321	GDENKAOO_00239	KDEDJMLP_00254	GEGBDKOP_01407	AFHMEFJF_01292	CNEHPOEB_00449	CKOKFPAK_00762	FCAAFAHO_01999	AKBLAMMA_00805	ONHEGFJF_02083	CHIFNPHK_00223
lptB_2		Lipopolysaccharide export system ATP-binding protein LptB	46	46	1	180	1374				380	794	785	HFMNANMC_01582	BBNGAGFF_00758	NBLABIBC_00631	HHKPMNBD_00185	EDPAAIAM_02034	AJCIDKON_00583	LIAIEAPM_02246	ABJJGFLJ_01560	HPEJNNAH_00473	BDLNCNPA_00168	CAALFOIN_01356	BDMBNIHE_01907	OHALNIEN_01111	BBEOHCII_00923	PGKMFHKC_01065	CEHPNLDK_00438	BJHGMHFO_00334	FDPLCLKD_00845	OGMCCAIF_00443	CMGIABJI_00978	PBLCDJDF_01878	NOIEMAFJ_00900	BEJHABKI_00812	KNFFGINF_01949	HNJFIMIJ_02064	FLMJGHHK_01911	GDENKAOO_02007	KDEDJMLP_02247	GEGBDKOP_00720	AFHMEFJF_01208	CNEHPOEB_01106	CKOKFPAK_01434	FCAAFAHO_01016	AKBLAMMA_02783	ONHEGFJF_00096	CHIFNPHK_01947
livH_2		hypothetical protein	46	46	1	180	1373				665	971	962	HFMNANMC_01583	BBNGAGFF_00759	NBLABIBC_00632	HHKPMNBD_00186	EDPAAIAM_02035	AJCIDKON_00582	LIAIEAPM_02247	ABJJGFLJ_01561	HPEJNNAH_00472	BDLNCNPA_00169	CAALFOIN_01357	BDMBNIHE_01906	OHALNIEN_01110	BBEOHCII_00922	PGKMFHKC_01064	CEHPNLDK_00437	BJHGMHFO_00333	FDPLCLKD_00844	OGMCCAIF_00442	CMGIABJI_00977	PBLCDJDF_01879	NOIEMAFJ_00899	BEJHABKI_00811	KNFFGINF_01950	HNJFIMIJ_02063	FLMJGHHK_01910	GDENKAOO_02006	KDEDJMLP_02248	GEGBDKOP_00719	AFHMEFJF_01209	CNEHPOEB_01105	CKOKFPAK_01435	FCAAFAHO_01015	AKBLAMMA_02781	ONHEGFJF_00095	CHIFNPHK_01946
group_3073		putative NADH oxidase	46	46	1	180	1365				1256	1340	1338	HFMNANMC_01589	BBNGAGFF_00765	NBLABIBC_00638	HHKPMNBD_00192	EDPAAIAM_02041	AJCIDKON_01319	LIAIEAPM_00457	ABJJGFLJ_01773	HPEJNNAH_00466	BDLNCNPA_00175	CAALFOIN_01363	BDMBNIHE_01900	OHALNIEN_01104	BBEOHCII_00916	PGKMFHKC_01058	CEHPNLDK_00431	BJHGMHFO_00327	FDPLCLKD_00838	OGMCCAIF_00435	CMGIABJI_00971	PBLCDJDF_01885	NOIEMAFJ_00893	BEJHABKI_00805	KNFFGINF_01956	HNJFIMIJ_02057	FLMJGHHK_01904	GDENKAOO_02000	KDEDJMLP_02254	GEGBDKOP_00713	AFHMEFJF_01215	CNEHPOEB_01099	CKOKFPAK_01441	FCAAFAHO_01009	AKBLAMMA_02773	ONHEGFJF_00089	CHIFNPHK_01940
flr		Flavoredoxin	46	46	1	180	1363				602	608	605	HFMNANMC_01590	BBNGAGFF_00766	NBLABIBC_00639	HHKPMNBD_00193	EDPAAIAM_02042	AJCIDKON_01318	LIAIEAPM_00456	ABJJGFLJ_01774	HPEJNNAH_00465	BDLNCNPA_00176	CAALFOIN_01364	BDMBNIHE_01899	OHALNIEN_01103	BBEOHCII_00915	PGKMFHKC_01057	CEHPNLDK_00430	BJHGMHFO_00326	FDPLCLKD_00837	OGMCCAIF_00434	CMGIABJI_00970	PBLCDJDF_01886	NOIEMAFJ_00892	BEJHABKI_00804	KNFFGINF_01957	HNJFIMIJ_02056	FLMJGHHK_01903	GDENKAOO_01999	KDEDJMLP_02255	GEGBDKOP_00712	AFHMEFJF_01216	CNEHPOEB_01098	CKOKFPAK_01442	FCAAFAHO_01008	AKBLAMMA_02772	ONHEGFJF_00088	CHIFNPHK_01939
group_3075		hypothetical protein	46	46	1	180	1357				455	752	745	HFMNANMC_01594	BBNGAGFF_00770	NBLABIBC_00643	HHKPMNBD_00197	EDPAAIAM_02046	AJCIDKON_01314	LIAIEAPM_00452	ABJJGFLJ_01778	HPEJNNAH_00461	BDLNCNPA_00180	CAALFOIN_01368	BDMBNIHE_01895	OHALNIEN_01099	BBEOHCII_00911	PGKMFHKC_01053	CEHPNLDK_00426	BJHGMHFO_00322	FDPLCLKD_00833	OGMCCAIF_00430	CMGIABJI_00966	PBLCDJDF_01890	NOIEMAFJ_00888	BEJHABKI_00800	KNFFGINF_01961	HNJFIMIJ_02052	FLMJGHHK_01899	GDENKAOO_01995	KDEDJMLP_02259	GEGBDKOP_00708	AFHMEFJF_01220	CNEHPOEB_01094	CKOKFPAK_01446	FCAAFAHO_01004	AKBLAMMA_02765	ONHEGFJF_00084	CHIFNPHK_01935
envC		Murein hydrolase activator EnvC	46	46	1	180	2739				578	1103	1082	HFMNANMC_01616	BBNGAGFF_00942	NBLABIBC_00904	HHKPMNBD_00153	EDPAAIAM_01551	AJCIDKON_00636	LIAIEAPM_01115	ABJJGFLJ_01045	HPEJNNAH_00725	BDLNCNPA_01233	CAALFOIN_01763	BDMBNIHE_01808	OHALNIEN_00885	BBEOHCII_00631	PGKMFHKC_00579	CEHPNLDK_00389	BJHGMHFO_00284	FDPLCLKD_00553	OGMCCAIF_00392	CMGIABJI_00929	PBLCDJDF_01912	NOIEMAFJ_00402	BEJHABKI_00452	KNFFGINF_01813	HNJFIMIJ_01531	FLMJGHHK_01321	GDENKAOO_01935	KDEDJMLP_02206	GEGBDKOP_00877	AFHMEFJF_01523	CNEHPOEB_00954	CKOKFPAK_01278	FCAAFAHO_00480	AKBLAMMA_03191	ONHEGFJF_00074	CHIFNPHK_02165
group_3080		Nucleotide-binding protein	46	46	1	180	2769				680	851	847	HFMNANMC_01638	BBNGAGFF_00920	NBLABIBC_00927	HHKPMNBD_00131	EDPAAIAM_01573	AJCIDKON_00614	LIAIEAPM_00946	ABJJGFLJ_01067	HPEJNNAH_00747	BDLNCNPA_01211	CAALFOIN_01741	BDMBNIHE_01786	OHALNIEN_00907	BBEOHCII_00609	PGKMFHKC_00557	CEHPNLDK_00367	BJHGMHFO_00262	FDPLCLKD_00531	OGMCCAIF_00370	CMGIABJI_00907	PBLCDJDF_01845	NOIEMAFJ_00424	BEJHABKI_00430	KNFFGINF_01835	HNJFIMIJ_01553	FLMJGHHK_01343	GDENKAOO_01957	KDEDJMLP_02228	GEGBDKOP_00855	AFHMEFJF_01545	CNEHPOEB_01666	CKOKFPAK_01300	FCAAFAHO_00458	AKBLAMMA_03159	ONHEGFJF_00038	CHIFNPHK_02143
ymdB_2		O-acetyl-ADP-ribose deacetylase	46	46	1	180	5250				206	536	507	HFMNANMC_01672	BBNGAGFF_01453	NBLABIBC_01452	HHKPMNBD_00274	EDPAAIAM_00662	AJCIDKON_00650	LIAIEAPM_01581	ABJJGFLJ_00705	HPEJNNAH_00870	BDLNCNPA_00281	CAALFOIN_01175	BDMBNIHE_00319	OHALNIEN_01221	BBEOHCII_01151	PGKMFHKC_01293	CEHPNLDK_01069	BJHGMHFO_00906	FDPLCLKD_01044	OGMCCAIF_00799	CMGIABJI_00751	PBLCDJDF_00232	NOIEMAFJ_01901	BEJHABKI_00577	KNFFGINF_00309	HNJFIMIJ_00573	FLMJGHHK_00585	GDENKAOO_00888	KDEDJMLP_01303	GEGBDKOP_02297	AFHMEFJF_00769	CNEHPOEB_00945	CKOKFPAK_02286	FCAAFAHO_01230	AKBLAMMA_01839	ONHEGFJF_00658	CHIFNPHK_01141
group_3084		hypothetical protein	46	46	1	180	5260				905	1205	1198	HFMNANMC_01682	BBNGAGFF_01464	NBLABIBC_01462	HHKPMNBD_00284	EDPAAIAM_00651	AJCIDKON_00660	LIAIEAPM_01690	ABJJGFLJ_00694	HPEJNNAH_00880	BDLNCNPA_00271	CAALFOIN_01185	BDMBNIHE_00308	OHALNIEN_01231	BBEOHCII_01141	PGKMFHKC_01283	CEHPNLDK_01059	BJHGMHFO_00917	FDPLCLKD_01034	OGMCCAIF_00788	CMGIABJI_00741	PBLCDJDF_00222	NOIEMAFJ_01891	BEJHABKI_00588	KNFFGINF_00319	HNJFIMIJ_00562	FLMJGHHK_00596	GDENKAOO_00878	KDEDJMLP_01292	GEGBDKOP_02308	AFHMEFJF_01957	CNEHPOEB_01038	CKOKFPAK_02275	FCAAFAHO_01220	AKBLAMMA_01829	ONHEGFJF_00668	CHIFNPHK_01151
group_3090		hypothetical protein	46	46	1	180	5041				302	374	372	HFMNANMC_01693	BBNGAGFF_01475	NBLABIBC_01473	HHKPMNBD_00295	EDPAAIAM_00964	AJCIDKON_02250	LIAIEAPM_02190	ABJJGFLJ_01195	HPEJNNAH_00162	BDLNCNPA_00374	CAALFOIN_01196	BDMBNIHE_00303	OHALNIEN_01242	BBEOHCII_01130	PGKMFHKC_01272	CEHPNLDK_01048	BJHGMHFO_00928	FDPLCLKD_01023	OGMCCAIF_00777	CMGIABJI_00730	PBLCDJDF_00217	NOIEMAFJ_01880	BEJHABKI_00599	KNFFGINF_00330	HNJFIMIJ_00965	FLMJGHHK_01007	GDENKAOO_00868	KDEDJMLP_01281	GEGBDKOP_00513	AFHMEFJF_01946	CNEHPOEB_01844	CKOKFPAK_01639	FCAAFAHO_01209	AKBLAMMA_01814	ONHEGFJF_00674	CHIFNPHK_01162
thyA1		Thymidylate synthase 1	46	46	1	180	5024				809	818	817	HFMNANMC_01704	BBNGAGFF_01486	NBLABIBC_01485	HHKPMNBD_00306	EDPAAIAM_00975	AJCIDKON_01381	LIAIEAPM_02036	ABJJGFLJ_01184	HPEJNNAH_01549	BDLNCNPA_00385	CAALFOIN_01936	BDMBNIHE_00292	OHALNIEN_01253	BBEOHCII_01119	PGKMFHKC_01261	CEHPNLDK_01037	BJHGMHFO_00939	FDPLCLKD_01012	OGMCCAIF_00766	CMGIABJI_00719	PBLCDJDF_00206	NOIEMAFJ_01869	BEJHABKI_00610	KNFFGINF_00341	HNJFIMIJ_00976	FLMJGHHK_00996	GDENKAOO_00857	KDEDJMLP_01270	GEGBDKOP_00502	AFHMEFJF_00891	CNEHPOEB_00406	CKOKFPAK_01650	FCAAFAHO_01198	AKBLAMMA_01791	ONHEGFJF_00690	CHIFNPHK_01173
group_3092		hypothetical protein	46	46	1	180	5018				161	299	296	HFMNANMC_01708	BBNGAGFF_01490	NBLABIBC_01489	HHKPMNBD_00310	EDPAAIAM_00979	AJCIDKON_00864	LIAIEAPM_01644	ABJJGFLJ_01180	HPEJNNAH_00547	BDLNCNPA_01638	CAALFOIN_01898	BDMBNIHE_00288	OHALNIEN_01257	BBEOHCII_01115	PGKMFHKC_01257	CEHPNLDK_01033	BJHGMHFO_00943	FDPLCLKD_01008	OGMCCAIF_00762	CMGIABJI_00715	PBLCDJDF_00202	NOIEMAFJ_01865	BEJHABKI_00614	KNFFGINF_00345	HNJFIMIJ_00980	FLMJGHHK_00992	GDENKAOO_00853	KDEDJMLP_01266	GEGBDKOP_00498	AFHMEFJF_00895	CNEHPOEB_00402	CKOKFPAK_01654	FCAAFAHO_01194	AKBLAMMA_01779	ONHEGFJF_00696	CHIFNPHK_01177
aroK		Shikimate kinase	46	46	1	180	5011				299	557	516	HFMNANMC_01714	BBNGAGFF_01496	NBLABIBC_01495	HHKPMNBD_00316	EDPAAIAM_00985	AJCIDKON_00858	LIAIEAPM_01650	ABJJGFLJ_01174	HPEJNNAH_00541	BDLNCNPA_01644	CAALFOIN_01904	BDMBNIHE_00282	OHALNIEN_01263	BBEOHCII_01109	PGKMFHKC_01251	CEHPNLDK_01027	BJHGMHFO_00949	FDPLCLKD_01002	OGMCCAIF_00756	CMGIABJI_00709	PBLCDJDF_00196	NOIEMAFJ_01859	BEJHABKI_00620	KNFFGINF_00351	HNJFIMIJ_00986	FLMJGHHK_00986	GDENKAOO_00847	KDEDJMLP_01260	GEGBDKOP_00492	AFHMEFJF_00901	CNEHPOEB_00396	CKOKFPAK_01660	FCAAFAHO_01188	AKBLAMMA_01772	ONHEGFJF_00703	CHIFNPHK_01183
alaS_2		Alanine--tRNA ligase	46	46	1	180	6796				1019	1124	1121	HFMNANMC_01738	BBNGAGFF_01782	NBLABIBC_00244	HHKPMNBD_01625	EDPAAIAM_00323	AJCIDKON_01302	LIAIEAPM_01193	ABJJGFLJ_01550	HPEJNNAH_00490	BDLNCNPA_01273	CAALFOIN_00006	BDMBNIHE_01087	OHALNIEN_01868	BBEOHCII_01868	PGKMFHKC_01589	CEHPNLDK_01738	BJHGMHFO_00796	FDPLCLKD_01707	OGMCCAIF_01857	CMGIABJI_01670	PBLCDJDF_00638	NOIEMAFJ_00947	BEJHABKI_01091	KNFFGINF_00919	HNJFIMIJ_00224	FLMJGHHK_00184	GDENKAOO_01282	KDEDJMLP_00882	GEGBDKOP_01773	AFHMEFJF_00324	CNEHPOEB_01299	CKOKFPAK_00398	FCAAFAHO_02183	AKBLAMMA_00009	ONHEGFJF_01519	CHIFNPHK_00856
group_3100		hypothetical protein	46	46	1	180	6798				476	602	582	HFMNANMC_01739	BBNGAGFF_01781	NBLABIBC_00245	HHKPMNBD_01626	EDPAAIAM_00324	AJCIDKON_01301	LIAIEAPM_01192	ABJJGFLJ_01549	HPEJNNAH_00489	BDLNCNPA_01272	CAALFOIN_00007	BDMBNIHE_01086	OHALNIEN_01869	BBEOHCII_01867	PGKMFHKC_01588	CEHPNLDK_01737	BJHGMHFO_00795	FDPLCLKD_01706	OGMCCAIF_01858	CMGIABJI_01669	PBLCDJDF_00639	NOIEMAFJ_00948	BEJHABKI_01090	KNFFGINF_00918	HNJFIMIJ_00225	FLMJGHHK_00183	GDENKAOO_01281	KDEDJMLP_00881	GEGBDKOP_01772	AFHMEFJF_00323	CNEHPOEB_01298	CKOKFPAK_00399	FCAAFAHO_02182	AKBLAMMA_00010	ONHEGFJF_01520	CHIFNPHK_00855
abgT_1		p-aminobenzoyl-glutamate transport protein	46	46	1	180	6799				950	1541	1528	HFMNANMC_01740	BBNGAGFF_01780	NBLABIBC_00246	HHKPMNBD_01627	EDPAAIAM_00325	AJCIDKON_01300	LIAIEAPM_01191	ABJJGFLJ_01548	HPEJNNAH_00488	BDLNCNPA_01271	CAALFOIN_00008	BDMBNIHE_01085	OHALNIEN_01870	BBEOHCII_01866	PGKMFHKC_01587	CEHPNLDK_01736	BJHGMHFO_00794	FDPLCLKD_01705	OGMCCAIF_01859	CMGIABJI_01668	PBLCDJDF_00640	NOIEMAFJ_00949	BEJHABKI_01089	KNFFGINF_00917	HNJFIMIJ_00226	FLMJGHHK_00182	GDENKAOO_01280	KDEDJMLP_00880	GEGBDKOP_01771	AFHMEFJF_00322	CNEHPOEB_01297	CKOKFPAK_00400	FCAAFAHO_02181	AKBLAMMA_00012	ONHEGFJF_01521	CHIFNPHK_00854
group_3103		hypothetical protein	46	46	1	180	6800				278	278	278	HFMNANMC_01741	BBNGAGFF_01779	NBLABIBC_00247	HHKPMNBD_01628	EDPAAIAM_00326	AJCIDKON_01299	LIAIEAPM_01190	ABJJGFLJ_01547	HPEJNNAH_00487	BDLNCNPA_01270	CAALFOIN_00009	BDMBNIHE_01084	OHALNIEN_01871	BBEOHCII_01865	PGKMFHKC_01586	CEHPNLDK_01735	BJHGMHFO_00793	FDPLCLKD_01704	OGMCCAIF_01860	CMGIABJI_01667	PBLCDJDF_00641	NOIEMAFJ_00950	BEJHABKI_01088	KNFFGINF_00916	HNJFIMIJ_00227	FLMJGHHK_00181	GDENKAOO_01279	KDEDJMLP_00879	GEGBDKOP_01770	AFHMEFJF_00321	CNEHPOEB_01296	CKOKFPAK_00401	FCAAFAHO_02180	AKBLAMMA_00013	ONHEGFJF_01522	CHIFNPHK_00853
group_3104		hypothetical protein	46	46	1	180	6802				188	188	188	HFMNANMC_01742	BBNGAGFF_01778	NBLABIBC_00248	HHKPMNBD_01629	EDPAAIAM_00327	AJCIDKON_01298	LIAIEAPM_01189	ABJJGFLJ_01546	HPEJNNAH_00486	BDLNCNPA_01269	CAALFOIN_00010	BDMBNIHE_01083	OHALNIEN_01872	BBEOHCII_01864	PGKMFHKC_01585	CEHPNLDK_01734	BJHGMHFO_00792	FDPLCLKD_01703	OGMCCAIF_01861	CMGIABJI_01666	PBLCDJDF_00642	NOIEMAFJ_00951	BEJHABKI_01087	KNFFGINF_00915	HNJFIMIJ_00228	FLMJGHHK_00180	GDENKAOO_01278	KDEDJMLP_00878	GEGBDKOP_01769	AFHMEFJF_00320	CNEHPOEB_01295	CKOKFPAK_00402	FCAAFAHO_02179	AKBLAMMA_00014	ONHEGFJF_01523	CHIFNPHK_00852
hldD		ADP-L-glycero-D-manno-heptose-6-epimerase	46	46	1	180	6863				998	998	998	HFMNANMC_01764	BBNGAGFF_01756	NBLABIBC_00270	HHKPMNBD_01651	EDPAAIAM_00349	AJCIDKON_01276	LIAIEAPM_00876	ABJJGFLJ_01524	HPEJNNAH_00761	BDLNCNPA_01247	CAALFOIN_00032	BDMBNIHE_01061	OHALNIEN_01894	BBEOHCII_01842	PGKMFHKC_01511	CEHPNLDK_01712	BJHGMHFO_00770	FDPLCLKD_01681	OGMCCAIF_01883	CMGIABJI_01644	PBLCDJDF_00664	NOIEMAFJ_00973	BEJHABKI_01065	KNFFGINF_00892	HNJFIMIJ_00250	FLMJGHHK_00158	GDENKAOO_01256	KDEDJMLP_00856	GEGBDKOP_01747	AFHMEFJF_00298	CNEHPOEB_00212	CKOKFPAK_00424	FCAAFAHO_02157	AKBLAMMA_00055	ONHEGFJF_01558	CHIFNPHK_00830
uppP		Undecaprenyl-diphosphatase	46	46	1	180	6864				821	821	821	HFMNANMC_01765	BBNGAGFF_01755	NBLABIBC_00271	HHKPMNBD_01652	EDPAAIAM_00350	AJCIDKON_01275	LIAIEAPM_00875	ABJJGFLJ_01523	HPEJNNAH_00762	BDLNCNPA_01246	CAALFOIN_00033	BDMBNIHE_01060	OHALNIEN_01895	BBEOHCII_01841	PGKMFHKC_01510	CEHPNLDK_01711	BJHGMHFO_00769	FDPLCLKD_01680	OGMCCAIF_01884	CMGIABJI_01643	PBLCDJDF_00665	NOIEMAFJ_00974	BEJHABKI_01064	KNFFGINF_00891	HNJFIMIJ_00251	FLMJGHHK_00157	GDENKAOO_01255	KDEDJMLP_00855	GEGBDKOP_01746	AFHMEFJF_00297	CNEHPOEB_00211	CKOKFPAK_00425	FCAAFAHO_02156	AKBLAMMA_00056	ONHEGFJF_01559	CHIFNPHK_00829
rph		Ribonuclease PH	46	46	1	180	4076				689	749	747	HFMNANMC_01784	BBNGAGFF_01060	NBLABIBC_01182	HHKPMNBD_00507	EDPAAIAM_00175	AJCIDKON_01111	LIAIEAPM_01372	ABJJGFLJ_01975	HPEJNNAH_00949	BDLNCNPA_00433	CAALFOIN_00563	BDMBNIHE_01497	OHALNIEN_02029	BBEOHCII_02126	PGKMFHKC_02118	CEHPNLDK_01828	BJHGMHFO_01184	FDPLCLKD_01796	OGMCCAIF_00550	CMGIABJI_02038	PBLCDJDF_01048	NOIEMAFJ_01182	BEJHABKI_01207	KNFFGINF_01039	HNJFIMIJ_00199	FLMJGHHK_00087	GDENKAOO_00587	KDEDJMLP_01053	GEGBDKOP_00186	AFHMEFJF_01152	CNEHPOEB_01270	CKOKFPAK_01964	FCAAFAHO_02272	AKBLAMMA_01157	ONHEGFJF_00975	CHIFNPHK_01384
group_3111		dITP/XTP pyrophosphatase	46	46	1	180	4077				401	587	582	HFMNANMC_01785	BBNGAGFF_01059	NBLABIBC_01183	HHKPMNBD_00506	EDPAAIAM_00174	AJCIDKON_01112	LIAIEAPM_01373	ABJJGFLJ_01974	HPEJNNAH_00950	BDLNCNPA_00432	CAALFOIN_00562	BDMBNIHE_01496	OHALNIEN_02028	BBEOHCII_02125	PGKMFHKC_02117	CEHPNLDK_01827	BJHGMHFO_01185	FDPLCLKD_01795	OGMCCAIF_00551	CMGIABJI_02037	PBLCDJDF_01049	NOIEMAFJ_01181	BEJHABKI_01208	KNFFGINF_01040	HNJFIMIJ_00198	FLMJGHHK_00086	GDENKAOO_00588	KDEDJMLP_01054	GEGBDKOP_00187	AFHMEFJF_01153	CNEHPOEB_01269	CKOKFPAK_01963	FCAAFAHO_02271	AKBLAMMA_01158	ONHEGFJF_00974	CHIFNPHK_01383
group_3115		hypothetical protein	46	46	1	180	4095				1088	1271	1267	HFMNANMC_01796	BBNGAGFF_01049	NBLABIBC_01194	HHKPMNBD_00496	EDPAAIAM_00705	AJCIDKON_00769	LIAIEAPM_01230	ABJJGFLJ_00748	HPEJNNAH_00681	BDLNCNPA_01150	CAALFOIN_00552	BDMBNIHE_01486	OHALNIEN_02018	BBEOHCII_02114	PGKMFHKC_02105	CEHPNLDK_01816	BJHGMHFO_01195	FDPLCLKD_01784	OGMCCAIF_00561	CMGIABJI_02026	PBLCDJDF_01059	NOIEMAFJ_01170	BEJHABKI_01218	KNFFGINF_01051	HNJFIMIJ_00615	FLMJGHHK_00543	GDENKAOO_00598	KDEDJMLP_01064	GEGBDKOP_02253	AFHMEFJF_01164	CNEHPOEB_01695	CKOKFPAK_02329	FCAAFAHO_02260	AKBLAMMA_01173	ONHEGFJF_00960	CHIFNPHK_01372
group_3116		hypothetical protein	46	46	1	180	4099				323	383	381	HFMNANMC_01799	BBNGAGFF_01046	NBLABIBC_01197	HHKPMNBD_00493	EDPAAIAM_00708	AJCIDKON_00772	LIAIEAPM_01233	ABJJGFLJ_00751	HPEJNNAH_00684	BDLNCNPA_01147	CAALFOIN_00549	BDMBNIHE_01483	OHALNIEN_02015	BBEOHCII_02111	PGKMFHKC_02102	CEHPNLDK_01813	BJHGMHFO_01198	FDPLCLKD_01781	OGMCCAIF_00564	CMGIABJI_02023	PBLCDJDF_01062	NOIEMAFJ_01167	BEJHABKI_01221	KNFFGINF_01054	HNJFIMIJ_00618	FLMJGHHK_00540	GDENKAOO_00601	KDEDJMLP_01067	GEGBDKOP_02250	AFHMEFJF_01167	CNEHPOEB_01698	CKOKFPAK_02332	FCAAFAHO_02257	AKBLAMMA_01176	ONHEGFJF_00956	CHIFNPHK_01369
group_3122		hypothetical protein	46	46	1	180	7417				950	1343	1334	HFMNANMC_01836	BBNGAGFF_00408	NBLABIBC_01841	HHKPMNBD_01227	EDPAAIAM_02193	AJCIDKON_01460	LIAIEAPM_01539	ABJJGFLJ_00831	HPEJNNAH_01458	BDLNCNPA_00611	CAALFOIN_00306	BDMBNIHE_01175	OHALNIEN_00926	BBEOHCII_01425	PGKMFHKC_01610	CEHPNLDK_01291	BJHGMHFO_01264	FDPLCLKD_01264	OGMCCAIF_01348	CMGIABJI_00215	PBLCDJDF_00784	NOIEMAFJ_01430	BEJHABKI_01484	KNFFGINF_00236	HNJFIMIJ_01045	FLMJGHHK_02062	GDENKAOO_00115	KDEDJMLP_00116	GEGBDKOP_01187	AFHMEFJF_01624	CNEHPOEB_00977	CKOKFPAK_00981	FCAAFAHO_01884	AKBLAMMA_00984	ONHEGFJF_02226	CHIFNPHK_00108
group_3124		hypothetical protein	46	46	1	180	7459				839	878	877	HFMNANMC_01855	BBNGAGFF_00427	NBLABIBC_01860	HHKPMNBD_01246	EDPAAIAM_01175	AJCIDKON_00893	LIAIEAPM_00468	ABJJGFLJ_01103	HPEJNNAH_00398	BDLNCNPA_00244	CAALFOIN_00325	BDMBNIHE_01194	OHALNIEN_00945	BBEOHCII_01444	PGKMFHKC_01629	CEHPNLDK_01310	BJHGMHFO_01283	FDPLCLKD_01283	OGMCCAIF_01367	CMGIABJI_00234	PBLCDJDF_00803	NOIEMAFJ_01449	BEJHABKI_01503	KNFFGINF_00217	HNJFIMIJ_01228	FLMJGHHK_01104	GDENKAOO_00134	KDEDJMLP_00135	GEGBDKOP_01296	AFHMEFJF_01643	CNEHPOEB_00870	CKOKFPAK_00872	FCAAFAHO_01903	AKBLAMMA_00957	ONHEGFJF_02207	CHIFNPHK_00127
rpoZ		DNA-directed RNA polymerase subunit omega	46	46	1	180	7461				167	200	199	HFMNANMC_01857	BBNGAGFF_00429	NBLABIBC_01862	HHKPMNBD_01248	EDPAAIAM_01173	AJCIDKON_00891	LIAIEAPM_00466	ABJJGFLJ_01101	HPEJNNAH_00400	BDLNCNPA_00246	CAALFOIN_00327	BDMBNIHE_01196	OHALNIEN_00947	BBEOHCII_01446	PGKMFHKC_01631	CEHPNLDK_01312	BJHGMHFO_01285	FDPLCLKD_01285	OGMCCAIF_01369	CMGIABJI_00236	PBLCDJDF_00805	NOIEMAFJ_01451	BEJHABKI_01505	KNFFGINF_00215	HNJFIMIJ_01230	FLMJGHHK_01106	GDENKAOO_00136	KDEDJMLP_00137	GEGBDKOP_01298	AFHMEFJF_01645	CNEHPOEB_00868	CKOKFPAK_00870	FCAAFAHO_01905	AKBLAMMA_00955	ONHEGFJF_02205	CHIFNPHK_00129
yrrK		Putative pre-16S rRNA nuclease	46	46	1	180	7541				392	419	418	HFMNANMC_01874	BBNGAGFF_00446	NBLABIBC_01879	HHKPMNBD_01265	EDPAAIAM_01015	AJCIDKON_01640	LIAIEAPM_00572	ABJJGFLJ_01363	HPEJNNAH_00285	BDLNCNPA_00674	CAALFOIN_00344	BDMBNIHE_01211	OHALNIEN_01715	BBEOHCII_01463	PGKMFHKC_01648	CEHPNLDK_01330	BJHGMHFO_01302	FDPLCLKD_01302	OGMCCAIF_01386	CMGIABJI_00253	PBLCDJDF_00833	NOIEMAFJ_01468	BEJHABKI_01522	KNFFGINF_00198	HNJFIMIJ_00888	FLMJGHHK_00829	GDENKAOO_00165	KDEDJMLP_00154	GEGBDKOP_01329	AFHMEFJF_01037	CNEHPOEB_00524	CKOKFPAK_00839	FCAAFAHO_01922	AKBLAMMA_00908	ONHEGFJF_02171	CHIFNPHK_00146
secF		Protein translocase subunit SecF	46	46	1	180	7543				818	941	938	HFMNANMC_01876	BBNGAGFF_00448	NBLABIBC_01881	HHKPMNBD_01267	EDPAAIAM_01017	AJCIDKON_01638	LIAIEAPM_00574	ABJJGFLJ_01365	HPEJNNAH_00287	BDLNCNPA_00676	CAALFOIN_00346	BDMBNIHE_01213	OHALNIEN_01713	BBEOHCII_01465	PGKMFHKC_01650	CEHPNLDK_01332	BJHGMHFO_01304	FDPLCLKD_01304	OGMCCAIF_01388	CMGIABJI_00255	PBLCDJDF_00835	NOIEMAFJ_01470	BEJHABKI_01524	KNFFGINF_00196	HNJFIMIJ_00886	FLMJGHHK_00831	GDENKAOO_00167	KDEDJMLP_00156	GEGBDKOP_01331	AFHMEFJF_01039	CNEHPOEB_00522	CKOKFPAK_00837	FCAAFAHO_01924	AKBLAMMA_00906	ONHEGFJF_02169	CHIFNPHK_00148
group_3131		hypothetical protein	46	46	1	180	7548				503	1085	1072	HFMNANMC_01881	BBNGAGFF_00453	NBLABIBC_01886	HHKPMNBD_01272	EDPAAIAM_01022	AJCIDKON_01633	LIAIEAPM_00579	ABJJGFLJ_01370	HPEJNNAH_00292	BDLNCNPA_00681	CAALFOIN_00351	BDMBNIHE_01218	OHALNIEN_01708	BBEOHCII_01470	PGKMFHKC_01655	CEHPNLDK_01337	BJHGMHFO_01309	FDPLCLKD_01309	OGMCCAIF_01393	CMGIABJI_00260	PBLCDJDF_00840	NOIEMAFJ_01475	BEJHABKI_01529	KNFFGINF_00191	HNJFIMIJ_00881	FLMJGHHK_00836	GDENKAOO_00172	KDEDJMLP_00161	GEGBDKOP_01336	AFHMEFJF_01044	CNEHPOEB_00517	CKOKFPAK_00832	FCAAFAHO_01929	AKBLAMMA_00901	ONHEGFJF_02164	CHIFNPHK_00153
mrdB		Peptidoglycan glycosyltransferase MrdB	46	46	1	180	7553				740	1106	1098	HFMNANMC_01884	BBNGAGFF_00456	NBLABIBC_01889	HHKPMNBD_01275	EDPAAIAM_01025	AJCIDKON_01630	LIAIEAPM_00582	ABJJGFLJ_01373	HPEJNNAH_00295	BDLNCNPA_00684	CAALFOIN_00354	BDMBNIHE_01221	OHALNIEN_01705	BBEOHCII_01473	PGKMFHKC_01658	CEHPNLDK_01340	BJHGMHFO_01312	FDPLCLKD_01312	OGMCCAIF_01396	CMGIABJI_00263	PBLCDJDF_00843	NOIEMAFJ_01478	BEJHABKI_01532	KNFFGINF_00188	HNJFIMIJ_00878	FLMJGHHK_00839	GDENKAOO_00175	KDEDJMLP_00164	GEGBDKOP_01339	AFHMEFJF_01047	CNEHPOEB_00514	CKOKFPAK_00829	FCAAFAHO_01932	AKBLAMMA_00896	ONHEGFJF_02160	CHIFNPHK_00156
yicL		putative inner membrane transporter YicL	46	46	1	180	7556				887	914	893	HFMNANMC_01887	BBNGAGFF_00459	NBLABIBC_01892	HHKPMNBD_01278	EDPAAIAM_01028	AJCIDKON_01627	LIAIEAPM_00585	ABJJGFLJ_01376	HPEJNNAH_00298	BDLNCNPA_00687	CAALFOIN_00357	BDMBNIHE_01224	OHALNIEN_01702	BBEOHCII_01476	PGKMFHKC_01661	CEHPNLDK_01343	BJHGMHFO_01315	FDPLCLKD_01315	OGMCCAIF_01399	CMGIABJI_00266	PBLCDJDF_00846	NOIEMAFJ_01481	BEJHABKI_01535	KNFFGINF_00185	HNJFIMIJ_00875	FLMJGHHK_00842	GDENKAOO_00178	KDEDJMLP_00167	GEGBDKOP_01342	AFHMEFJF_01050	CNEHPOEB_00511	CKOKFPAK_00826	FCAAFAHO_01935	AKBLAMMA_00891	ONHEGFJF_02156	CHIFNPHK_00159
group_3141		Flavodoxin	46	46	1	180	7557				410	425	424	HFMNANMC_01888	BBNGAGFF_00460	NBLABIBC_01893	HHKPMNBD_01279	EDPAAIAM_01029	AJCIDKON_01626	LIAIEAPM_00586	ABJJGFLJ_01377	HPEJNNAH_00299	BDLNCNPA_00688	CAALFOIN_00358	BDMBNIHE_01225	OHALNIEN_01701	BBEOHCII_01477	PGKMFHKC_01662	CEHPNLDK_01344	BJHGMHFO_01316	FDPLCLKD_01316	OGMCCAIF_01400	CMGIABJI_00267	PBLCDJDF_00847	NOIEMAFJ_01482	BEJHABKI_01536	KNFFGINF_00184	HNJFIMIJ_00874	FLMJGHHK_00843	GDENKAOO_00179	KDEDJMLP_00168	GEGBDKOP_01343	AFHMEFJF_01051	CNEHPOEB_00510	CKOKFPAK_00825	FCAAFAHO_01936	AKBLAMMA_00890	ONHEGFJF_02155	CHIFNPHK_00160
artP		Arginine-binding extracellular protein ArtP	46	46	1	180	7560				323	725	716	HFMNANMC_01891	BBNGAGFF_00463	NBLABIBC_01896	HHKPMNBD_01282	EDPAAIAM_01032	AJCIDKON_01623	LIAIEAPM_00589	ABJJGFLJ_01380	HPEJNNAH_00302	BDLNCNPA_00691	CAALFOIN_00361	BDMBNIHE_01228	OHALNIEN_01698	BBEOHCII_01480	PGKMFHKC_01665	CEHPNLDK_01347	BJHGMHFO_01319	FDPLCLKD_01319	OGMCCAIF_01403	CMGIABJI_01952	PBLCDJDF_00850	NOIEMAFJ_01485	BEJHABKI_01539	KNFFGINF_00181	HNJFIMIJ_00871	FLMJGHHK_00846	GDENKAOO_00182	KDEDJMLP_00171	GEGBDKOP_01346	AFHMEFJF_01054	CNEHPOEB_00507	CKOKFPAK_00822	FCAAFAHO_01939	AKBLAMMA_00887	ONHEGFJF_02152	CHIFNPHK_00163
sdh		Serine 3-dehydrogenase	46	46	1	180	7597				221	689	678	HFMNANMC_01900	BBNGAGFF_00471	NBLABIBC_01905	HHKPMNBD_01290	EDPAAIAM_01040	AJCIDKON_01615	LIAIEAPM_00597	ABJJGFLJ_01388	HPEJNNAH_00310	BDLNCNPA_00699	CAALFOIN_00369	BDMBNIHE_01236	OHALNIEN_01690	BBEOHCII_01489	PGKMFHKC_01674	CEHPNLDK_01356	BJHGMHFO_01327	FDPLCLKD_01328	OGMCCAIF_01411	CMGIABJI_01943	PBLCDJDF_00858	NOIEMAFJ_01493	BEJHABKI_01547	KNFFGINF_00172	HNJFIMIJ_00863	FLMJGHHK_00854	GDENKAOO_00190	KDEDJMLP_00204	GEGBDKOP_01354	AFHMEFJF_01063	CNEHPOEB_00499	CKOKFPAK_00814	FCAAFAHO_01948	AKBLAMMA_00875	ONHEGFJF_02143	CHIFNPHK_00172
atpG		ATP synthase gamma chain, sodium ion specific	46	46	1	180	7655				419	848	838	HFMNANMC_01925	BBNGAGFF_00496	NBLABIBC_01932	HHKPMNBD_01319	EDPAAIAM_00478	AJCIDKON_00149	LIAIEAPM_00626	ABJJGFLJ_00202	HPEJNNAH_00071	BDLNCNPA_00725	CAALFOIN_00392	BDMBNIHE_01752	OHALNIEN_01665	BBEOHCII_01514	PGKMFHKC_01699	CEHPNLDK_01381	BJHGMHFO_01352	FDPLCLKD_01353	OGMCCAIF_01436	CMGIABJI_01918	PBLCDJDF_00883	NOIEMAFJ_01518	BEJHABKI_01572	KNFFGINF_00147	HNJFIMIJ_00408	FLMJGHHK_00296	GDENKAOO_00214	KDEDJMLP_00229	GEGBDKOP_01382	AFHMEFJF_01318	CNEHPOEB_00473	CKOKFPAK_00787	FCAAFAHO_01973	AKBLAMMA_00844	ONHEGFJF_02113	CHIFNPHK_00197
atpC		ATP synthase epsilon chain, sodium ion specific	46	46	1	180	7657				275	275	275	HFMNANMC_01927	BBNGAGFF_00498	NBLABIBC_01934	HHKPMNBD_01321	EDPAAIAM_00476	AJCIDKON_00147	LIAIEAPM_00628	ABJJGFLJ_00204	HPEJNNAH_00069	BDLNCNPA_00727	CAALFOIN_00394	BDMBNIHE_01750	OHALNIEN_01663	BBEOHCII_01516	PGKMFHKC_01701	CEHPNLDK_01383	BJHGMHFO_01354	FDPLCLKD_01355	OGMCCAIF_01438	CMGIABJI_01916	PBLCDJDF_00885	NOIEMAFJ_01520	BEJHABKI_01574	KNFFGINF_00145	HNJFIMIJ_00410	FLMJGHHK_00298	GDENKAOO_00216	KDEDJMLP_00231	GEGBDKOP_01384	AFHMEFJF_01316	CNEHPOEB_00471	CKOKFPAK_00785	FCAAFAHO_01975	AKBLAMMA_00842	ONHEGFJF_02111	CHIFNPHK_00199
group_3148		Gluconeogenesis factor	46	46	1	180	7660				971	971	971	HFMNANMC_01930	BBNGAGFF_00501	NBLABIBC_01937	HHKPMNBD_01324	EDPAAIAM_00473	AJCIDKON_00144	LIAIEAPM_00631	ABJJGFLJ_00207	HPEJNNAH_00066	BDLNCNPA_00730	CAALFOIN_00397	BDMBNIHE_01747	OHALNIEN_01660	BBEOHCII_01519	PGKMFHKC_01704	CEHPNLDK_01386	BJHGMHFO_01357	FDPLCLKD_01358	OGMCCAIF_01441	CMGIABJI_01913	PBLCDJDF_00888	NOIEMAFJ_01523	BEJHABKI_01577	KNFFGINF_00142	HNJFIMIJ_00413	FLMJGHHK_00301	GDENKAOO_00219	KDEDJMLP_00234	GEGBDKOP_01387	AFHMEFJF_01313	CNEHPOEB_00468	CKOKFPAK_00782	FCAAFAHO_01978	AKBLAMMA_00839	ONHEGFJF_02108	CHIFNPHK_00202
group_3149		L-methionine gamma-lyase	46	46	1	180	7665				947	1187	1181	HFMNANMC_01934	BBNGAGFF_00505	NBLABIBC_01941	HHKPMNBD_01328	EDPAAIAM_00469	AJCIDKON_00140	LIAIEAPM_00635	ABJJGFLJ_00211	HPEJNNAH_00062	BDLNCNPA_00734	CAALFOIN_00401	BDMBNIHE_01743	OHALNIEN_01656	BBEOHCII_01523	PGKMFHKC_01709	CEHPNLDK_01390	BJHGMHFO_01361	FDPLCLKD_01362	OGMCCAIF_01445	CMGIABJI_01909	PBLCDJDF_00892	NOIEMAFJ_01527	BEJHABKI_01581	KNFFGINF_00138	HNJFIMIJ_00417	FLMJGHHK_00305	GDENKAOO_00223	KDEDJMLP_00238	GEGBDKOP_01391	AFHMEFJF_01309	CNEHPOEB_00464	CKOKFPAK_00778	FCAAFAHO_01982	AKBLAMMA_00833	ONHEGFJF_02103	CHIFNPHK_00206
group_3155		hypothetical protein	46	46	1	180	6899				641	824	817	HFMNANMC_01976	BBNGAGFF_01728	NBLABIBC_00298	HHKPMNBD_01678	EDPAAIAM_01900	AJCIDKON_02099	LIAIEAPM_02005	ABJJGFLJ_01850	HPEJNNAH_00850	BDLNCNPA_01619	CAALFOIN_00059	BDMBNIHE_01034	OHALNIEN_01921	BBEOHCII_01815	PGKMFHKC_01484	CEHPNLDK_01685	BJHGMHFO_00743	FDPLCLKD_01654	OGMCCAIF_01910	CMGIABJI_01617	PBLCDJDF_00691	NOIEMAFJ_01002	BEJHABKI_01038	KNFFGINF_00865	HNJFIMIJ_00012	FLMJGHHK_01883	GDENKAOO_01229	KDEDJMLP_00829	GEGBDKOP_01912	AFHMEFJF_00271	CNEHPOEB_01011	CKOKFPAK_00261	FCAAFAHO_02130	AKBLAMMA_00094	ONHEGFJF_01588	CHIFNPHK_00803
glnG		DNA-binding transcriptional regulator NtrC	46	46	1	180	6902				1193	1388	1383	HFMNANMC_01978	BBNGAGFF_01726	NBLABIBC_00300	HHKPMNBD_01680	EDPAAIAM_01898	AJCIDKON_02101	LIAIEAPM_02007	ABJJGFLJ_01852	HPEJNNAH_00852	BDLNCNPA_01617	CAALFOIN_00061	BDMBNIHE_01032	OHALNIEN_01923	BBEOHCII_01813	PGKMFHKC_01482	CEHPNLDK_01683	BJHGMHFO_00741	FDPLCLKD_01652	OGMCCAIF_01912	CMGIABJI_01615	PBLCDJDF_00693	NOIEMAFJ_01004	BEJHABKI_01036	KNFFGINF_00863	HNJFIMIJ_00014	FLMJGHHK_01881	GDENKAOO_01227	KDEDJMLP_00827	GEGBDKOP_01910	AFHMEFJF_00269	CNEHPOEB_01013	CKOKFPAK_00263	FCAAFAHO_02128	AKBLAMMA_00097	ONHEGFJF_01591	CHIFNPHK_00801
etfA		Electron transfer flavoprotein subunit alpha	46	46	1	180	6956				845	992	957	HFMNANMC_02007	BBNGAGFF_00264	NBLABIBC_00330	HHKPMNBD_01709	EDPAAIAM_00630	AJCIDKON_01396	LIAIEAPM_01479	ABJJGFLJ_01625	HPEJNNAH_00814	BDLNCNPA_00642	CAALFOIN_00094	BDMBNIHE_01564	OHALNIEN_00292	BBEOHCII_01783	PGKMFHKC_01453	CEHPNLDK_01653	BJHGMHFO_00706	FDPLCLKD_01622	OGMCCAIF_01319	CMGIABJI_01586	PBLCDJDF_00725	NOIEMAFJ_01033	BEJHABKI_01000	KNFFGINF_00833	HNJFIMIJ_00047	FLMJGHHK_00217	GDENKAOO_01197	KDEDJMLP_00790	GEGBDKOP_01875	AFHMEFJF_00348	CNEHPOEB_00695	CKOKFPAK_00298	FCAAFAHO_02098	AKBLAMMA_00144	ONHEGFJF_01631	CHIFNPHK_00771
hndA		NADP-reducing hydrogenase subunit HndA	46	46	1	180	6973				308	482	478	HFMNANMC_02021	BBNGAGFF_00278	NBLABIBC_00346	HHKPMNBD_00013	EDPAAIAM_00615	AJCIDKON_01410	LIAIEAPM_00295	ABJJGFLJ_01611	HPEJNNAH_01490	BDLNCNPA_00628	CAALFOIN_00108	BDMBNIHE_01550	OHALNIEN_00278	BBEOHCII_01769	PGKMFHKC_01439	CEHPNLDK_01639	BJHGMHFO_00692	FDPLCLKD_01608	OGMCCAIF_01305	CMGIABJI_01572	PBLCDJDF_00739	NOIEMAFJ_01047	BEJHABKI_00986	KNFFGINF_00819	HNJFIMIJ_00061	FLMJGHHK_00231	GDENKAOO_01183	KDEDJMLP_00776	GEGBDKOP_01859	AFHMEFJF_00363	CNEHPOEB_00681	CKOKFPAK_00313	FCAAFAHO_02084	AKBLAMMA_00169	ONHEGFJF_01649	CHIFNPHK_00757
yesS		putative response regulatory protein	46	46	1	180	6977				254	776	764	HFMNANMC_02023	BBNGAGFF_00280	NBLABIBC_00348	HHKPMNBD_00015	EDPAAIAM_00613	AJCIDKON_01412	LIAIEAPM_00758	ABJJGFLJ_01609	HPEJNNAH_01488	BDLNCNPA_00626	CAALFOIN_00110	BDMBNIHE_01548	OHALNIEN_00276	BBEOHCII_01767	PGKMFHKC_01437	CEHPNLDK_01637	BJHGMHFO_00690	FDPLCLKD_01606	OGMCCAIF_01303	CMGIABJI_01570	PBLCDJDF_00741	NOIEMAFJ_01049	BEJHABKI_00984	KNFFGINF_00817	HNJFIMIJ_00063	FLMJGHHK_00233	GDENKAOO_01181	KDEDJMLP_00774	GEGBDKOP_01857	AFHMEFJF_00365	CNEHPOEB_00679	CKOKFPAK_00315	FCAAFAHO_02082	AKBLAMMA_00171	ONHEGFJF_01651	CHIFNPHK_00755
pepF1		Oligoendopeptidase F, plasmid	46	46	1	180	7003				1601	1775	1771	HFMNANMC_02035	BBNGAGFF_00292	NBLABIBC_00360	HHKPMNBD_00038	EDPAAIAM_00602	AJCIDKON_01764	LIAIEAPM_01359	ABJJGFLJ_01587	HPEJNNAH_01356	BDLNCNPA_00881	CAALFOIN_00122	BDMBNIHE_00133	OHALNIEN_00264	BBEOHCII_01755	PGKMFHKC_01425	CEHPNLDK_01625	BJHGMHFO_00678	FDPLCLKD_01594	OGMCCAIF_01291	CMGIABJI_01558	PBLCDJDF_00764	NOIEMAFJ_01061	BEJHABKI_00972	KNFFGINF_00805	HNJFIMIJ_00085	FLMJGHHK_00255	GDENKAOO_01169	KDEDJMLP_00762	GEGBDKOP_01846	AFHMEFJF_00377	CNEHPOEB_00657	CKOKFPAK_00326	FCAAFAHO_02070	AKBLAMMA_00189	ONHEGFJF_01681	CHIFNPHK_00743
sppA		Protease 4	46	46	1	180	7004				1448	1694	1687	HFMNANMC_02036	BBNGAGFF_00293	NBLABIBC_00361	HHKPMNBD_00039	EDPAAIAM_00601	AJCIDKON_01765	LIAIEAPM_01358	ABJJGFLJ_01586	HPEJNNAH_01355	BDLNCNPA_00882	CAALFOIN_00123	BDMBNIHE_00134	OHALNIEN_00263	BBEOHCII_01754	PGKMFHKC_01424	CEHPNLDK_01624	BJHGMHFO_00677	FDPLCLKD_01593	OGMCCAIF_01290	CMGIABJI_01557	PBLCDJDF_00765	NOIEMAFJ_01062	BEJHABKI_00971	KNFFGINF_00804	HNJFIMIJ_00086	FLMJGHHK_00256	GDENKAOO_01168	KDEDJMLP_00761	GEGBDKOP_01845	AFHMEFJF_00378	CNEHPOEB_00656	CKOKFPAK_00327	FCAAFAHO_02069	AKBLAMMA_00191	ONHEGFJF_01682	CHIFNPHK_00742
group_3171		hypothetical protein	46	46	1	180	7011				251	680	668	HFMNANMC_02042	BBNGAGFF_00299	NBLABIBC_00367	HHKPMNBD_00045	EDPAAIAM_00595	AJCIDKON_01771	LIAIEAPM_02092	ABJJGFLJ_01580	HPEJNNAH_00598	BDLNCNPA_00888	CAALFOIN_00129	BDMBNIHE_00140	OHALNIEN_00257	BBEOHCII_01748	PGKMFHKC_01418	CEHPNLDK_01618	BJHGMHFO_00671	FDPLCLKD_01587	OGMCCAIF_01284	CMGIABJI_01551	PBLCDJDF_00771	NOIEMAFJ_01068	BEJHABKI_00965	KNFFGINF_00798	HNJFIMIJ_00092	FLMJGHHK_00262	GDENKAOO_01162	KDEDJMLP_00755	GEGBDKOP_01839	AFHMEFJF_00384	CNEHPOEB_00650	CKOKFPAK_00333	FCAAFAHO_02063	AKBLAMMA_00198	ONHEGFJF_01689	CHIFNPHK_00736
group_3207		hypothetical protein	46	46	1	180	2779				527	530	527	HFMNANMC_01643	BBNGAGFF_00915	NBLABIBC_00933	HHKPMNBD_00126	EDPAAIAM_01578	AJCIDKON_00609	LIAIEAPM_00941	ABJJGFLJ_01072	HPEJNNAH_00752	BDLNCNPA_01206	CAALFOIN_01736	BDMBNIHE_01781	OHALNIEN_00912	BBEOHCII_00604	PGKMFHKC_00552	CEHPNLDK_00362	BJHGMHFO_00257	FDPLCLKD_00526	OGMCCAIF_00365	CMGIABJI_00902	PBLCDJDF_01850	NOIEMAFJ_00429	BEJHABKI_00425	KNFFGINF_01840	HNJFIMIJ_01558	FLMJGHHK_01348	GDENKAOO_01962	KDEDJMLP_02233	GEGBDKOP_00850	AFHMEFJF_01550	CNEHPOEB_01671	CKOKFPAK_01305	FCAAFAHO_00453	AKBLAMMA_03152	ONHEGFJF_00030	CHIFNPHK_02138
bioA		Adenosylmethionine-8-amino-7-oxononanoate aminotransferase	46	46	1	180	5836				1343	1358	1343	HFMNANMC_01352	BBNGAGFF_01946	NBLABIBC_01000	HHKPMNBD_00852	EDPAAIAM_00526	AJCIDKON_00557	LIAIEAPM_00009	ABJJGFLJ_00582	HPEJNNAH_00991	BDLNCNPA_00496	CAALFOIN_00967	BDMBNIHE_00109	OHALNIEN_01563	BBEOHCII_01611	PGKMFHKC_01804	CEHPNLDK_01480	BJHGMHFO_00077	FDPLCLKD_01450	OGMCCAIF_00144	CMGIABJI_01414	PBLCDJDF_00518	NOIEMAFJ_00812	BEJHABKI_00204	KNFFGINF_00661	HNJFIMIJ_00677	FLMJGHHK_00647	GDENKAOO_01362	KDEDJMLP_01864	GEGBDKOP_00123	AFHMEFJF_00435	CNEHPOEB_00247	CKOKFPAK_02027	FCAAFAHO_01564	AKBLAMMA_02387	ONHEGFJF_01223	CHIFNPHK_01583
group_3278		hypothetical protein	46	46	1	180	4411				797	809	800	HFMNANMC_00501	BBNGAGFF_01650	NBLABIBC_01207	HHKPMNBD_00484	EDPAAIAM_00717	AJCIDKON_01480	LIAIEAPM_01242	ABJJGFLJ_00760	HPEJNNAH_02055	BDLNCNPA_01138	CAALFOIN_00538	BDMBNIHE_00612	OHALNIEN_02006	BBEOHCII_02102	PGKMFHKC_02093	CEHPNLDK_01803	BJHGMHFO_01207	FDPLCLKD_01772	OGMCCAIF_00573	CMGIABJI_02014	PBLCDJDF_00011	NOIEMAFJ_01158	BEJHABKI_01230	KNFFGINF_01063	HNJFIMIJ_00627	FLMJGHHK_00531	GDENKAOO_00610	KDEDJMLP_01076	GEGBDKOP_02241	AFHMEFJF_01176	CNEHPOEB_01579	CKOKFPAK_02341	FCAAFAHO_02248	AKBLAMMA_01193	ONHEGFJF_00944	CHIFNPHK_01360
spoVG		Putative septation protein SpoVG	46	46	1	180	7239				215	290	284	HFMNANMC_00710	BBNGAGFF_01233	NBLABIBC_01286	HHKPMNBD_00968	EDPAAIAM_01116	AJCIDKON_01493	LIAIEAPM_02016	ABJJGFLJ_01202	HPEJNNAH_01063	BDLNCNPA_01732	CAALFOIN_01921	BDMBNIHE_01921	OHALNIEN_00537	BBEOHCII_00563	PGKMFHKC_00511	CEHPNLDK_00321	BJHGMHFO_00100	FDPLCLKD_00485	OGMCCAIF_00167	CMGIABJI_00805	PBLCDJDF_01788	NOIEMAFJ_00909	BEJHABKI_00227	KNFFGINF_01776	HNJFIMIJ_00900	FLMJGHHK_00930	GDENKAOO_00004	KDEDJMLP_00004	GEGBDKOP_01060	AFHMEFJF_02061	CNEHPOEB_01873	CKOKFPAK_01096	FCAAFAHO_00412	AKBLAMMA_03139	ONHEGFJF_02357	CHIFNPHK_02309
alsT_3		Amino-acid carrier protein AlsT	46	46	1	180	4342				1370	1436	1374	HFMNANMC_00540	BBNGAGFF_01689	NBLABIBC_01247	HHKPMNBD_00443	EDPAAIAM_01230	AJCIDKON_02187	LIAIEAPM_00750	ABJJGFLJ_02186	HPEJNNAH_01804	BDLNCNPA_01725	CAALFOIN_00500	BDMBNIHE_00569	OHALNIEN_01967	BBEOHCII_02063	PGKMFHKC_02054	CEHPNLDK_01764	BJHGMHFO_01245	FDPLCLKD_01733	OGMCCAIF_00611	CMGIABJI_01975	PBLCDJDF_00047	NOIEMAFJ_01119	BEJHABKI_01268	KNFFGINF_01103	HNJFIMIJ_01261	FLMJGHHK_01137	GDENKAOO_00648	KDEDJMLP_01114	GEGBDKOP_02175	AFHMEFJF_00943	CNEHPOEB_00847	CKOKFPAK_00002	FCAAFAHO_02209	AKBLAMMA_01248	ONHEGFJF_00896	CHIFNPHK_01321
group_3344		hypothetical protein	46	46	1	180	4409				164	1328	1293	HFMNANMC_00502	BBNGAGFF_01651	NBLABIBC_01208	HHKPMNBD_00483	EDPAAIAM_01601	AJCIDKON_02149	LIAIEAPM_01272	ABJJGFLJ_01324	HPEJNNAH_01159	BDLNCNPA_01325	CAALFOIN_00535	BDMBNIHE_00608	OHALNIEN_02005	BBEOHCII_02101	PGKMFHKC_02092	CEHPNLDK_01802	BJHGMHFO_01208	FDPLCLKD_01771	OGMCCAIF_00574	CMGIABJI_02013	PBLCDJDF_00012	NOIEMAFJ_01157	BEJHABKI_01231	KNFFGINF_01064	HNJFIMIJ_01717	FLMJGHHK_01469	GDENKAOO_00611	KDEDJMLP_01077	GEGBDKOP_02223	AFHMEFJF_01177	CNEHPOEB_00417	CKOKFPAK_02359	FCAAFAHO_02247	AKBLAMMA_01195	ONHEGFJF_00942	CHIFNPHK_01359
nanM_2		hypothetical protein	46	46	1	180	5476				485	1112	550	HFMNANMC_00193	BBNGAGFF_01630	NBLABIBC_01057	HHKPMNBD_00924	EDPAAIAM_01418	AJCIDKON_01372	LIAIEAPM_00153	ABJJGFLJ_00160	HPEJNNAH_01132	BDLNCNPA_01771	CAALFOIN_00640	BDMBNIHE_00033	OHALNIEN_00309	BBEOHCII_00440	PGKMFHKC_00378	CEHPNLDK_00239	BJHGMHFO_01961	FDPLCLKD_00366	OGMCCAIF_02049	CMGIABJI_00284	PBLCDJDF_01686	NOIEMAFJ_01212	BEJHABKI_00044	KNFFGINF_01702	HNJFIMIJ_00487	FLMJGHHK_00441	GDENKAOO_01288	KDEDJMLP_00905	GEGBDKOP_00433	AFHMEFJF_01387	CNEHPOEB_01131	CKOKFPAK_01719	FCAAFAHO_00314	AKBLAMMA_02281	ONHEGFJF_01134	CHIFNPHK_01506
mreB_1		Rod shape-determining protein MreB	46	46	1	180	7402				1022	1022	1022	HFMNANMC_00038	BBNGAGFF_00015	NBLABIBC_00658	HHKPMNBD_01070	EDPAAIAM_01262	AJCIDKON_00370	LIAIEAPM_00367	ABJJGFLJ_01423	HPEJNNAH_00674	BDLNCNPA_00326	CAALFOIN_00292	BDMBNIHE_00925	OHALNIEN_00445	BBEOHCII_00511	PGKMFHKC_01076	CEHPNLDK_00307	BJHGMHFO_00148	FDPLCLKD_00433	OGMCCAIF_00215	CMGIABJI_00356	PBLCDJDF_01719	NOIEMAFJ_00072	BEJHABKI_00275	KNFFGINF_00252	HNJFIMIJ_01326	FLMJGHHK_01169	GDENKAOO_00101	KDEDJMLP_00102	GEGBDKOP_01171	AFHMEFJF_02182	CNEHPOEB_00748	CKOKFPAK_00997	FCAAFAHO_01027	AKBLAMMA_00999	ONHEGFJF_02239	CHIFNPHK_00092
mrnCL		Mini-ribonuclease 3-like protein	46	46	1	180	7400				386	407	391	HFMNANMC_00039	BBNGAGFF_00016	NBLABIBC_00659	HHKPMNBD_01069	EDPAAIAM_01263	AJCIDKON_00369	LIAIEAPM_00368	ABJJGFLJ_01424	HPEJNNAH_00673	BDLNCNPA_00327	CAALFOIN_00291	BDMBNIHE_00924	OHALNIEN_00444	BBEOHCII_00510	PGKMFHKC_01075	CEHPNLDK_00306	BJHGMHFO_00149	FDPLCLKD_00432	OGMCCAIF_00216	CMGIABJI_00355	PBLCDJDF_01720	NOIEMAFJ_00071	BEJHABKI_00276	KNFFGINF_00253	HNJFIMIJ_01325	FLMJGHHK_01170	GDENKAOO_00100	KDEDJMLP_00101	GEGBDKOP_01170	AFHMEFJF_02183	CNEHPOEB_00749	CKOKFPAK_00998	FCAAFAHO_01026	AKBLAMMA_01000	ONHEGFJF_02240	CHIFNPHK_00091
group_3489		hypothetical protein	46	46	1	180	7393				1400	1499	1496	HFMNANMC_00044	BBNGAGFF_00021	NBLABIBC_00664	HHKPMNBD_01064	EDPAAIAM_01268	AJCIDKON_00364	LIAIEAPM_00373	ABJJGFLJ_01429	HPEJNNAH_00668	BDLNCNPA_00332	CAALFOIN_00286	BDMBNIHE_00919	OHALNIEN_00439	BBEOHCII_00505	PGKMFHKC_01070	CEHPNLDK_00301	BJHGMHFO_00154	FDPLCLKD_00427	OGMCCAIF_00221	CMGIABJI_00350	PBLCDJDF_01725	NOIEMAFJ_00066	BEJHABKI_00281	KNFFGINF_00258	HNJFIMIJ_01320	FLMJGHHK_01175	GDENKAOO_00095	KDEDJMLP_00096	GEGBDKOP_01165	AFHMEFJF_01075	CNEHPOEB_00754	CKOKFPAK_01003	FCAAFAHO_01021	AKBLAMMA_01008	ONHEGFJF_02245	CHIFNPHK_00086
rpsF		30S ribosomal protein S6	46	46	1	180	7389				284	284	284	HFMNANMC_00047	BBNGAGFF_00024	NBLABIBC_00667	HHKPMNBD_01061	EDPAAIAM_01271	AJCIDKON_01958	LIAIEAPM_00376	ABJJGFLJ_01432	HPEJNNAH_00665	BDLNCNPA_00335	CAALFOIN_00283	BDMBNIHE_00916	OHALNIEN_00436	BBEOHCII_00502	PGKMFHKC_00989	CEHPNLDK_00298	BJHGMHFO_00157	FDPLCLKD_00424	OGMCCAIF_00224	CMGIABJI_00347	PBLCDJDF_01728	NOIEMAFJ_00063	BEJHABKI_00285	KNFFGINF_01885	HNJFIMIJ_01317	FLMJGHHK_01178	GDENKAOO_00092	KDEDJMLP_00093	GEGBDKOP_01162	AFHMEFJF_01078	CNEHPOEB_00757	CKOKFPAK_01006	FCAAFAHO_00522	AKBLAMMA_01011	ONHEGFJF_02248	CHIFNPHK_00083
recX		Regulatory protein RecX	46	46	1	180	7361				548	548	548	HFMNANMC_00066	BBNGAGFF_00043	NBLABIBC_00686	HHKPMNBD_01042	EDPAAIAM_01290	AJCIDKON_01939	LIAIEAPM_00395	ABJJGFLJ_01451	HPEJNNAH_00646	BDLNCNPA_00354	CAALFOIN_00264	BDMBNIHE_00897	OHALNIEN_00417	BBEOHCII_00483	PGKMFHKC_00970	CEHPNLDK_00279	BJHGMHFO_00176	FDPLCLKD_00405	OGMCCAIF_00243	CMGIABJI_00328	PBLCDJDF_01747	NOIEMAFJ_00044	BEJHABKI_00304	KNFFGINF_01866	HNJFIMIJ_01298	FLMJGHHK_01197	GDENKAOO_00073	KDEDJMLP_00074	GEGBDKOP_01143	AFHMEFJF_01097	CNEHPOEB_00776	CKOKFPAK_01025	FCAAFAHO_00503	AKBLAMMA_01041	ONHEGFJF_02274	CHIFNPHK_00064
recA		Protein RecA	46	46	1	180	7360				257	1046	1028	HFMNANMC_00067	BBNGAGFF_00044	NBLABIBC_00687	HHKPMNBD_01041	EDPAAIAM_01291	AJCIDKON_01938	LIAIEAPM_00396	ABJJGFLJ_01452	HPEJNNAH_00645	BDLNCNPA_00355	CAALFOIN_00263	BDMBNIHE_00896	OHALNIEN_00416	BBEOHCII_00482	PGKMFHKC_00969	CEHPNLDK_00278	BJHGMHFO_00177	FDPLCLKD_00404	OGMCCAIF_00244	CMGIABJI_00327	PBLCDJDF_01748	NOIEMAFJ_00043	BEJHABKI_00305	KNFFGINF_01865	HNJFIMIJ_01297	FLMJGHHK_01198	GDENKAOO_00072	KDEDJMLP_00073	GEGBDKOP_01142	AFHMEFJF_01098	CNEHPOEB_00777	CKOKFPAK_01026	FCAAFAHO_00502	AKBLAMMA_01042	ONHEGFJF_02275	CHIFNPHK_00063
cdd		Cytidine deaminase	46	46	1	180	7342				398	398	398	HFMNANMC_00077	BBNGAGFF_00052	NBLABIBC_00697	HHKPMNBD_01031	EDPAAIAM_01301	AJCIDKON_01928	LIAIEAPM_00406	ABJJGFLJ_01462	HPEJNNAH_00449	BDLNCNPA_00365	CAALFOIN_00255	BDMBNIHE_00888	OHALNIEN_00405	BBEOHCII_00472	PGKMFHKC_00959	CEHPNLDK_00268	BJHGMHFO_00185	FDPLCLKD_00394	OGMCCAIF_00252	CMGIABJI_00317	PBLCDJDF_01756	NOIEMAFJ_00032	BEJHABKI_00313	KNFFGINF_01855	HNJFIMIJ_01287	FLMJGHHK_01208	GDENKAOO_00064	KDEDJMLP_00065	GEGBDKOP_01132	AFHMEFJF_01108	CNEHPOEB_00787	CKOKFPAK_01036	FCAAFAHO_00492	AKBLAMMA_01053	ONHEGFJF_02284	CHIFNPHK_00053
group_3501		hypothetical protein	46	46	1	180	1433				359	362	360	HFMNANMC_00107	BBNGAGFF_01545	NBLABIBC_00587	HHKPMNBD_01582	EDPAAIAM_00893	AJCIDKON_00450	LIAIEAPM_00104	ABJJGFLJ_02096	HPEJNNAH_02143	BDLNCNPA_00106	CAALFOIN_01314	BDMBNIHE_00501	OHALNIEN_02190	BBEOHCII_00039	PGKMFHKC_00138	CEHPNLDK_02029	BJHGMHFO_01746	FDPLCLKD_01958	OGMCCAIF_01969	CMGIABJI_02089	PBLCDJDF_01338	NOIEMAFJ_01633	BEJHABKI_01996	KNFFGINF_01272	HNJFIMIJ_00847	FLMJGHHK_00817	GDENKAOO_01525	KDEDJMLP_02006	GEGBDKOP_00767	AFHMEFJF_01013	CNEHPOEB_00380	CKOKFPAK_01387	FCAAFAHO_01841	AKBLAMMA_02840	ONHEGFJF_00147	CHIFNPHK_01990
abfD		4-hydroxybutyryl-CoA dehydratase/vinylacetyl-CoA-Delta-isomerase	46	46	1	180	1428				1403	1448	1447	HFMNANMC_00110	BBNGAGFF_01552	NBLABIBC_00590	HHKPMNBD_01585	EDPAAIAM_01509	AJCIDKON_01427	LIAIEAPM_00110	ABJJGFLJ_00294	HPEJNNAH_00251	BDLNCNPA_00100	CAALFOIN_01317	BDMBNIHE_00504	OHALNIEN_02187	BBEOHCII_00036	PGKMFHKC_00135	CEHPNLDK_02026	BJHGMHFO_01740	FDPLCLKD_01955	OGMCCAIF_01963	CMGIABJI_02086	PBLCDJDF_01335	NOIEMAFJ_01630	BEJHABKI_01990	KNFFGINF_01269	HNJFIMIJ_01400	FLMJGHHK_01313	GDENKAOO_01522	KDEDJMLP_02012	GEGBDKOP_00759	AFHMEFJF_01016	CNEHPOEB_00539	CKOKFPAK_01395	FCAAFAHO_01844	AKBLAMMA_02836	ONHEGFJF_00142	CHIFNPHK_01987
der		GTPase Der	46	46	1	180	1415				944	1316	1299	HFMNANMC_00122	BBNGAGFF_01563	NBLABIBC_00602	HHKPMNBD_01596	EDPAAIAM_01520	AJCIDKON_01507	LIAIEAPM_01384	ABJJGFLJ_00283	HPEJNNAH_00414	BDLNCNPA_01454	CAALFOIN_01328	BDMBNIHE_00515	OHALNIEN_02175	BBEOHCII_00024	PGKMFHKC_00122	CEHPNLDK_02014	BJHGMHFO_01729	FDPLCLKD_01943	OGMCCAIF_01952	CMGIABJI_02074	PBLCDJDF_01324	NOIEMAFJ_01618	BEJHABKI_01979	KNFFGINF_01257	HNJFIMIJ_01411	FLMJGHHK_01302	GDENKAOO_01511	KDEDJMLP_02023	GEGBDKOP_00748	AFHMEFJF_02211	CNEHPOEB_01166	CKOKFPAK_01406	FCAAFAHO_01856	AKBLAMMA_02821	ONHEGFJF_00129	CHIFNPHK_01975
brnQ_2		Branched-chain amino acid transport system 2 carrier protein	46	46	1	180	1413				533	1145	1130	HFMNANMC_00123	BBNGAGFF_01564	NBLABIBC_00603	HHKPMNBD_01597	EDPAAIAM_01521	AJCIDKON_01506	LIAIEAPM_01494	ABJJGFLJ_00282	HPEJNNAH_00415	BDLNCNPA_01453	CAALFOIN_01329	BDMBNIHE_00516	OHALNIEN_02174	BBEOHCII_00023	PGKMFHKC_00121	CEHPNLDK_02013	BJHGMHFO_01728	FDPLCLKD_01942	OGMCCAIF_01951	CMGIABJI_02073	PBLCDJDF_01323	NOIEMAFJ_01617	BEJHABKI_01978	KNFFGINF_01256	HNJFIMIJ_01412	FLMJGHHK_01301	GDENKAOO_01510	KDEDJMLP_02024	GEGBDKOP_00747	AFHMEFJF_01181	CNEHPOEB_01167	CKOKFPAK_01407	FCAAFAHO_01857	AKBLAMMA_02820	ONHEGFJF_00128	CHIFNPHK_01974
group_3506		hypothetical protein	46	46	1	180	1410				206	206	206	HFMNANMC_00126	BBNGAGFF_01567	NBLABIBC_00607	HHKPMNBD_01600	EDPAAIAM_01524	AJCIDKON_01503	LIAIEAPM_01497	ABJJGFLJ_00279	HPEJNNAH_00418	BDLNCNPA_01450	CAALFOIN_01332	BDMBNIHE_00519	OHALNIEN_02171	BBEOHCII_00020	PGKMFHKC_00118	CEHPNLDK_02010	BJHGMHFO_01725	FDPLCLKD_01939	OGMCCAIF_01948	CMGIABJI_02070	PBLCDJDF_01320	NOIEMAFJ_01614	BEJHABKI_01975	KNFFGINF_01253	HNJFIMIJ_01415	FLMJGHHK_01298	GDENKAOO_01507	KDEDJMLP_02027	GEGBDKOP_00744	AFHMEFJF_01184	CNEHPOEB_01170	CKOKFPAK_01410	FCAAFAHO_01860	AKBLAMMA_02816	ONHEGFJF_00125	CHIFNPHK_01971
ohrR		Organic hydroperoxide resistance transcriptional regulator	46	46	1	180	1401				443	530	444	HFMNANMC_00131	BBNGAGFF_01572	NBLABIBC_00612	HHKPMNBD_01605	EDPAAIAM_01529	AJCIDKON_01498	LIAIEAPM_01502	ABJJGFLJ_00274	HPEJNNAH_00422	BDLNCNPA_01446	CAALFOIN_01337	BDMBNIHE_00523	OHALNIEN_02166	BBEOHCII_00015	PGKMFHKC_00113	CEHPNLDK_02005	BJHGMHFO_01720	FDPLCLKD_01934	OGMCCAIF_01943	CMGIABJI_02065	PBLCDJDF_01315	NOIEMAFJ_01609	BEJHABKI_01970	KNFFGINF_01248	HNJFIMIJ_01420	FLMJGHHK_01293	GDENKAOO_01503	KDEDJMLP_02032	GEGBDKOP_00739	AFHMEFJF_01189	CNEHPOEB_01174	CKOKFPAK_01415	FCAAFAHO_01865	AKBLAMMA_02809	ONHEGFJF_00117	CHIFNPHK_01966
gpx1		Hydroperoxy fatty acid reductase gpx1	46	46	1	180	1400				548	548	548	HFMNANMC_00132	BBNGAGFF_01573	NBLABIBC_00613	HHKPMNBD_01606	EDPAAIAM_01530	AJCIDKON_01497	LIAIEAPM_01503	ABJJGFLJ_00273	HPEJNNAH_00423	BDLNCNPA_01445	CAALFOIN_01338	BDMBNIHE_00524	OHALNIEN_02165	BBEOHCII_00014	PGKMFHKC_00112	CEHPNLDK_02004	BJHGMHFO_01719	FDPLCLKD_01933	OGMCCAIF_01942	CMGIABJI_02064	PBLCDJDF_01314	NOIEMAFJ_01608	BEJHABKI_01969	KNFFGINF_01247	HNJFIMIJ_01421	FLMJGHHK_01292	GDENKAOO_01502	KDEDJMLP_02033	GEGBDKOP_00738	AFHMEFJF_01190	CNEHPOEB_01175	CKOKFPAK_01416	FCAAFAHO_01866	AKBLAMMA_02808	ONHEGFJF_00116	CHIFNPHK_01965
group_3509		hypothetical protein	46	46	1	180	1398				800	815	814	HFMNANMC_00134	BBNGAGFF_01575	NBLABIBC_00615	HHKPMNBD_01608	EDPAAIAM_01532	AJCIDKON_01495	LIAIEAPM_01505	ABJJGFLJ_00271	HPEJNNAH_00425	BDLNCNPA_01443	CAALFOIN_01340	BDMBNIHE_00526	OHALNIEN_02163	BBEOHCII_00012	PGKMFHKC_00110	CEHPNLDK_02002	BJHGMHFO_01717	FDPLCLKD_01931	OGMCCAIF_01940	CMGIABJI_02062	PBLCDJDF_01312	NOIEMAFJ_01606	BEJHABKI_01967	KNFFGINF_01245	HNJFIMIJ_01423	FLMJGHHK_01290	GDENKAOO_01500	KDEDJMLP_02035	GEGBDKOP_00736	AFHMEFJF_01192	CNEHPOEB_01177	CKOKFPAK_01418	FCAAFAHO_01868	AKBLAMMA_02807	ONHEGFJF_00114	CHIFNPHK_01963
thrZ		Threonine--tRNA ligase 2	46	46	1	180	5674				1181	1913	1897	HFMNANMC_00171	BBNGAGFF_02048	NBLABIBC_00391	HHKPMNBD_00746	EDPAAIAM_00258	AJCIDKON_01246	LIAIEAPM_01004	ABJJGFLJ_00041	HPEJNNAH_01375	BDLNCNPA_00600	CAALFOIN_01439	BDMBNIHE_00426	OHALNIEN_01461	BBEOHCII_01723	PGKMFHKC_01916	CEHPNLDK_01593	BJHGMHFO_01621	FDPLCLKD_01562	OGMCCAIF_01649	CMGIABJI_01526	PBLCDJDF_00623	NOIEMAFJ_00449	BEJHABKI_01651	KNFFGINF_00773	HNJFIMIJ_00314	FLMJGHHK_00456	GDENKAOO_00957	KDEDJMLP_01649	GEGBDKOP_00591	AFHMEFJF_00527	CNEHPOEB_00102	CKOKFPAK_01563	FCAAFAHO_01676	AKBLAMMA_02540	ONHEGFJF_01346	CHIFNPHK_01695
tsaE		tRNA threonylcarbamoyladenosine biosynthesis protein TsaE	46	46	1	180	5662				467	467	467	HFMNANMC_00175	BBNGAGFF_02052	NBLABIBC_00387	HHKPMNBD_00742	EDPAAIAM_00262	AJCIDKON_01250	LIAIEAPM_01000	ABJJGFLJ_00045	HPEJNNAH_01371	BDLNCNPA_00604	CAALFOIN_01435	BDMBNIHE_00430	OHALNIEN_01458	BBEOHCII_01727	PGKMFHKC_01920	CEHPNLDK_01597	BJHGMHFO_01617	FDPLCLKD_01566	OGMCCAIF_01645	CMGIABJI_01530	PBLCDJDF_00627	NOIEMAFJ_00445	BEJHABKI_01647	KNFFGINF_00777	HNJFIMIJ_00310	FLMJGHHK_00452	GDENKAOO_00961	KDEDJMLP_01645	GEGBDKOP_00595	AFHMEFJF_00531	CNEHPOEB_01380	CKOKFPAK_01559	FCAAFAHO_01680	AKBLAMMA_02549	ONHEGFJF_01352	CHIFNPHK_01699
fbp		Fructose-1,6-bisphosphatase class 3	46	46	1	180	5490				1874	1931	1929	HFMNANMC_00181	BBNGAGFF_01642	NBLABIBC_01045	HHKPMNBD_00912	EDPAAIAM_00532	AJCIDKON_00551	LIAIEAPM_00015	ABJJGFLJ_00576	HPEJNNAH_00985	BDLNCNPA_00490	CAALFOIN_00628	BDMBNIHE_00045	OHALNIEN_00321	BBEOHCII_00452	PGKMFHKC_00390	CEHPNLDK_00251	BJHGMHFO_01973	FDPLCLKD_00378	OGMCCAIF_02061	CMGIABJI_00296	PBLCDJDF_01698	NOIEMAFJ_01224	BEJHABKI_00056	KNFFGINF_01714	HNJFIMIJ_00671	FLMJGHHK_00641	GDENKAOO_01300	KDEDJMLP_00893	GEGBDKOP_00129	AFHMEFJF_01399	CNEHPOEB_00241	CKOKFPAK_02021	FCAAFAHO_00326	AKBLAMMA_02298	ONHEGFJF_01151	CHIFNPHK_01518
nth		Endonuclease III	46	46	1	180	5481				440	641	636	HFMNANMC_00189	BBNGAGFF_01634	NBLABIBC_01053	HHKPMNBD_00920	EDPAAIAM_01414	AJCIDKON_01376	LIAIEAPM_00149	ABJJGFLJ_00164	HPEJNNAH_01128	BDLNCNPA_01775	CAALFOIN_00636	BDMBNIHE_00037	OHALNIEN_00313	BBEOHCII_00444	PGKMFHKC_00382	CEHPNLDK_00243	BJHGMHFO_01965	FDPLCLKD_00370	OGMCCAIF_02053	CMGIABJI_00288	PBLCDJDF_01690	NOIEMAFJ_01216	BEJHABKI_00048	KNFFGINF_01706	HNJFIMIJ_00491	FLMJGHHK_00437	GDENKAOO_01292	KDEDJMLP_00901	GEGBDKOP_00429	AFHMEFJF_01391	CNEHPOEB_01135	CKOKFPAK_01723	FCAAFAHO_00318	AKBLAMMA_02286	ONHEGFJF_01139	CHIFNPHK_01510
nifS		Cysteine desulfurase NifS	46	46	1	180	5480				1172	1172	1172	HFMNANMC_00190	BBNGAGFF_01633	NBLABIBC_01054	HHKPMNBD_00921	EDPAAIAM_01415	AJCIDKON_01375	LIAIEAPM_00150	ABJJGFLJ_00163	HPEJNNAH_01129	BDLNCNPA_01774	CAALFOIN_00637	BDMBNIHE_00036	OHALNIEN_00312	BBEOHCII_00443	PGKMFHKC_00381	CEHPNLDK_00242	BJHGMHFO_01964	FDPLCLKD_00369	OGMCCAIF_02052	CMGIABJI_00287	PBLCDJDF_01689	NOIEMAFJ_01215	BEJHABKI_00047	KNFFGINF_01705	HNJFIMIJ_00490	FLMJGHHK_00438	GDENKAOO_01291	KDEDJMLP_00902	GEGBDKOP_00430	AFHMEFJF_01390	CNEHPOEB_01134	CKOKFPAK_01722	FCAAFAHO_00317	AKBLAMMA_02285	ONHEGFJF_01138	CHIFNPHK_01509
iscU		Iron-sulfur cluster assembly scaffold protein IscU	46	46	1	180	5479				377	386	377	HFMNANMC_00191	BBNGAGFF_01632	NBLABIBC_01055	HHKPMNBD_00922	EDPAAIAM_01416	AJCIDKON_01374	LIAIEAPM_00151	ABJJGFLJ_00162	HPEJNNAH_01130	BDLNCNPA_01773	CAALFOIN_00638	BDMBNIHE_00035	OHALNIEN_00311	BBEOHCII_00442	PGKMFHKC_00380	CEHPNLDK_00241	BJHGMHFO_01963	FDPLCLKD_00368	OGMCCAIF_02051	CMGIABJI_00286	PBLCDJDF_01688	NOIEMAFJ_01214	BEJHABKI_00046	KNFFGINF_01704	HNJFIMIJ_00489	FLMJGHHK_00439	GDENKAOO_01290	KDEDJMLP_00903	GEGBDKOP_00431	AFHMEFJF_01389	CNEHPOEB_01133	CKOKFPAK_01721	FCAAFAHO_00316	AKBLAMMA_02284	ONHEGFJF_01137	CHIFNPHK_01508
siaT_2		Sialic acid TRAP transporter permease protein SiaT	46	46	1	180	5470				626	1853	1826	HFMNANMC_00197	BBNGAGFF_01626	NBLABIBC_01061	HHKPMNBD_00928	EDPAAIAM_01995	AJCIDKON_00876	LIAIEAPM_01313	ABJJGFLJ_01025	HPEJNNAH_01059	BDLNCNPA_00160	CAALFOIN_00644	BDMBNIHE_00029	OHALNIEN_00305	BBEOHCII_00436	PGKMFHKC_00374	CEHPNLDK_00235	BJHGMHFO_01957	FDPLCLKD_00362	OGMCCAIF_02045	CMGIABJI_00280	PBLCDJDF_01682	NOIEMAFJ_01208	BEJHABKI_00040	KNFFGINF_01698	HNJFIMIJ_02043	FLMJGHHK_01870	GDENKAOO_01987	KDEDJMLP_00909	GEGBDKOP_00446	AFHMEFJF_01383	CNEHPOEB_01455	CKOKFPAK_01706	FCAAFAHO_00310	AKBLAMMA_02276	ONHEGFJF_01130	CHIFNPHK_01502
creD		Inner membrane protein CreD	46	46	1	180	5460				371	1352	1330	HFMNANMC_00205	BBNGAGFF_01618	NBLABIBC_01070	HHKPMNBD_00936	EDPAAIAM_02003	AJCIDKON_01360	LIAIEAPM_01305	ABJJGFLJ_01033	HPEJNNAH_01050	BDLNCNPA_00151	CAALFOIN_00653	BDMBNIHE_00020	OHALNIEN_00297	BBEOHCII_00428	PGKMFHKC_00366	CEHPNLDK_00227	BJHGMHFO_01949	FDPLCLKD_00354	OGMCCAIF_02037	CMGIABJI_00272	PBLCDJDF_01673	NOIEMAFJ_01200	BEJHABKI_00032	KNFFGINF_01690	HNJFIMIJ_02035	FLMJGHHK_01862	GDENKAOO_01978	KDEDJMLP_00917	GEGBDKOP_00454	AFHMEFJF_01375	CNEHPOEB_02230	CKOKFPAK_01698	FCAAFAHO_00302	AKBLAMMA_02262	ONHEGFJF_01119	CHIFNPHK_01494
folP		Dihydropteroate synthase	46	46	1	180	5516				851	851	851	HFMNANMC_00345	BBNGAGFF_00178	NBLABIBC_00948	HHKPMNBD_00899	EDPAAIAM_00127	AJCIDKON_01008	LIAIEAPM_02198	ABJJGFLJ_01927	HPEJNNAH_01554	BDLNCNPA_01916	CAALFOIN_00616	BDMBNIHE_00057	OHALNIEN_01091	BBEOHCII_00903	PGKMFHKC_01045	CEHPNLDK_00418	BJHGMHFO_00296	FDPLCLKD_00582	OGMCCAIF_00404	CMGIABJI_00958	PBLCDJDF_00472	NOIEMAFJ_00861	BEJHABKI_00464	KNFFGINF_01890	HNJFIMIJ_00151	FLMJGHHK_00039	GDENKAOO_01313	KDEDJMLP_01911	GEGBDKOP_00234	AFHMEFJF_02121	CNEHPOEB_01854	CKOKFPAK_01916	FCAAFAHO_01515	AKBLAMMA_02319	ONHEGFJF_01169	CHIFNPHK_01534
sulD		Bifunctional folate synthesis protein	46	46	1	180	5517				734	827	824	HFMNANMC_00346	BBNGAGFF_00177	NBLABIBC_00949	HHKPMNBD_00898	EDPAAIAM_00128	AJCIDKON_01007	LIAIEAPM_02199	ABJJGFLJ_01928	HPEJNNAH_01553	BDLNCNPA_01917	CAALFOIN_00615	BDMBNIHE_00058	OHALNIEN_01090	BBEOHCII_00902	PGKMFHKC_01044	CEHPNLDK_00417	BJHGMHFO_00297	FDPLCLKD_00581	OGMCCAIF_00405	CMGIABJI_00957	PBLCDJDF_00473	NOIEMAFJ_00860	BEJHABKI_00465	KNFFGINF_01891	HNJFIMIJ_00152	FLMJGHHK_00040	GDENKAOO_01314	KDEDJMLP_01910	GEGBDKOP_00233	AFHMEFJF_02120	CNEHPOEB_01855	CKOKFPAK_01917	FCAAFAHO_01516	AKBLAMMA_02320	ONHEGFJF_01170	CHIFNPHK_01535
folE_1		GTP cyclohydrolase 1	46	46	1	180	5518				554	554	554	HFMNANMC_00347	BBNGAGFF_00176	NBLABIBC_00950	HHKPMNBD_00897	EDPAAIAM_00129	AJCIDKON_01006	LIAIEAPM_02200	ABJJGFLJ_01929	HPEJNNAH_01552	BDLNCNPA_01918	CAALFOIN_00614	BDMBNIHE_00059	OHALNIEN_01089	BBEOHCII_00901	PGKMFHKC_01043	CEHPNLDK_00416	BJHGMHFO_00298	FDPLCLKD_00580	OGMCCAIF_00406	CMGIABJI_00956	PBLCDJDF_00474	NOIEMAFJ_00859	BEJHABKI_00466	KNFFGINF_01892	HNJFIMIJ_00153	FLMJGHHK_00041	GDENKAOO_01315	KDEDJMLP_01909	GEGBDKOP_00232	AFHMEFJF_02119	CNEHPOEB_01856	CKOKFPAK_01918	FCAAFAHO_01517	AKBLAMMA_02321	ONHEGFJF_01171	CHIFNPHK_01536
lspA		Lipoprotein signal peptidase	46	46	1	180	5522				452	452	452	HFMNANMC_00350	BBNGAGFF_00173	NBLABIBC_00953	HHKPMNBD_00894	EDPAAIAM_00132	AJCIDKON_01003	LIAIEAPM_02203	ABJJGFLJ_01932	HPEJNNAH_01916	BDLNCNPA_01921	CAALFOIN_00611	BDMBNIHE_00062	OHALNIEN_01086	BBEOHCII_00898	PGKMFHKC_01040	CEHPNLDK_00413	BJHGMHFO_00301	FDPLCLKD_00577	OGMCCAIF_00409	CMGIABJI_00953	PBLCDJDF_00477	NOIEMAFJ_00856	BEJHABKI_00469	KNFFGINF_01895	HNJFIMIJ_00156	FLMJGHHK_00044	GDENKAOO_01318	KDEDJMLP_01906	GEGBDKOP_00229	AFHMEFJF_02116	CNEHPOEB_01859	CKOKFPAK_01921	FCAAFAHO_01520	AKBLAMMA_02324	ONHEGFJF_01174	CHIFNPHK_01539
group_3565		hypothetical protein	46	46	1	180	5535				386	386	386	HFMNANMC_00358	BBNGAGFF_00165	NBLABIBC_00962	HHKPMNBD_00886	EDPAAIAM_00571	AJCIDKON_01094	LIAIEAPM_01529	ABJJGFLJ_00673	HPEJNNAH_00931	BDLNCNPA_00450	CAALFOIN_00603	BDMBNIHE_00070	OHALNIEN_01078	BBEOHCII_00890	PGKMFHKC_01032	CEHPNLDK_00405	BJHGMHFO_00309	FDPLCLKD_00569	OGMCCAIF_00417	CMGIABJI_00945	PBLCDJDF_00485	NOIEMAFJ_00848	BEJHABKI_00477	KNFFGINF_01903	HNJFIMIJ_00216	FLMJGHHK_00601	GDENKAOO_01326	KDEDJMLP_01898	GEGBDKOP_00168	AFHMEFJF_00472	CNEHPOEB_01236	CKOKFPAK_01982	FCAAFAHO_01528	AKBLAMMA_02336	ONHEGFJF_01187	CHIFNPHK_01547
group_3566		hypothetical protein	46	46	1	180	6394				605	605	605	HFMNANMC_00382	BBNGAGFF_01209	NBLABIBC_00010	HHKPMNBD_01113	EDPAAIAM_01821	AJCIDKON_00506	LIAIEAPM_00921	ABJJGFLJ_00629	HPEJNNAH_01920	BDLNCNPA_00790	CAALFOIN_00853	BDMBNIHE_00958	OHALNIEN_00776	BBEOHCII_00848	PGKMFHKC_00797	CEHPNLDK_00554	BJHGMHFO_00381	FDPLCLKD_00797	OGMCCAIF_00988	CMGIABJI_01193	PBLCDJDF_01638	NOIEMAFJ_00780	BEJHABKI_01304	KNFFGINF_00042	HNJFIMIJ_01645	FLMJGHHK_01449	GDENKAOO_00308	KDEDJMLP_00326	GEGBDKOP_01479	AFHMEFJF_00082	CNEHPOEB_00076	CKOKFPAK_00690	FCAAFAHO_00896	AKBLAMMA_00630	ONHEGFJF_02006	CHIFNPHK_00376
ahpC		Alkyl hydroperoxide reductase C	46	46	1	180	6395				410	560	553	HFMNANMC_00383	BBNGAGFF_01208	NBLABIBC_00011	HHKPMNBD_01114	EDPAAIAM_01822	AJCIDKON_00505	LIAIEAPM_00922	ABJJGFLJ_00630	HPEJNNAH_01919	BDLNCNPA_00789	CAALFOIN_00852	BDMBNIHE_00959	OHALNIEN_00775	BBEOHCII_00847	PGKMFHKC_00796	CEHPNLDK_00555	BJHGMHFO_00382	FDPLCLKD_00796	OGMCCAIF_00989	CMGIABJI_01192	PBLCDJDF_01637	NOIEMAFJ_00779	BEJHABKI_01305	KNFFGINF_00041	HNJFIMIJ_01644	FLMJGHHK_01450	GDENKAOO_00309	KDEDJMLP_00327	GEGBDKOP_01480	AFHMEFJF_00083	CNEHPOEB_00075	CKOKFPAK_00689	FCAAFAHO_00895	AKBLAMMA_00629	ONHEGFJF_02005	CHIFNPHK_00377
trxB_1		Thioredoxin reductase	46	46	1	180	6397				1646	1646	1646	HFMNANMC_00384	BBNGAGFF_01207	NBLABIBC_00012	HHKPMNBD_01115	EDPAAIAM_01823	AJCIDKON_00504	LIAIEAPM_00923	ABJJGFLJ_00631	HPEJNNAH_01918	BDLNCNPA_00788	CAALFOIN_00851	BDMBNIHE_00960	OHALNIEN_00774	BBEOHCII_00846	PGKMFHKC_00795	CEHPNLDK_00556	BJHGMHFO_00383	FDPLCLKD_00795	OGMCCAIF_00990	CMGIABJI_01191	PBLCDJDF_01636	NOIEMAFJ_00778	BEJHABKI_01306	KNFFGINF_00040	HNJFIMIJ_01643	FLMJGHHK_01451	GDENKAOO_00310	KDEDJMLP_00328	GEGBDKOP_01481	AFHMEFJF_00084	CNEHPOEB_00074	CKOKFPAK_00688	FCAAFAHO_00894	AKBLAMMA_00628	ONHEGFJF_02004	CHIFNPHK_00378
group_3569		hypothetical protein	46	46	1	180	6400				371	371	371	HFMNANMC_00387	BBNGAGFF_01204	NBLABIBC_00015	HHKPMNBD_01118	EDPAAIAM_01826	AJCIDKON_02027	LIAIEAPM_00926	ABJJGFLJ_00634	HPEJNNAH_00241	BDLNCNPA_02093	CAALFOIN_00848	BDMBNIHE_00963	OHALNIEN_00771	BBEOHCII_00843	PGKMFHKC_00792	CEHPNLDK_00559	BJHGMHFO_00386	FDPLCLKD_00792	OGMCCAIF_00993	CMGIABJI_01188	PBLCDJDF_01633	NOIEMAFJ_00775	BEJHABKI_01309	KNFFGINF_00037	HNJFIMIJ_01640	FLMJGHHK_01454	GDENKAOO_00313	KDEDJMLP_00331	GEGBDKOP_01484	AFHMEFJF_00087	CNEHPOEB_00071	CKOKFPAK_00685	FCAAFAHO_00891	AKBLAMMA_00622	ONHEGFJF_01999	CHIFNPHK_00381
group_3570		hypothetical protein	46	46	1	180	6402			Hypothetical protein with no hits to refseq/uniprot/clusters/cdd/tigrfams/pfam overlapping another protein with hits	125	224	221	HFMNANMC_00388	BBNGAGFF_01203	NBLABIBC_00016	HHKPMNBD_01119	EDPAAIAM_01827	AJCIDKON_02026	LIAIEAPM_00927	ABJJGFLJ_00635	HPEJNNAH_00240	BDLNCNPA_02094	CAALFOIN_00847	BDMBNIHE_00964	OHALNIEN_00770	BBEOHCII_00842	PGKMFHKC_00791	CEHPNLDK_00560	BJHGMHFO_00387	FDPLCLKD_00791	OGMCCAIF_00994	CMGIABJI_01187	PBLCDJDF_01632	NOIEMAFJ_00774	BEJHABKI_01310	KNFFGINF_00036	HNJFIMIJ_01639	FLMJGHHK_01455	GDENKAOO_00314	KDEDJMLP_00332	GEGBDKOP_01485	AFHMEFJF_00088	CNEHPOEB_00070	CKOKFPAK_00684	FCAAFAHO_00890	AKBLAMMA_00621	ONHEGFJF_01998	CHIFNPHK_00382
rpmF		50S ribosomal protein L32	46	46	1	180	6415				182	182	182	HFMNANMC_00396	BBNGAGFF_01195	NBLABIBC_00024	HHKPMNBD_01127	EDPAAIAM_01615	AJCIDKON_02018	LIAIEAPM_00832	ABJJGFLJ_00300	HPEJNNAH_00232	BDLNCNPA_02102	CAALFOIN_00839	BDMBNIHE_00972	OHALNIEN_00762	BBEOHCII_00834	PGKMFHKC_00783	CEHPNLDK_00568	BJHGMHFO_00395	FDPLCLKD_00783	OGMCCAIF_01002	CMGIABJI_01179	PBLCDJDF_01624	NOIEMAFJ_00766	BEJHABKI_01318	KNFFGINF_00028	HNJFIMIJ_01893	FLMJGHHK_01696	GDENKAOO_00322	KDEDJMLP_00340	GEGBDKOP_01496	AFHMEFJF_00096	CNEHPOEB_00062	CKOKFPAK_00673	FCAAFAHO_00882	AKBLAMMA_00607	ONHEGFJF_01989	CHIFNPHK_00390
fabH		3-oxoacyl-[acyl-carrier-protein] synthase 3	46	46	1	180	6417				986	986	986	HFMNANMC_00398	BBNGAGFF_01193	NBLABIBC_00026	HHKPMNBD_01129	EDPAAIAM_01617	AJCIDKON_02016	LIAIEAPM_00830	ABJJGFLJ_00302	HPEJNNAH_00230	BDLNCNPA_02104	CAALFOIN_00837	BDMBNIHE_00974	OHALNIEN_00760	BBEOHCII_00832	PGKMFHKC_00781	CEHPNLDK_00570	BJHGMHFO_00397	FDPLCLKD_00781	OGMCCAIF_01004	CMGIABJI_01177	PBLCDJDF_01622	NOIEMAFJ_00764	BEJHABKI_01320	KNFFGINF_00026	HNJFIMIJ_01891	FLMJGHHK_01698	GDENKAOO_00324	KDEDJMLP_00342	GEGBDKOP_01498	AFHMEFJF_00098	CNEHPOEB_00060	CKOKFPAK_00671	FCAAFAHO_00880	AKBLAMMA_00605	ONHEGFJF_01987	CHIFNPHK_00392
rnc		Ribonuclease 3	46	46	1	180	6422				479	698	693	HFMNANMC_00402	BBNGAGFF_01189	NBLABIBC_00030	HHKPMNBD_01133	EDPAAIAM_01621	AJCIDKON_02012	LIAIEAPM_00826	ABJJGFLJ_00306	HPEJNNAH_00226	BDLNCNPA_02108	CAALFOIN_00833	BDMBNIHE_00978	OHALNIEN_00756	BBEOHCII_00828	PGKMFHKC_00777	CEHPNLDK_00574	BJHGMHFO_00401	FDPLCLKD_00777	OGMCCAIF_01008	CMGIABJI_01173	PBLCDJDF_01618	NOIEMAFJ_00760	BEJHABKI_01324	KNFFGINF_00022	HNJFIMIJ_01887	FLMJGHHK_01702	GDENKAOO_00328	KDEDJMLP_00346	GEGBDKOP_01502	AFHMEFJF_00102	CNEHPOEB_00056	CKOKFPAK_00667	FCAAFAHO_00876	AKBLAMMA_00600	ONHEGFJF_01983	CHIFNPHK_00396
coaD		Phosphopantetheine adenylyltransferase	46	46	1	180	6427				341	497	493	HFMNANMC_00405	BBNGAGFF_01186	NBLABIBC_00033	HHKPMNBD_01136	EDPAAIAM_01624	AJCIDKON_02009	LIAIEAPM_00823	ABJJGFLJ_00309	HPEJNNAH_00223	BDLNCNPA_02111	CAALFOIN_00830	BDMBNIHE_00981	OHALNIEN_00753	BBEOHCII_00825	PGKMFHKC_00774	CEHPNLDK_00577	BJHGMHFO_00404	FDPLCLKD_00774	OGMCCAIF_01011	CMGIABJI_01170	PBLCDJDF_01615	NOIEMAFJ_00757	BEJHABKI_01327	KNFFGINF_00019	HNJFIMIJ_01884	FLMJGHHK_01705	GDENKAOO_00331	KDEDJMLP_00349	GEGBDKOP_01505	AFHMEFJF_00105	CNEHPOEB_00053	CKOKFPAK_00664	FCAAFAHO_00873	AKBLAMMA_00594	ONHEGFJF_01979	CHIFNPHK_00399
group_3576		hypothetical protein	46	46	1	180	6430				398	398	398	HFMNANMC_00408	BBNGAGFF_01183	NBLABIBC_00036	HHKPMNBD_01139	EDPAAIAM_01627	AJCIDKON_02006	LIAIEAPM_00820	ABJJGFLJ_00312	HPEJNNAH_00220	BDLNCNPA_02114	CAALFOIN_00827	BDMBNIHE_00984	OHALNIEN_00750	BBEOHCII_00822	PGKMFHKC_00771	CEHPNLDK_00580	BJHGMHFO_00407	FDPLCLKD_00771	OGMCCAIF_01014	CMGIABJI_01167	PBLCDJDF_01612	NOIEMAFJ_00754	BEJHABKI_01330	KNFFGINF_00016	HNJFIMIJ_01881	FLMJGHHK_01708	GDENKAOO_00334	KDEDJMLP_00352	GEGBDKOP_01508	AFHMEFJF_00108	CNEHPOEB_00050	CKOKFPAK_00661	FCAAFAHO_00870	AKBLAMMA_00591	ONHEGFJF_01976	CHIFNPHK_00402
group_3577		hypothetical protein	46	46	1	180	6439				401	401	401	HFMNANMC_00415	BBNGAGFF_01176	NBLABIBC_00043	HHKPMNBD_01146	EDPAAIAM_01634	AJCIDKON_01999	LIAIEAPM_00813	ABJJGFLJ_00319	HPEJNNAH_00213	BDLNCNPA_02121	CAALFOIN_00820	BDMBNIHE_00991	OHALNIEN_00743	BBEOHCII_00815	PGKMFHKC_00764	CEHPNLDK_00587	BJHGMHFO_00414	FDPLCLKD_00764	OGMCCAIF_01021	CMGIABJI_01160	PBLCDJDF_01605	NOIEMAFJ_00747	BEJHABKI_01337	KNFFGINF_00009	HNJFIMIJ_01874	FLMJGHHK_01715	GDENKAOO_00341	KDEDJMLP_00359	GEGBDKOP_01515	AFHMEFJF_00115	CNEHPOEB_00043	CKOKFPAK_00654	FCAAFAHO_00863	AKBLAMMA_00580	ONHEGFJF_01969	CHIFNPHK_00409
rpmE2		50S ribosomal protein L31 type B	46	46	1	180	6440				242	314	260	HFMNANMC_00416	BBNGAGFF_01175	NBLABIBC_00044	HHKPMNBD_01147	EDPAAIAM_01635	AJCIDKON_01998	LIAIEAPM_00812	ABJJGFLJ_00320	HPEJNNAH_00212	BDLNCNPA_02122	CAALFOIN_00819	BDMBNIHE_00992	OHALNIEN_00742	BBEOHCII_00814	PGKMFHKC_00763	CEHPNLDK_00588	BJHGMHFO_00415	FDPLCLKD_00763	OGMCCAIF_01022	CMGIABJI_01159	PBLCDJDF_01604	NOIEMAFJ_00746	BEJHABKI_01338	KNFFGINF_00008	HNJFIMIJ_01873	FLMJGHHK_01716	GDENKAOO_00342	KDEDJMLP_00360	GEGBDKOP_01516	AFHMEFJF_00116	CNEHPOEB_00042	CKOKFPAK_00653	FCAAFAHO_00862	AKBLAMMA_00579	ONHEGFJF_01968	CHIFNPHK_00410
upp		Uracil phosphoribosyltransferase	46	46	1	180	6442				548	623	621	HFMNANMC_00417	BBNGAGFF_01174	NBLABIBC_00045	HHKPMNBD_01148	EDPAAIAM_01636	AJCIDKON_01997	LIAIEAPM_00811	ABJJGFLJ_00321	HPEJNNAH_00211	BDLNCNPA_02123	CAALFOIN_00818	BDMBNIHE_00993	OHALNIEN_00741	BBEOHCII_00813	PGKMFHKC_00762	CEHPNLDK_00589	BJHGMHFO_00416	FDPLCLKD_00762	OGMCCAIF_01023	CMGIABJI_01158	PBLCDJDF_01603	NOIEMAFJ_00745	BEJHABKI_01339	KNFFGINF_00007	HNJFIMIJ_01872	FLMJGHHK_01717	GDENKAOO_00343	KDEDJMLP_00361	GEGBDKOP_01517	AFHMEFJF_00117	CNEHPOEB_00041	CKOKFPAK_00652	FCAAFAHO_00861	AKBLAMMA_00578	ONHEGFJF_01967	CHIFNPHK_00411
atoD		Acetate CoA-transferase subunit alpha	46	46	1	180	6449				632	650	649	HFMNANMC_00421	BBNGAGFF_01170	NBLABIBC_00049	HHKPMNBD_01152	EDPAAIAM_01641	AJCIDKON_01992	LIAIEAPM_00133	ABJJGFLJ_00326	HPEJNNAH_00206	BDLNCNPA_02128	CAALFOIN_00814	BDMBNIHE_00997	OHALNIEN_00737	BBEOHCII_00809	PGKMFHKC_00758	CEHPNLDK_00593	BJHGMHFO_00420	FDPLCLKD_00758	OGMCCAIF_01027	CMGIABJI_01154	PBLCDJDF_01904	NOIEMAFJ_00741	BEJHABKI_01343	KNFFGINF_00003	HNJFIMIJ_01867	FLMJGHHK_01722	GDENKAOO_00347	KDEDJMLP_00365	GEGBDKOP_01522	AFHMEFJF_00121	CNEHPOEB_00036	CKOKFPAK_00647	FCAAFAHO_00857	AKBLAMMA_00572	ONHEGFJF_01962	CHIFNPHK_00415
ydiF_2		Acetate CoA-transferase YdiF	46	46	1	180	4284				941	1544	1530	HFMNANMC_00432	BBNGAGFF_00693	NBLABIBC_01080	HHKPMNBD_00606	EDPAAIAM_02180	AJCIDKON_01605	LIAIEAPM_01658	ABJJGFLJ_00527	HPEJNNAH_02057	BDLNCNPA_01960	CAALFOIN_01458	BDMBNIHE_01365	OHALNIEN_00189	BBEOHCII_00316	PGKMFHKC_00183	CEHPNLDK_00114	BJHGMHFO_01086	FDPLCLKD_00241	OGMCCAIF_00452	CMGIABJI_00102	PBLCDJDF_00954	NOIEMAFJ_02014	BEJHABKI_01109	KNFFGINF_01618	HNJFIMIJ_02158	FLMJGHHK_02019	GDENKAOO_00493	KDEDJMLP_00954	GEGBDKOP_01790	AFHMEFJF_00676	CNEHPOEB_01632	CKOKFPAK_00382	FCAAFAHO_00108	AKBLAMMA_02214	ONHEGFJF_01086	CHIFNPHK_01483
fhs		Formate--tetrahydrofolate ligase	46	46	1	180	5299				263	1637	1607	HFMNANMC_00464	BBNGAGFF_01391	NBLABIBC_01722	HHKPMNBD_00089	EDPAAIAM_00115	AJCIDKON_01897	LIAIEAPM_01346	ABJJGFLJ_00940	HPEJNNAH_00501	BDLNCNPA_01905	CAALFOIN_01118	BDMBNIHE_01669	OHALNIEN_00461	BBEOHCII_00397	PGKMFHKC_00264	CEHPNLDK_00196	BJHGMHFO_00844	FDPLCLKD_00322	OGMCCAIF_00861	CMGIABJI_00184	PBLCDJDF_01455	NOIEMAFJ_01727	BEJHABKI_00515	KNFFGINF_01659	HNJFIMIJ_00139	FLMJGHHK_00027	GDENKAOO_01461	KDEDJMLP_01365	GEGBDKOP_00246	AFHMEFJF_01594	CNEHPOEB_01978	CKOKFPAK_01904	FCAAFAHO_00189	AKBLAMMA_01961	ONHEGFJF_00528	CHIFNPHK_01056
group_3586		hypothetical protein	46	46	1	180	959				1574	1574	1574	HFMNANMC_00473	BBNGAGFF_01400	NBLABIBC_01731	HHKPMNBD_00080	EDPAAIAM_00106	AJCIDKON_01888	LIAIEAPM_01739	ABJJGFLJ_00931	HPEJNNAH_00085	BDLNCNPA_01896	CAALFOIN_01127	BDMBNIHE_01660	OHALNIEN_00470	BBEOHCII_00388	PGKMFHKC_00255	CEHPNLDK_00187	BJHGMHFO_00853	FDPLCLKD_00313	OGMCCAIF_00852	CMGIABJI_00175	PBLCDJDF_01446	NOIEMAFJ_01736	BEJHABKI_00524	KNFFGINF_01650	HNJFIMIJ_00130	FLMJGHHK_00018	GDENKAOO_01452	KDEDJMLP_01356	GEGBDKOP_00255	AFHMEFJF_01563	CNEHPOEB_01969	CKOKFPAK_01895	FCAAFAHO_00180	AKBLAMMA_01949	ONHEGFJF_00539	CHIFNPHK_01065
bdhA		NADH-dependent butanol dehydrogenase A	46	46	1	180	958				1181	1181	1181	HFMNANMC_00474	BBNGAGFF_01401	NBLABIBC_01732	HHKPMNBD_00079	EDPAAIAM_00105	AJCIDKON_01887	LIAIEAPM_01740	ABJJGFLJ_00930	HPEJNNAH_00086	BDLNCNPA_01895	CAALFOIN_01128	BDMBNIHE_01659	OHALNIEN_00471	BBEOHCII_00387	PGKMFHKC_00254	CEHPNLDK_00186	BJHGMHFO_00854	FDPLCLKD_00312	OGMCCAIF_00851	CMGIABJI_00174	PBLCDJDF_01445	NOIEMAFJ_01737	BEJHABKI_00525	KNFFGINF_01649	HNJFIMIJ_00129	FLMJGHHK_00017	GDENKAOO_01451	KDEDJMLP_01355	GEGBDKOP_00256	AFHMEFJF_01564	CNEHPOEB_01968	CKOKFPAK_01894	FCAAFAHO_00179	AKBLAMMA_01948	ONHEGFJF_00540	CHIFNPHK_01066
ybhL		Inner membrane protein YbhL	46	46	1	180	957				680	704	680	HFMNANMC_00475	BBNGAGFF_01402	NBLABIBC_01733	HHKPMNBD_00078	EDPAAIAM_00104	AJCIDKON_01886	LIAIEAPM_01741	ABJJGFLJ_00929	HPEJNNAH_00087	BDLNCNPA_01894	CAALFOIN_01129	BDMBNIHE_01658	OHALNIEN_00472	BBEOHCII_00386	PGKMFHKC_00253	CEHPNLDK_00185	BJHGMHFO_00855	FDPLCLKD_00311	OGMCCAIF_00850	CMGIABJI_00173	PBLCDJDF_01444	NOIEMAFJ_01738	BEJHABKI_00526	KNFFGINF_01648	HNJFIMIJ_00128	FLMJGHHK_00016	GDENKAOO_01450	KDEDJMLP_01354	GEGBDKOP_00257	AFHMEFJF_01565	CNEHPOEB_01967	CKOKFPAK_01893	FCAAFAHO_00178	AKBLAMMA_01947	ONHEGFJF_00541	CHIFNPHK_01067
rbr1		Rubrerythrin-1	46	46	1	180	945				275	539	533	HFMNANMC_00480	BBNGAGFF_01407	NBLABIBC_01737	HHKPMNBD_00073	EDPAAIAM_00099	AJCIDKON_01881	LIAIEAPM_00952	ABJJGFLJ_00924	HPEJNNAH_00092	BDLNCNPA_01889	CAALFOIN_01134	BDMBNIHE_01653	OHALNIEN_00477	BBEOHCII_00381	PGKMFHKC_00248	CEHPNLDK_00180	BJHGMHFO_00860	FDPLCLKD_00306	OGMCCAIF_00845	CMGIABJI_00168	PBLCDJDF_01439	NOIEMAFJ_01743	BEJHABKI_00531	KNFFGINF_01643	HNJFIMIJ_00123	FLMJGHHK_00011	GDENKAOO_01445	KDEDJMLP_01349	GEGBDKOP_00262	AFHMEFJF_01570	CNEHPOEB_01962	CKOKFPAK_01888	FCAAFAHO_00173	AKBLAMMA_01940	ONHEGFJF_00547	CHIFNPHK_01072
prmA		Ribosomal protein L11 methyltransferase	46	46	1	180	921				251	929	914	HFMNANMC_00494	BBNGAGFF_01421	NBLABIBC_01752	HHKPMNBD_00221	EDPAAIAM_00698	AJCIDKON_00843	LIAIEAPM_00899	ABJJGFLJ_00741	HPEJNNAH_01192	BDLNCNPA_01157	CAALFOIN_01148	BDMBNIHE_01885	OHALNIEN_00491	BBEOHCII_00367	PGKMFHKC_00234	CEHPNLDK_00166	BJHGMHFO_00874	FDPLCLKD_00292	OGMCCAIF_00831	CMGIABJI_00154	PBLCDJDF_01425	NOIEMAFJ_01757	BEJHABKI_00545	KNFFGINF_01628	HNJFIMIJ_00608	FLMJGHHK_00550	GDENKAOO_01431	KDEDJMLP_01335	GEGBDKOP_02260	AFHMEFJF_01584	CNEHPOEB_01688	CKOKFPAK_02322	FCAAFAHO_00159	AKBLAMMA_01912	ONHEGFJF_00569	CHIFNPHK_01086
cmk_2		Cytidylate kinase	46	46	1	180	920				656	656	656	HFMNANMC_00495	BBNGAGFF_01422	NBLABIBC_01753	HHKPMNBD_00222	EDPAAIAM_00697	AJCIDKON_00842	LIAIEAPM_00900	ABJJGFLJ_00740	HPEJNNAH_01193	BDLNCNPA_01158	CAALFOIN_01149	BDMBNIHE_01884	OHALNIEN_00492	BBEOHCII_00366	PGKMFHKC_00233	CEHPNLDK_00165	BJHGMHFO_00875	FDPLCLKD_00291	OGMCCAIF_00830	CMGIABJI_00153	PBLCDJDF_01424	NOIEMAFJ_01758	BEJHABKI_00546	KNFFGINF_01627	HNJFIMIJ_00607	FLMJGHHK_00551	GDENKAOO_01430	KDEDJMLP_01334	GEGBDKOP_02261	AFHMEFJF_01585	CNEHPOEB_01687	CKOKFPAK_02321	FCAAFAHO_00158	AKBLAMMA_01911	ONHEGFJF_00570	CHIFNPHK_01087
waaA		3-deoxy-D-manno-octulosonic acid transferase	46	46	1	180	919				1229	1229	1229	HFMNANMC_00496	BBNGAGFF_01423	NBLABIBC_01754	HHKPMNBD_00223	EDPAAIAM_00696	AJCIDKON_00841	LIAIEAPM_00901	ABJJGFLJ_00739	HPEJNNAH_01194	BDLNCNPA_01159	CAALFOIN_01150	BDMBNIHE_01883	OHALNIEN_00493	BBEOHCII_00365	PGKMFHKC_00232	CEHPNLDK_00164	BJHGMHFO_00876	FDPLCLKD_00290	OGMCCAIF_00829	CMGIABJI_00152	PBLCDJDF_01423	NOIEMAFJ_01759	BEJHABKI_00547	KNFFGINF_01626	HNJFIMIJ_00606	FLMJGHHK_00552	GDENKAOO_01429	KDEDJMLP_01333	GEGBDKOP_02262	AFHMEFJF_01586	CNEHPOEB_01686	CKOKFPAK_02320	FCAAFAHO_00157	AKBLAMMA_01910	ONHEGFJF_00571	CHIFNPHK_01088
potB		Spermidine/putrescine transport system permease protein PotB	46	46	1	180	4402				653	845	840	HFMNANMC_00507	BBNGAGFF_01656	NBLABIBC_01213	HHKPMNBD_00478	EDPAAIAM_01596	AJCIDKON_02154	LIAIEAPM_01406	ABJJGFLJ_01331	HPEJNNAH_00952	BDLNCNPA_01320	CAALFOIN_00530	BDMBNIHE_00603	OHALNIEN_02000	BBEOHCII_02096	PGKMFHKC_02087	CEHPNLDK_01797	BJHGMHFO_01213	FDPLCLKD_01766	OGMCCAIF_00579	CMGIABJI_02008	PBLCDJDF_00017	NOIEMAFJ_01152	BEJHABKI_01236	KNFFGINF_01069	HNJFIMIJ_01712	FLMJGHHK_01474	GDENKAOO_00616	KDEDJMLP_01082	GEGBDKOP_02218	AFHMEFJF_02194	CNEHPOEB_00028	CKOKFPAK_02364	FCAAFAHO_02242	AKBLAMMA_01202	ONHEGFJF_00937	CHIFNPHK_01354
group_3595		hypothetical protein	46	46	1	180	4399				428	428	428	HFMNANMC_00510	BBNGAGFF_01659	NBLABIBC_01216	HHKPMNBD_00475	EDPAAIAM_01593	AJCIDKON_02157	LIAIEAPM_01403	ABJJGFLJ_01334	HPEJNNAH_00955	BDLNCNPA_01317	CAALFOIN_00527	BDMBNIHE_00600	OHALNIEN_01997	BBEOHCII_02093	PGKMFHKC_02084	CEHPNLDK_01794	BJHGMHFO_01216	FDPLCLKD_01763	OGMCCAIF_00582	CMGIABJI_02005	PBLCDJDF_00020	NOIEMAFJ_01149	BEJHABKI_01239	KNFFGINF_01072	HNJFIMIJ_01709	FLMJGHHK_01477	GDENKAOO_00619	KDEDJMLP_01085	GEGBDKOP_02215	AFHMEFJF_02191	CNEHPOEB_00025	CKOKFPAK_02367	FCAAFAHO_02239	AKBLAMMA_01206	ONHEGFJF_00934	CHIFNPHK_01351
treR_2		HTH-type transcriptional regulator TreR	46	46	1	180	4398				713	713	713	HFMNANMC_00511	BBNGAGFF_01660	NBLABIBC_01217	HHKPMNBD_00474	EDPAAIAM_01592	AJCIDKON_02158	LIAIEAPM_01402	ABJJGFLJ_01335	HPEJNNAH_00956	BDLNCNPA_01316	CAALFOIN_00526	BDMBNIHE_00599	OHALNIEN_01996	BBEOHCII_02092	PGKMFHKC_02083	CEHPNLDK_01793	BJHGMHFO_01217	FDPLCLKD_01762	OGMCCAIF_00583	CMGIABJI_02004	PBLCDJDF_00021	NOIEMAFJ_01148	BEJHABKI_01240	KNFFGINF_01073	HNJFIMIJ_01708	FLMJGHHK_01478	GDENKAOO_00620	KDEDJMLP_01086	GEGBDKOP_02214	AFHMEFJF_02190	CNEHPOEB_00024	CKOKFPAK_02368	FCAAFAHO_02238	AKBLAMMA_01207	ONHEGFJF_00933	CHIFNPHK_01350
polA		DNA polymerase I	46	46	1	180	4371				161	2684	2629	HFMNANMC_00519	BBNGAGFF_01668	NBLABIBC_01226	HHKPMNBD_00464	EDPAAIAM_01210	AJCIDKON_02166	LIAIEAPM_00776	ABJJGFLJ_02206	HPEJNNAH_00859	BDLNCNPA_01474	CAALFOIN_00520	BDMBNIHE_00589	OHALNIEN_01988	BBEOHCII_02084	PGKMFHKC_02075	CEHPNLDK_01785	BJHGMHFO_01224	FDPLCLKD_01754	OGMCCAIF_00590	CMGIABJI_01996	PBLCDJDF_00027	NOIEMAFJ_01140	BEJHABKI_01247	KNFFGINF_01082	HNJFIMIJ_01241	FLMJGHHK_01117	GDENKAOO_00628	KDEDJMLP_01093	GEGBDKOP_02196	AFHMEFJF_00964	CNEHPOEB_00014	CKOKFPAK_02387	FCAAFAHO_02230	AKBLAMMA_01217	ONHEGFJF_00924	CHIFNPHK_01342
chrA1		Chromate transport protein	46	46	1	180	4359				527	527	527	HFMNANMC_00528	BBNGAGFF_01677	NBLABIBC_01235	HHKPMNBD_00455	EDPAAIAM_01219	AJCIDKON_02175	LIAIEAPM_01132	ABJJGFLJ_02197	HPEJNNAH_02127	BDLNCNPA_01483	CAALFOIN_00511	BDMBNIHE_00580	OHALNIEN_01979	BBEOHCII_02075	PGKMFHKC_02066	CEHPNLDK_01776	BJHGMHFO_01233	FDPLCLKD_01745	OGMCCAIF_00599	CMGIABJI_01987	PBLCDJDF_00036	NOIEMAFJ_01131	BEJHABKI_01256	KNFFGINF_01091	HNJFIMIJ_01250	FLMJGHHK_01126	GDENKAOO_00637	KDEDJMLP_01102	GEGBDKOP_02186	AFHMEFJF_00955	CNEHPOEB_00005	CKOKFPAK_02396	FCAAFAHO_02221	AKBLAMMA_01231	ONHEGFJF_00910	CHIFNPHK_01333
group_3601		hypothetical protein	46	46	1	180	3891				335	335	335	HFMNANMC_00551	BBNGAGFF_01700	NBLABIBC_01258	HHKPMNBD_00433	EDPAAIAM_01769	AJCIDKON_01172	LIAIEAPM_00671	ABJJGFLJ_01909	HPEJNNAH_01624	BDLNCNPA_01679	CAALFOIN_00490	BDMBNIHE_00561	OHALNIEN_01956	BBEOHCII_02051	PGKMFHKC_02043	CEHPNLDK_01753	BJHGMHFO_01255	FDPLCLKD_01722	OGMCCAIF_00621	CMGIABJI_01964	PBLCDJDF_00057	NOIEMAFJ_01108	BEJHABKI_01278	KNFFGINF_01114	HNJFIMIJ_01983	FLMJGHHK_01788	GDENKAOO_00658	KDEDJMLP_01124	GEGBDKOP_00046	AFHMEFJF_00932	CNEHPOEB_01419	CKOKFPAK_02104	FCAAFAHO_02198	AKBLAMMA_01263	ONHEGFJF_00883	CHIFNPHK_01310
group_3604		hypothetical protein	46	46	1	180	5879				1175	1292	1289	HFMNANMC_00570	BBNGAGFF_00402	NBLABIBC_00142	HHKPMNBD_01410	EDPAAIAM_00090	AJCIDKON_01872	LIAIEAPM_02153	ABJJGFLJ_00915	HPEJNNAH_00593	BDLNCNPA_01880	CAALFOIN_00219	BDMBNIHE_00235	OHALNIEN_00646	BBEOHCII_00668	PGKMFHKC_00666	CEHPNLDK_00685	BJHGMHFO_00569	FDPLCLKD_00666	OGMCCAIF_01183	CMGIABJI_01062	PBLCDJDF_00373	NOIEMAFJ_00650	BEJHABKI_00864	KNFFGINF_00556	HNJFIMIJ_00114	FLMJGHHK_00002	GDENKAOO_00438	KDEDJMLP_00459	GEGBDKOP_00271	AFHMEFJF_00023	CNEHPOEB_01953	CKOKFPAK_01879	FCAAFAHO_00702	AKBLAMMA_00518	ONHEGFJF_01830	CHIFNPHK_00507
group_3606		hypothetical protein	46	46	1	180	765				386	386	386	HFMNANMC_00599	BBNGAGFF_00381	NBLABIBC_00171	HHKPMNBD_01435	EDPAAIAM_00020	AJCIDKON_01850	LIAIEAPM_00992	ABJJGFLJ_02000	HPEJNNAH_00577	BDLNCNPA_01864	CAALFOIN_00196	BDMBNIHE_00215	OHALNIEN_00621	BBEOHCII_00159	PGKMFHKC_00639	CEHPNLDK_00712	BJHGMHFO_00589	FDPLCLKD_00639	OGMCCAIF_01203	CMGIABJI_01035	PBLCDJDF_00350	NOIEMAFJ_00624	BEJHABKI_00884	KNFFGINF_00583	HNJFIMIJ_01685	FLMJGHHK_01662	GDENKAOO_00463	KDEDJMLP_00479	GEGBDKOP_00341	AFHMEFJF_00828	CNEHPOEB_01937	CKOKFPAK_01809	FCAAFAHO_00675	AKBLAMMA_00556	ONHEGFJF_01800	CHIFNPHK_00534
rsbW		Serine-protein kinase RsbW	46	46	1	180	764				395	395	395	HFMNANMC_00600	BBNGAGFF_00380	NBLABIBC_00172	HHKPMNBD_01436	EDPAAIAM_00019	AJCIDKON_01849	LIAIEAPM_00993	ABJJGFLJ_01999	HPEJNNAH_00576	BDLNCNPA_01863	CAALFOIN_00195	BDMBNIHE_00214	OHALNIEN_00620	BBEOHCII_00160	PGKMFHKC_00638	CEHPNLDK_00713	BJHGMHFO_00590	FDPLCLKD_00638	OGMCCAIF_01204	CMGIABJI_01034	PBLCDJDF_00349	NOIEMAFJ_00623	BEJHABKI_00885	KNFFGINF_00584	HNJFIMIJ_01686	FLMJGHHK_01661	GDENKAOO_00464	KDEDJMLP_00480	GEGBDKOP_00342	AFHMEFJF_00829	CNEHPOEB_01936	CKOKFPAK_01808	FCAAFAHO_00674	AKBLAMMA_00557	ONHEGFJF_01799	CHIFNPHK_00535
rny		Ribonuclease Y	46	46	1	180	762				230	1565	1535	HFMNANMC_00602	BBNGAGFF_00378	NBLABIBC_00174	HHKPMNBD_01438	EDPAAIAM_00017	AJCIDKON_01847	LIAIEAPM_00995	ABJJGFLJ_01997	HPEJNNAH_01463	BDLNCNPA_01861	CAALFOIN_00193	BDMBNIHE_00212	OHALNIEN_00618	BBEOHCII_00162	PGKMFHKC_00636	CEHPNLDK_00715	BJHGMHFO_00592	FDPLCLKD_00636	OGMCCAIF_01206	CMGIABJI_01032	PBLCDJDF_00347	NOIEMAFJ_00621	BEJHABKI_00887	KNFFGINF_00586	HNJFIMIJ_01688	FLMJGHHK_01659	GDENKAOO_00466	KDEDJMLP_00482	GEGBDKOP_00344	AFHMEFJF_00831	CNEHPOEB_01934	CKOKFPAK_01806	FCAAFAHO_00672	AKBLAMMA_00559	ONHEGFJF_01797	CHIFNPHK_00537
group_3611		hypothetical protein	46	46	1	180	752				296	332	330	HFMNANMC_00608	BBNGAGFF_00372	NBLABIBC_00180	HHKPMNBD_01444	EDPAAIAM_00011	AJCIDKON_01841	LIAIEAPM_01571	ABJJGFLJ_01991	HPEJNNAH_01469	BDLNCNPA_01855	CAALFOIN_00187	BDMBNIHE_00206	OHALNIEN_00612	BBEOHCII_00168	PGKMFHKC_00630	CEHPNLDK_00721	BJHGMHFO_00598	FDPLCLKD_00630	OGMCCAIF_01212	CMGIABJI_00368	PBLCDJDF_00341	NOIEMAFJ_00615	BEJHABKI_00893	KNFFGINF_00592	HNJFIMIJ_01694	FLMJGHHK_01653	GDENKAOO_00472	KDEDJMLP_00488	GEGBDKOP_00350	AFHMEFJF_00837	CNEHPOEB_01928	CKOKFPAK_01800	FCAAFAHO_00666	AKBLAMMA_00300	ONHEGFJF_01790	CHIFNPHK_00543
group_3612		Bacterial dynamin-like protein	46	46	1	180	751				1655	1655	1655	HFMNANMC_00609	BBNGAGFF_00371	NBLABIBC_00181	HHKPMNBD_01445	EDPAAIAM_00010	AJCIDKON_01840	LIAIEAPM_01572	ABJJGFLJ_01990	HPEJNNAH_01470	BDLNCNPA_01854	CAALFOIN_00186	BDMBNIHE_00205	OHALNIEN_00611	BBEOHCII_00169	PGKMFHKC_00629	CEHPNLDK_00722	BJHGMHFO_00599	FDPLCLKD_00629	OGMCCAIF_01213	CMGIABJI_00369	PBLCDJDF_00340	NOIEMAFJ_00614	BEJHABKI_00894	KNFFGINF_00593	HNJFIMIJ_01695	FLMJGHHK_01652	GDENKAOO_00473	KDEDJMLP_00489	GEGBDKOP_00351	AFHMEFJF_00838	CNEHPOEB_01927	CKOKFPAK_01799	FCAAFAHO_00665	AKBLAMMA_00299	ONHEGFJF_01789	CHIFNPHK_00544
group_3613		Deoxyguanosinetriphosphate triphosphohydrolase-like protein	46	46	1	180	750				1427	1427	1427	HFMNANMC_00610	BBNGAGFF_00370	NBLABIBC_00182	HHKPMNBD_01446	EDPAAIAM_00009	AJCIDKON_01839	LIAIEAPM_01573	ABJJGFLJ_01989	HPEJNNAH_01471	BDLNCNPA_01853	CAALFOIN_00185	BDMBNIHE_00204	OHALNIEN_00610	BBEOHCII_00170	PGKMFHKC_00628	CEHPNLDK_00723	BJHGMHFO_00600	FDPLCLKD_00628	OGMCCAIF_01214	CMGIABJI_00370	PBLCDJDF_00339	NOIEMAFJ_00613	BEJHABKI_00895	KNFFGINF_00594	HNJFIMIJ_01696	FLMJGHHK_01651	GDENKAOO_00474	KDEDJMLP_00490	GEGBDKOP_00352	AFHMEFJF_00839	CNEHPOEB_01926	CKOKFPAK_01798	FCAAFAHO_00664	AKBLAMMA_00298	ONHEGFJF_01788	CHIFNPHK_00545
group_3615		hypothetical protein	46	46	1	180	6510				275	464	459	HFMNANMC_00625	BBNGAGFF_00355	NBLABIBC_00198	HHKPMNBD_01460	EDPAAIAM_01346	AJCIDKON_01825	LIAIEAPM_00246	ABJJGFLJ_00963	HPEJNNAH_01679	BDLNCNPA_01838	CAALFOIN_00174	BDMBNIHE_00189	OHALNIEN_00595	BBEOHCII_00185	PGKMFHKC_00613	CEHPNLDK_00738	BJHGMHFO_00615	FDPLCLKD_00613	OGMCCAIF_01228	CMGIABJI_00385	PBLCDJDF_00323	NOIEMAFJ_00598	BEJHABKI_00909	KNFFGINF_00609	HNJFIMIJ_00554	FLMJGHHK_00374	GDENKAOO_01841	KDEDJMLP_00504	GEGBDKOP_00368	AFHMEFJF_00854	CNEHPOEB_01912	CKOKFPAK_01783	FCAAFAHO_00649	AKBLAMMA_00276	ONHEGFJF_01769	CHIFNPHK_00560
group_3616		hypothetical protein	46	46	1	180	6513				560	560	560	HFMNANMC_00628	BBNGAGFF_00352	NBLABIBC_00202	HHKPMNBD_01463	EDPAAIAM_01343	AJCIDKON_01582	LIAIEAPM_00806	ABJJGFLJ_00960	HPEJNNAH_01676	BDLNCNPA_01835	CAALFOIN_00171	BDMBNIHE_00186	OHALNIEN_00592	BBEOHCII_00188	PGKMFHKC_00610	CEHPNLDK_00741	BJHGMHFO_00618	FDPLCLKD_00610	OGMCCAIF_01231	CMGIABJI_00388	PBLCDJDF_00320	NOIEMAFJ_00595	BEJHABKI_00912	KNFFGINF_00612	HNJFIMIJ_00551	FLMJGHHK_00377	GDENKAOO_01844	KDEDJMLP_00557	GEGBDKOP_00371	AFHMEFJF_00857	CNEHPOEB_01909	CKOKFPAK_01780	FCAAFAHO_00646	AKBLAMMA_00266	ONHEGFJF_01765	CHIFNPHK_00563
rsmD		Ribosomal RNA small subunit methyltransferase D	46	46	1	180	6518				527	548	547	HFMNANMC_00633	BBNGAGFF_00347	NBLABIBC_00207	HHKPMNBD_01468	EDPAAIAM_01338	AJCIDKON_01587	LIAIEAPM_00801	ABJJGFLJ_00955	HPEJNNAH_01671	BDLNCNPA_01830	CAALFOIN_00166	BDMBNIHE_00181	OHALNIEN_00587	BBEOHCII_00193	PGKMFHKC_00605	CEHPNLDK_00746	BJHGMHFO_00623	FDPLCLKD_00605	OGMCCAIF_01236	CMGIABJI_00393	PBLCDJDF_00315	NOIEMAFJ_00590	BEJHABKI_00917	KNFFGINF_00617	HNJFIMIJ_00546	FLMJGHHK_00382	GDENKAOO_01849	KDEDJMLP_00562	GEGBDKOP_00376	AFHMEFJF_00862	CNEHPOEB_01904	CKOKFPAK_01775	FCAAFAHO_00641	AKBLAMMA_00261	ONHEGFJF_01759	CHIFNPHK_00568
queA		S-adenosylmethionine:tRNA ribosyltransferase-isomerase	46	46	1	180	6522				1004	1031	1030	HFMNANMC_00637	BBNGAGFF_00343	NBLABIBC_00211	HHKPMNBD_01472	EDPAAIAM_01334	AJCIDKON_01591	LIAIEAPM_00797	ABJJGFLJ_00951	HPEJNNAH_01667	BDLNCNPA_01826	CAALFOIN_00162	BDMBNIHE_00177	OHALNIEN_00583	BBEOHCII_00197	PGKMFHKC_00601	CEHPNLDK_00750	BJHGMHFO_00627	FDPLCLKD_00601	OGMCCAIF_01240	CMGIABJI_00397	PBLCDJDF_00311	NOIEMAFJ_00586	BEJHABKI_00921	KNFFGINF_00621	HNJFIMIJ_00542	FLMJGHHK_00386	GDENKAOO_01853	KDEDJMLP_00566	GEGBDKOP_00380	AFHMEFJF_00866	CNEHPOEB_01900	CKOKFPAK_01771	FCAAFAHO_00637	AKBLAMMA_00256	ONHEGFJF_01755	CHIFNPHK_00572
group_3619		hypothetical protein	46	46	1	180	6528				215	215	215	HFMNANMC_00641	BBNGAGFF_00339	NBLABIBC_00215	HHKPMNBD_01476	EDPAAIAM_01330	AJCIDKON_01595	LIAIEAPM_00793	ABJJGFLJ_00050	HPEJNNAH_01663	BDLNCNPA_01822	CAALFOIN_00158	BDMBNIHE_00173	OHALNIEN_00579	BBEOHCII_00201	PGKMFHKC_00597	CEHPNLDK_00754	BJHGMHFO_00631	FDPLCLKD_00597	OGMCCAIF_01244	CMGIABJI_00401	PBLCDJDF_00307	NOIEMAFJ_00582	BEJHABKI_00925	KNFFGINF_00625	HNJFIMIJ_00538	FLMJGHHK_00390	GDENKAOO_01857	KDEDJMLP_00570	GEGBDKOP_00384	AFHMEFJF_00870	CNEHPOEB_01896	CKOKFPAK_01767	FCAAFAHO_00633	AKBLAMMA_00249	ONHEGFJF_01750	CHIFNPHK_00576
efp		Elongation factor P	46	46	1	180	7774				563	608	564	HFMNANMC_00643	BBNGAGFF_00337	NBLABIBC_00217	HHKPMNBD_01478	EDPAAIAM_01328	AJCIDKON_01597	LIAIEAPM_00791	ABJJGFLJ_00052	HPEJNNAH_01661	BDLNCNPA_01820	CAALFOIN_00156	BDMBNIHE_00171	OHALNIEN_00577	BBEOHCII_00203	PGKMFHKC_00595	CEHPNLDK_00756	BJHGMHFO_00633	FDPLCLKD_00595	OGMCCAIF_01246	CMGIABJI_00403	PBLCDJDF_00305	NOIEMAFJ_00580	BEJHABKI_00927	KNFFGINF_00627	HNJFIMIJ_00536	FLMJGHHK_00392	GDENKAOO_01859	KDEDJMLP_00572	GEGBDKOP_00386	AFHMEFJF_00872	CNEHPOEB_01894	CKOKFPAK_01765	FCAAFAHO_00631	AKBLAMMA_00246	ONHEGFJF_01747	CHIFNPHK_00578
rpsP		30S ribosomal protein S16	46	46	1	180	7767				200	263	261	HFMNANMC_00649	BBNGAGFF_00331	NBLABIBC_00224	HHKPMNBD_01483	EDPAAIAM_02208	AJCIDKON_02129	LIAIEAPM_00139	ABJJGFLJ_01666	HPEJNNAH_02149	BDLNCNPA_02058	CAALFOIN_00150	BDMBNIHE_00165	OHALNIEN_00572	BBEOHCII_00209	PGKMFHKC_00589	CEHPNLDK_00762	BJHGMHFO_00639	FDPLCLKD_00589	OGMCCAIF_01252	CMGIABJI_00409	PBLCDJDF_00299	NOIEMAFJ_00575	BEJHABKI_00933	KNFFGINF_00633	HNJFIMIJ_02250	FLMJGHHK_02120	GDENKAOO_01865	KDEDJMLP_00578	GEGBDKOP_01539	AFHMEFJF_00878	CNEHPOEB_01652	CKOKFPAK_00630	FCAAFAHO_00625	AKBLAMMA_00238	ONHEGFJF_01739	CHIFNPHK_00584
group_3624		hypothetical protein	46	46	1	180	4572				263	263	263	HFMNANMC_00675	BBNGAGFF_01902	NBLABIBC_01310	HHKPMNBD_00332	EDPAAIAM_01983	AJCIDKON_00433	LIAIEAPM_00257	ABJJGFLJ_00679	HPEJNNAH_01323	BDLNCNPA_00422	CAALFOIN_01853	BDMBNIHE_00265	OHALNIEN_01283	BBEOHCII_01089	PGKMFHKC_01231	CEHPNLDK_01007	BJHGMHFO_00963	FDPLCLKD_00982	OGMCCAIF_00742	CMGIABJI_00689	PBLCDJDF_00181	NOIEMAFJ_01839	BEJHABKI_00634	KNFFGINF_00371	HNJFIMIJ_01998	FLMJGHHK_01803	GDENKAOO_00833	KDEDJMLP_01245	GEGBDKOP_01957	AFHMEFJF_00921	CNEHPOEB_01202	CKOKFPAK_00216	FCAAFAHO_01168	AKBLAMMA_01455	ONHEGFJF_00723	CHIFNPHK_01203
group_3630		hypothetical protein	46	46	1	180	7260				299	299	299	HFMNANMC_00724	BBNGAGFF_01247	NBLABIBC_00747	HHKPMNBD_00982	EDPAAIAM_01102	AJCIDKON_00961	LIAIEAPM_02046	ABJJGFLJ_01216	HPEJNNAH_01865	BDLNCNPA_01746	CAALFOIN_01892	BDMBNIHE_00836	OHALNIEN_00551	BBEOHCII_00577	PGKMFHKC_00525	CEHPNLDK_00335	BJHGMHFO_00114	FDPLCLKD_00499	OGMCCAIF_00181	CMGIABJI_00819	PBLCDJDF_01802	NOIEMAFJ_00923	BEJHABKI_00241	KNFFGINF_01790	HNJFIMIJ_00914	FLMJGHHK_00916	GDENKAOO_00018	KDEDJMLP_00018	GEGBDKOP_01074	AFHMEFJF_01872	CNEHPOEB_01715	CKOKFPAK_01082	FCAAFAHO_00426	AKBLAMMA_03109	ONHEGFJF_02335	CHIFNPHK_00004
rnfG		Electron transport complex subunit RnfG	46	46	1	180	7276				533	533	533	HFMNANMC_00733	BBNGAGFF_01256	NBLABIBC_00738	HHKPMNBD_00991	EDPAAIAM_01093	AJCIDKON_00952	LIAIEAPM_02055	ABJJGFLJ_01225	HPEJNNAH_01856	BDLNCNPA_01755	CAALFOIN_01883	BDMBNIHE_00845	OHALNIEN_00560	BBEOHCII_00586	PGKMFHKC_00534	CEHPNLDK_00344	BJHGMHFO_00123	FDPLCLKD_00508	OGMCCAIF_00190	CMGIABJI_00828	PBLCDJDF_01811	NOIEMAFJ_00932	BEJHABKI_00250	KNFFGINF_01799	HNJFIMIJ_00923	FLMJGHHK_00907	GDENKAOO_00027	KDEDJMLP_00027	GEGBDKOP_01084	AFHMEFJF_01863	CNEHPOEB_01724	CKOKFPAK_01073	FCAAFAHO_00435	AKBLAMMA_03094	ONHEGFJF_02325	CHIFNPHK_00013
rsxA		Electron transport complex subunit RsxA	46	46	1	180	7278				584	584	584	HFMNANMC_00735	BBNGAGFF_01258	NBLABIBC_00736	HHKPMNBD_00993	EDPAAIAM_01091	AJCIDKON_00950	LIAIEAPM_02057	ABJJGFLJ_01227	HPEJNNAH_01854	BDLNCNPA_01757	CAALFOIN_01881	BDMBNIHE_00847	OHALNIEN_00562	BBEOHCII_00588	PGKMFHKC_00536	CEHPNLDK_00346	BJHGMHFO_00125	FDPLCLKD_00510	OGMCCAIF_00192	CMGIABJI_00830	PBLCDJDF_01813	NOIEMAFJ_00934	BEJHABKI_00252	KNFFGINF_01801	HNJFIMIJ_00925	FLMJGHHK_00905	GDENKAOO_00029	KDEDJMLP_00029	GEGBDKOP_01086	AFHMEFJF_01861	CNEHPOEB_01726	CKOKFPAK_01071	FCAAFAHO_00437	AKBLAMMA_03091	ONHEGFJF_02323	CHIFNPHK_00015
alsT_1		Amino-acid carrier protein AlsT	46	46	1	180	7297				1403	1403	1403	HFMNANMC_00745	BBNGAGFF_01361	NBLABIBC_00725	HHKPMNBD_01003	EDPAAIAM_01075	AJCIDKON_00935	LIAIEAPM_02073	ABJJGFLJ_01243	HPEJNNAH_01147	BDLNCNPA_02034	CAALFOIN_00230	BDMBNIHE_00862	OHALNIEN_01167	BBEOHCII_00975	PGKMFHKC_01358	CEHPNLDK_00895	BJHGMHFO_00136	FDPLCLKD_00868	OGMCCAIF_00203	CMGIABJI_01025	PBLCDJDF_01781	NOIEMAFJ_00004	BEJHABKI_00263	KNFFGINF_01999	HNJFIMIJ_00941	FLMJGHHK_00889	GDENKAOO_00039	KDEDJMLP_00040	GEGBDKOP_01102	AFHMEFJF_01136	CNEHPOEB_01741	CKOKFPAK_01052	FCAAFAHO_01057	AKBLAMMA_01079	ONHEGFJF_02311	CHIFNPHK_00025
htpX		Protease HtpX	46	46	1	180	1692				692	926	920	HFMNANMC_00767	BBNGAGFF_00225	NBLABIBC_00512	HHKPMNBD_01519	EDPAAIAM_00918	AJCIDKON_00475	LIAIEAPM_00037	ABJJGFLJ_02121	HPEJNNAH_00373	BDLNCNPA_00132	CAALFOIN_01664	BDMBNIHE_00479	OHALNIEN_02215	BBEOHCII_00065	PGKMFHKC_00164	CEHPNLDK_02055	BJHGMHFO_01770	FDPLCLKD_01984	OGMCCAIF_01993	CMGIABJI_02115	PBLCDJDF_01362	NOIEMAFJ_01659	BEJHABKI_02020	KNFFGINF_01298	HNJFIMIJ_00822	FLMJGHHK_00792	GDENKAOO_01549	KDEDJMLP_01787	GEGBDKOP_00793	AFHMEFJF_00987	CNEHPOEB_00355	CKOKFPAK_01362	FCAAFAHO_01780	AKBLAMMA_02876	ONHEGFJF_00175	CHIFNPHK_02016
group_3638		hypothetical protein	46	46	1	180	1694				335	335	335	HFMNANMC_00769	BBNGAGFF_00222	NBLABIBC_00510	HHKPMNBD_01517	EDPAAIAM_00920	AJCIDKON_00477	LIAIEAPM_00035	ABJJGFLJ_02123	HPEJNNAH_00371	BDLNCNPA_00134	CAALFOIN_01662	BDMBNIHE_00477	OHALNIEN_02217	BBEOHCII_00067	PGKMFHKC_00166	CEHPNLDK_02057	BJHGMHFO_01772	FDPLCLKD_01986	OGMCCAIF_01995	CMGIABJI_02117	PBLCDJDF_01364	NOIEMAFJ_01661	BEJHABKI_02022	KNFFGINF_01300	HNJFIMIJ_00820	FLMJGHHK_00790	GDENKAOO_01551	KDEDJMLP_01785	GEGBDKOP_00795	AFHMEFJF_00985	CNEHPOEB_00353	CKOKFPAK_01360	FCAAFAHO_01778	AKBLAMMA_02878	ONHEGFJF_00177	CHIFNPHK_02018
rplU		50S ribosomal protein L21	46	46	1	180	1698				293	311	310	HFMNANMC_00770	BBNGAGFF_00221	NBLABIBC_00509	HHKPMNBD_01516	EDPAAIAM_00921	AJCIDKON_00478	LIAIEAPM_00034	ABJJGFLJ_02124	HPEJNNAH_00370	BDLNCNPA_00135	CAALFOIN_01661	BDMBNIHE_00476	OHALNIEN_02218	BBEOHCII_00068	PGKMFHKC_00167	CEHPNLDK_02058	BJHGMHFO_01773	FDPLCLKD_01987	OGMCCAIF_01996	CMGIABJI_02118	PBLCDJDF_01365	NOIEMAFJ_01662	BEJHABKI_02023	KNFFGINF_01301	HNJFIMIJ_00819	FLMJGHHK_00789	GDENKAOO_01552	KDEDJMLP_01784	GEGBDKOP_00796	AFHMEFJF_00984	CNEHPOEB_00352	CKOKFPAK_01359	FCAAFAHO_01777	AKBLAMMA_02879	ONHEGFJF_00178	CHIFNPHK_02019
lemA_2		Protein LemA	46	46	1	180	2820				551	551	551	HFMNANMC_00784	BBNGAGFF_00206	NBLABIBC_00425	HHKPMNBD_01502	EDPAAIAM_00935	AJCIDKON_00264	LIAIEAPM_01940	ABJJGFLJ_02138	HPEJNNAH_00356	BDLNCNPA_01103	CAALFOIN_01647	BDMBNIHE_00462	OHALNIEN_02232	BBEOHCII_00082	PGKMFHKC_01000	CEHPNLDK_02072	BJHGMHFO_01787	FDPLCLKD_02001	OGMCCAIF_00346	CMGIABJI_02132	PBLCDJDF_01379	NOIEMAFJ_01676	BEJHABKI_00389	KNFFGINF_01315	HNJFIMIJ_00805	FLMJGHHK_00775	GDENKAOO_01566	KDEDJMLP_02186	GEGBDKOP_00810	AFHMEFJF_01717	CNEHPOEB_00338	CKOKFPAK_01345	FCAAFAHO_01705	AKBLAMMA_02901	ONHEGFJF_00198	CHIFNPHK_02104
panB		3-methyl-2-oxobutanoate hydroxymethyltransferase	46	46	1	180	2811				458	824	816	HFMNANMC_00788	BBNGAGFF_00197	NBLABIBC_00421	HHKPMNBD_00178	EDPAAIAM_00944	AJCIDKON_00273	LIAIEAPM_00519	ABJJGFLJ_02147	HPEJNNAH_00347	BDLNCNPA_01112	CAALFOIN_01643	BDMBNIHE_00453	OHALNIEN_02236	BBEOHCII_00086	PGKMFHKC_01004	CEHPNLDK_02076	BJHGMHFO_01796	FDPLCLKD_02005	OGMCCAIF_00337	CMGIABJI_02136	PBLCDJDF_01383	NOIEMAFJ_01680	BEJHABKI_00398	KNFFGINF_01319	HNJFIMIJ_00796	FLMJGHHK_00766	GDENKAOO_01570	KDEDJMLP_02177	GEGBDKOP_00819	AFHMEFJF_01713	CNEHPOEB_00329	CKOKFPAK_01336	FCAAFAHO_01701	AKBLAMMA_02907	ONHEGFJF_00203	CHIFNPHK_02108
group_3643		hypothetical protein	46	46	1	180	2810				908	908	908	HFMNANMC_00789	BBNGAGFF_00196	NBLABIBC_00420	HHKPMNBD_00177	EDPAAIAM_00945	AJCIDKON_00274	LIAIEAPM_00518	ABJJGFLJ_02148	HPEJNNAH_00346	BDLNCNPA_01113	CAALFOIN_01642	BDMBNIHE_00452	OHALNIEN_02237	BBEOHCII_00087	PGKMFHKC_01005	CEHPNLDK_02077	BJHGMHFO_01797	FDPLCLKD_02006	OGMCCAIF_00336	CMGIABJI_02137	PBLCDJDF_01384	NOIEMAFJ_01681	BEJHABKI_00399	KNFFGINF_01320	HNJFIMIJ_00795	FLMJGHHK_00765	GDENKAOO_01571	KDEDJMLP_02176	GEGBDKOP_00820	AFHMEFJF_01712	CNEHPOEB_00328	CKOKFPAK_01335	FCAAFAHO_01700	AKBLAMMA_02909	ONHEGFJF_00204	CHIFNPHK_02109
panS		Pantothenate precursors transporter PanS	46	46	1	180	2809				902	941	940	HFMNANMC_00790	BBNGAGFF_00195	NBLABIBC_00419	HHKPMNBD_00176	EDPAAIAM_00946	AJCIDKON_00275	LIAIEAPM_00517	ABJJGFLJ_02149	HPEJNNAH_00345	BDLNCNPA_01114	CAALFOIN_01641	BDMBNIHE_00451	OHALNIEN_02238	BBEOHCII_00088	PGKMFHKC_01006	CEHPNLDK_02078	BJHGMHFO_01798	FDPLCLKD_02007	OGMCCAIF_00335	CMGIABJI_02138	PBLCDJDF_01385	NOIEMAFJ_01682	BEJHABKI_00400	KNFFGINF_01321	HNJFIMIJ_00794	FLMJGHHK_00764	GDENKAOO_01572	KDEDJMLP_02175	GEGBDKOP_00821	AFHMEFJF_01711	CNEHPOEB_00327	CKOKFPAK_01334	FCAAFAHO_01699	AKBLAMMA_02910	ONHEGFJF_00205	CHIFNPHK_02110
btuF_3		Vitamin B12-binding protein	46	46	1	180	2802				905	950	948	HFMNANMC_00796	BBNGAGFF_00189	NBLABIBC_00413	HHKPMNBD_00170	EDPAAIAM_00952	AJCIDKON_00281	LIAIEAPM_00511	ABJJGFLJ_02155	HPEJNNAH_01243	BDLNCNPA_01120	CAALFOIN_01635	BDMBNIHE_00445	OHALNIEN_02244	BBEOHCII_00094	PGKMFHKC_01012	CEHPNLDK_02084	BJHGMHFO_01804	FDPLCLKD_02013	OGMCCAIF_00329	CMGIABJI_02144	PBLCDJDF_01391	NOIEMAFJ_01688	BEJHABKI_00406	KNFFGINF_01327	HNJFIMIJ_00788	FLMJGHHK_00758	GDENKAOO_01578	KDEDJMLP_02169	GEGBDKOP_00827	AFHMEFJF_01705	CNEHPOEB_01758	CKOKFPAK_01328	FCAAFAHO_01693	AKBLAMMA_02918	ONHEGFJF_00213	CHIFNPHK_02116
ntpG		V-type sodium ATPase subunit G	46	46	1	180	2796				308	317	312	HFMNANMC_00800	BBNGAGFF_00185	NBLABIBC_00409	HHKPMNBD_00166	EDPAAIAM_00956	AJCIDKON_00174	LIAIEAPM_00507	ABJJGFLJ_02159	HPEJNNAH_01239	BDLNCNPA_01124	CAALFOIN_01631	BDMBNIHE_00441	OHALNIEN_02248	BBEOHCII_00098	PGKMFHKC_01016	CEHPNLDK_02088	BJHGMHFO_01808	FDPLCLKD_02017	OGMCCAIF_00325	CMGIABJI_02148	PBLCDJDF_01395	NOIEMAFJ_01692	BEJHABKI_00410	KNFFGINF_01331	HNJFIMIJ_00784	FLMJGHHK_00754	GDENKAOO_01582	KDEDJMLP_02165	GEGBDKOP_00831	AFHMEFJF_01701	CNEHPOEB_01754	CKOKFPAK_01324	FCAAFAHO_01689	AKBLAMMA_02923	ONHEGFJF_00217	CHIFNPHK_02120
smpB		SsrA-binding protein	46	46	1	180	2701				185	446	440	HFMNANMC_00823	BBNGAGFF_00621	NBLABIBC_00859	HHKPMNBD_01728	EDPAAIAM_01842	AJCIDKON_00752	LIAIEAPM_01173	ABJJGFLJ_00518	HPEJNNAH_00136	BDLNCNPA_00193	CAALFOIN_01789	BDMBNIHE_00646	OHALNIEN_02059	BBEOHCII_02156	PGKMFHKC_02148	CEHPNLDK_01898	BJHGMHFO_00019	FDPLCLKD_01827	OGMCCAIF_00086	CMGIABJI_01693	PBLCDJDF_01208	NOIEMAFJ_00376	BEJHABKI_00146	KNFFGINF_01141	HNJFIMIJ_01935	FLMJGHHK_01763	GDENKAOO_01911	KDEDJMLP_02065	GEGBDKOP_00905	AFHMEFJF_02092	CNEHPOEB_01081	CKOKFPAK_01251	FCAAFAHO_00085	AKBLAMMA_02961	ONHEGFJF_00251	CHIFNPHK_02191
rpoA		DNA-directed RNA polymerase subunit alpha	46	46	1	180	2671				980	980	980	HFMNANMC_00848	BBNGAGFF_00595	NBLABIBC_00834	HHKPMNBD_01753	EDPAAIAM_02070	AJCIDKON_00356	LIAIEAPM_01056	ABJJGFLJ_00344	HPEJNNAH_01775	BDLNCNPA_01357	CAALFOIN_01578	BDMBNIHE_00674	OHALNIEN_02084	BBEOHCII_02181	PGKMFHKC_02173	CEHPNLDK_01923	BJHGMHFO_00045	FDPLCLKD_01852	OGMCCAIF_00112	CMGIABJI_01718	PBLCDJDF_01233	NOIEMAFJ_00351	BEJHABKI_00172	KNFFGINF_01166	HNJFIMIJ_02076	FLMJGHHK_01933	GDENKAOO_01886	KDEDJMLP_02091	GEGBDKOP_00954	AFHMEFJF_00623	CNEHPOEB_00902	CKOKFPAK_01202	FCAAFAHO_00060	AKBLAMMA_02998	ONHEGFJF_00281	CHIFNPHK_02216
rpsK		30S ribosomal protein S11	46	46	1	180	2669				245	389	385	HFMNANMC_00850	BBNGAGFF_00593	NBLABIBC_00832	HHKPMNBD_01755	EDPAAIAM_02072	AJCIDKON_00358	LIAIEAPM_01058	ABJJGFLJ_00342	HPEJNNAH_01773	BDLNCNPA_01359	CAALFOIN_01580	BDMBNIHE_00676	OHALNIEN_02086	BBEOHCII_02183	PGKMFHKC_02175	CEHPNLDK_01925	BJHGMHFO_00047	FDPLCLKD_01854	OGMCCAIF_00114	CMGIABJI_01720	PBLCDJDF_01235	NOIEMAFJ_00349	BEJHABKI_00174	KNFFGINF_01168	HNJFIMIJ_02074	FLMJGHHK_01935	GDENKAOO_01884	KDEDJMLP_02093	GEGBDKOP_00956	AFHMEFJF_00625	CNEHPOEB_00900	CKOKFPAK_01200	FCAAFAHO_00058	AKBLAMMA_03000	ONHEGFJF_00283	CHIFNPHK_02218
rplN		50S ribosomal protein L14	46	46	1	180	2637				311	368	366	HFMNANMC_00867	BBNGAGFF_00786	NBLABIBC_00815	HHKPMNBD_01772	EDPAAIAM_01462	AJCIDKON_01740	LIAIEAPM_02388	ABJJGFLJ_01828	HPEJNNAH_00786	BDLNCNPA_01003	CAALFOIN_01597	BDMBNIHE_00694	OHALNIEN_02103	BBEOHCII_02200	PGKMFHKC_02193	CEHPNLDK_01942	BJHGMHFO_00199	FDPLCLKD_01871	OGMCCAIF_00271	CMGIABJI_01737	PBLCDJDF_01252	NOIEMAFJ_00332	BEJHABKI_00326	KNFFGINF_01185	HNJFIMIJ_01478	FLMJGHHK_01018	GDENKAOO_01809	KDEDJMLP_02148	GEGBDKOP_00981	AFHMEFJF_00642	CNEHPOEB_02210	CKOKFPAK_01176	FCAAFAHO_00041	AKBLAMMA_03022	ONHEGFJF_00302	CHIFNPHK_02235
rpsS		30S ribosomal protein S19	46	46	1	180	2631				230	275	274	HFMNANMC_00873	BBNGAGFF_00792	NBLABIBC_00809	HHKPMNBD_01778	EDPAAIAM_01468	AJCIDKON_01745	LIAIEAPM_02382	ABJJGFLJ_01822	HPEJNNAH_00792	BDLNCNPA_00997	CAALFOIN_01603	BDMBNIHE_00700	OHALNIEN_02109	BBEOHCII_02206	PGKMFHKC_02199	CEHPNLDK_01948	BJHGMHFO_00205	FDPLCLKD_01877	OGMCCAIF_00277	CMGIABJI_01743	PBLCDJDF_01258	NOIEMAFJ_00326	BEJHABKI_00332	KNFFGINF_01191	HNJFIMIJ_01472	FLMJGHHK_01024	GDENKAOO_01803	KDEDJMLP_02142	GEGBDKOP_00987	AFHMEFJF_00648	CNEHPOEB_02204	CKOKFPAK_01170	FCAAFAHO_00035	AKBLAMMA_03028	ONHEGFJF_00308	CHIFNPHK_02241
dfx		Desulfoferrodoxin	46	46	1	180	2623				383	383	383	HFMNANMC_00880	BBNGAGFF_00799	NBLABIBC_00802	HHKPMNBD_01785	EDPAAIAM_01475	AJCIDKON_01752	LIAIEAPM_02375	ABJJGFLJ_01815	HPEJNNAH_00799	BDLNCNPA_00990	CAALFOIN_01610	BDMBNIHE_00707	OHALNIEN_02116	BBEOHCII_02213	PGKMFHKC_02206	CEHPNLDK_01955	BJHGMHFO_00212	FDPLCLKD_01884	OGMCCAIF_00284	CMGIABJI_01750	PBLCDJDF_01265	NOIEMAFJ_00319	BEJHABKI_00339	KNFFGINF_01198	HNJFIMIJ_01465	FLMJGHHK_01031	GDENKAOO_01796	KDEDJMLP_02135	GEGBDKOP_00994	AFHMEFJF_00655	CNEHPOEB_02197	CKOKFPAK_01163	FCAAFAHO_00028	AKBLAMMA_03037	ONHEGFJF_00315	CHIFNPHK_02248
ypdB		Transcriptional regulatory protein YpdB	46	46	1	180	2599				650	704	702	HFMNANMC_00896	BBNGAGFF_00815	NBLABIBC_00786	HHKPMNBD_01801	EDPAAIAM_01491	AJCIDKON_00089	LIAIEAPM_01418	ABJJGFLJ_01798	HPEJNNAH_00902	BDLNCNPA_00974	CAALFOIN_01860	BDMBNIHE_00723	OHALNIEN_02132	BBEOHCII_02229	PGKMFHKC_02222	CEHPNLDK_01971	BJHGMHFO_00228	FDPLCLKD_01900	OGMCCAIF_00300	CMGIABJI_01766	PBLCDJDF_01281	NOIEMAFJ_00304	BEJHABKI_00355	KNFFGINF_01214	HNJFIMIJ_01449	FLMJGHHK_01047	GDENKAOO_01780	KDEDJMLP_02119	GEGBDKOP_01010	AFHMEFJF_00671	CNEHPOEB_00577	CKOKFPAK_01147	FCAAFAHO_00012	AKBLAMMA_03055	ONHEGFJF_00336	CHIFNPHK_02264
kdsA		2-dehydro-3-deoxyphosphooctonate aldolase	46	46	1	180	2240				836	836	836	HFMNANMC_00910	BBNGAGFF_00830	NBLABIBC_00771	HHKPMNBD_01816	EDPAAIAM_02243	AJCIDKON_01575	LIAIEAPM_00065	ABJJGFLJ_00645	HPEJNNAH_01830	BDLNCNPA_01465	CAALFOIN_01875	BDMBNIHE_01580	OHALNIEN_02147	BBEOHCII_02244	PGKMFHKC_02237	CEHPNLDK_01986	BJHGMHFO_00243	FDPLCLKD_01915	OGMCCAIF_00315	CMGIABJI_01841	PBLCDJDF_01296	NOIEMAFJ_00289	BEJHABKI_00370	KNFFGINF_01229	HNJFIMIJ_02180	FLMJGHHK_01068	GDENKAOO_01698	KDEDJMLP_02104	GEGBDKOP_01030	AFHMEFJF_02102	CNEHPOEB_00925	CKOKFPAK_01126	FCAAFAHO_00341	AKBLAMMA_03073	ONHEGFJF_00353	CHIFNPHK_02279
pgsA		CDP-diacylglycerol--glycerol-3-phosphate 3-phosphatidyltransferase	46	46	1	180	5126				554	554	554	HFMNANMC_00957	BBNGAGFF_01441	NBLABIBC_01766	HHKPMNBD_00235	EDPAAIAM_00684	AJCIDKON_00725	LIAIEAPM_00913	ABJJGFLJ_00726	HPEJNNAH_01216	BDLNCNPA_01179	CAALFOIN_01163	BDMBNIHE_00338	OHALNIEN_01180	BBEOHCII_01192	PGKMFHKC_01333	CEHPNLDK_01110	BJHGMHFO_00894	FDPLCLKD_01084	OGMCCAIF_00811	CMGIABJI_00792	PBLCDJDF_01410	NOIEMAFJ_01941	BEJHABKI_00565	KNFFGINF_00269	HNJFIMIJ_00594	FLMJGHHK_00564	GDENKAOO_01416	KDEDJMLP_01315	GEGBDKOP_02275	AFHMEFJF_00729	CNEHPOEB_01216	CKOKFPAK_02308	FCAAFAHO_01270	AKBLAMMA_01875	ONHEGFJF_00587	CHIFNPHK_01101
ylpA		Lipoprotein YlpA	46	46	1	180	4024				689	719	718	HFMNANMC_00984	BBNGAGFF_01089	NBLABIBC_01150	HHKPMNBD_00537	EDPAAIAM_00151	AJCIDKON_00984	LIAIEAPM_02222	ABJJGFLJ_01951	HPEJNNAH_00111	BDLNCNPA_01940	CAALFOIN_00593	BDMBNIHE_01525	OHALNIEN_00513	BBEOHCII_00539	PGKMFHKC_00487	CEHPNLDK_01859	BJHGMHFO_01155	FDPLCLKD_00461	OGMCCAIF_00521	CMGIABJI_00505	PBLCDJDF_01018	NOIEMAFJ_00550	BEJHABKI_01178	KNFFGINF_01925	HNJFIMIJ_00175	FLMJGHHK_00063	GDENKAOO_00557	KDEDJMLP_01024	GEGBDKOP_00210	AFHMEFJF_01895	CNEHPOEB_00822	CKOKFPAK_01940	FCAAFAHO_02303	AKBLAMMA_01114	ONHEGFJF_01011	CHIFNPHK_01416
groS		10 kDa chaperonin	46	46	1	180	4019				263	263	263	HFMNANMC_00986	BBNGAGFF_01091	NBLABIBC_01148	HHKPMNBD_00539	EDPAAIAM_00153	AJCIDKON_00982	LIAIEAPM_02224	ABJJGFLJ_01953	HPEJNNAH_00113	BDLNCNPA_01942	CAALFOIN_00595	BDMBNIHE_01527	OHALNIEN_00515	BBEOHCII_00541	PGKMFHKC_00489	CEHPNLDK_01861	BJHGMHFO_01153	FDPLCLKD_00463	OGMCCAIF_00519	CMGIABJI_00507	PBLCDJDF_01016	NOIEMAFJ_00552	BEJHABKI_01176	KNFFGINF_01927	HNJFIMIJ_00177	FLMJGHHK_00065	GDENKAOO_00555	KDEDJMLP_01022	GEGBDKOP_00208	AFHMEFJF_01893	CNEHPOEB_00824	CKOKFPAK_01942	FCAAFAHO_02305	AKBLAMMA_01111	ONHEGFJF_01014	CHIFNPHK_01418
pepP		Xaa-Pro aminopeptidase	46	46	1	180	3997				1379	1385	1379	HFMNANMC_01001	BBNGAGFF_01106	NBLABIBC_01133	HHKPMNBD_00555	EDPAAIAM_00168	AJCIDKON_00967	LIAIEAPM_02239	ABJJGFLJ_01968	HPEJNNAH_00128	BDLNCNPA_01957	CAALFOIN_01814	BDMBNIHE_01320	OHALNIEN_00530	BBEOHCII_00556	PGKMFHKC_00504	CEHPNLDK_01877	BJHGMHFO_01138	FDPLCLKD_00478	OGMCCAIF_00504	CMGIABJI_00522	PBLCDJDF_01000	NOIEMAFJ_00567	BEJHABKI_01161	KNFFGINF_01942	HNJFIMIJ_00192	FLMJGHHK_00080	GDENKAOO_00540	KDEDJMLP_01007	GEGBDKOP_00193	AFHMEFJF_01878	CNEHPOEB_00839	CKOKFPAK_01957	FCAAFAHO_02320	AKBLAMMA_01086	ONHEGFJF_01033	CHIFNPHK_01433
rluB		Ribosomal large subunit pseudouridine synthase B	46	46	1	180	6154				719	719	719	HFMNANMC_01014	BBNGAGFF_01287	NBLABIBC_00127	HHKPMNBD_01395	EDPAAIAM_00376	AJCIDKON_00380	LIAIEAPM_01101	ABJJGFLJ_01498	HPEJNNAH_01032	BDLNCNPA_00850	CAALFOIN_00744	BDMBNIHE_01138	OHALNIEN_00661	BBEOHCII_00683	PGKMFHKC_00681	CEHPNLDK_00670	BJHGMHFO_00498	FDPLCLKD_00681	OGMCCAIF_01105	CMGIABJI_01077	PBLCDJDF_00388	NOIEMAFJ_00665	BEJHABKI_01421	KNFFGINF_00541	HNJFIMIJ_00277	FLMJGHHK_00131	GDENKAOO_00423	KDEDJMLP_00443	GEGBDKOP_01719	AFHMEFJF_00038	CNEHPOEB_00185	CKOKFPAK_00451	FCAAFAHO_00780	AKBLAMMA_00419	ONHEGFJF_01851	CHIFNPHK_00492
group_3677		hypothetical protein	46	46	1	180	6165				1307	1307	1307	HFMNANMC_01023	BBNGAGFF_01296	NBLABIBC_00118	HHKPMNBD_01219	EDPAAIAM_00385	AJCIDKON_00389	LIAIEAPM_01092	ABJJGFLJ_01489	HPEJNNAH_01023	BDLNCNPA_00841	CAALFOIN_00753	BDMBNIHE_01129	OHALNIEN_00670	BBEOHCII_00692	PGKMFHKC_00690	CEHPNLDK_00661	BJHGMHFO_00489	FDPLCLKD_00690	OGMCCAIF_01096	CMGIABJI_01086	PBLCDJDF_00397	NOIEMAFJ_00674	BEJHABKI_01412	KNFFGINF_00532	HNJFIMIJ_00286	FLMJGHHK_00122	GDENKAOO_00414	KDEDJMLP_00434	GEGBDKOP_01710	AFHMEFJF_00047	CNEHPOEB_00806	CKOKFPAK_00460	FCAAFAHO_00789	AKBLAMMA_00409	ONHEGFJF_01860	CHIFNPHK_00483
rlmL		Ribosomal RNA large subunit methyltransferase L	46	46	1	180	6169				1130	1157	1150	HFMNANMC_01025	BBNGAGFF_01298	NBLABIBC_00116	HHKPMNBD_01217	EDPAAIAM_00387	AJCIDKON_00391	LIAIEAPM_01090	ABJJGFLJ_01487	HPEJNNAH_01021	BDLNCNPA_00840	CAALFOIN_00755	BDMBNIHE_01127	OHALNIEN_00672	BBEOHCII_00694	PGKMFHKC_00692	CEHPNLDK_00659	BJHGMHFO_00487	FDPLCLKD_00692	OGMCCAIF_01094	CMGIABJI_01088	PBLCDJDF_00399	NOIEMAFJ_00676	BEJHABKI_01410	KNFFGINF_00530	HNJFIMIJ_00288	FLMJGHHK_00120	GDENKAOO_00412	KDEDJMLP_00432	GEGBDKOP_01708	AFHMEFJF_00049	CNEHPOEB_00804	CKOKFPAK_00462	FCAAFAHO_00791	AKBLAMMA_00407	ONHEGFJF_01862	CHIFNPHK_00481
carE_2		Caffeyl-CoA reductase-Etf complex subunit CarE	46	46	1	180	6216				989	989	989	HFMNANMC_01037	BBNGAGFF_01310	NBLABIBC_00104	HHKPMNBD_01205	EDPAAIAM_00399	AJCIDKON_00403	LIAIEAPM_01953	ABJJGFLJ_01475	HPEJNNAH_01348	BDLNCNPA_00828	CAALFOIN_00767	BDMBNIHE_01120	OHALNIEN_00684	BBEOHCII_00754	PGKMFHKC_00704	CEHPNLDK_00647	BJHGMHFO_00475	FDPLCLKD_00704	OGMCCAIF_01082	CMGIABJI_01100	PBLCDJDF_00411	NOIEMAFJ_00688	BEJHABKI_01398	KNFFGINF_00518	HNJFIMIJ_00300	FLMJGHHK_00108	GDENKAOO_00400	KDEDJMLP_00420	GEGBDKOP_01696	AFHMEFJF_00061	CNEHPOEB_01054	CKOKFPAK_00474	FCAAFAHO_00803	AKBLAMMA_00388	ONHEGFJF_01876	CHIFNPHK_00469
lutR		HTH-type transcriptional regulator LutR	46	46	1	180	6226				683	728	683	HFMNANMC_01044	BBNGAGFF_01317	NBLABIBC_00097	HHKPMNBD_01198	EDPAAIAM_02165	AJCIDKON_00409	LIAIEAPM_01672	ABJJGFLJ_01153	HPEJNNAH_01342	BDLNCNPA_00822	CAALFOIN_00774	BDMBNIHE_01113	OHALNIEN_00691	BBEOHCII_00762	PGKMFHKC_00711	CEHPNLDK_00640	BJHGMHFO_00468	FDPLCLKD_00711	OGMCCAIF_01075	CMGIABJI_01107	PBLCDJDF_00418	NOIEMAFJ_00695	BEJHABKI_01391	KNFFGINF_00511	HNJFIMIJ_02225	FLMJGHHK_02094	GDENKAOO_00393	KDEDJMLP_00413	GEGBDKOP_01684	AFHMEFJF_00068	CNEHPOEB_01048	CKOKFPAK_00486	FCAAFAHO_00810	AKBLAMMA_00381	ONHEGFJF_01884	CHIFNPHK_00462
rplT		50S ribosomal protein L20	46	46	1	180	6227				236	350	347	HFMNANMC_01045	BBNGAGFF_01318	NBLABIBC_00096	HHKPMNBD_01197	EDPAAIAM_02166	AJCIDKON_00410	LIAIEAPM_01673	ABJJGFLJ_01154	HPEJNNAH_01341	BDLNCNPA_00821	CAALFOIN_00775	BDMBNIHE_01112	OHALNIEN_00692	BBEOHCII_00763	PGKMFHKC_00712	CEHPNLDK_00639	BJHGMHFO_00467	FDPLCLKD_00712	OGMCCAIF_01074	CMGIABJI_01108	PBLCDJDF_00419	NOIEMAFJ_00696	BEJHABKI_01390	KNFFGINF_00510	HNJFIMIJ_02226	FLMJGHHK_02095	GDENKAOO_00392	KDEDJMLP_00412	GEGBDKOP_01683	AFHMEFJF_00069	CNEHPOEB_01047	CKOKFPAK_00487	FCAAFAHO_00811	AKBLAMMA_00380	ONHEGFJF_01885	CHIFNPHK_00461
group_3684		hypothetical protein	46	46	1	180	6240				185	185	185	HFMNANMC_01054	BBNGAGFF_01327	NBLABIBC_00088	HHKPMNBD_01188	EDPAAIAM_02175	AJCIDKON_00419	LIAIEAPM_01380	ABJJGFLJ_01163	HPEJNNAH_01332	BDLNCNPA_00812	CAALFOIN_00782	BDMBNIHE_01103	OHALNIEN_00701	BBEOHCII_00772	PGKMFHKC_00721	CEHPNLDK_00630	BJHGMHFO_00458	FDPLCLKD_00721	OGMCCAIF_01065	CMGIABJI_01117	PBLCDJDF_00428	NOIEMAFJ_00705	BEJHABKI_01381	KNFFGINF_00501	HNJFIMIJ_02235	FLMJGHHK_02104	GDENKAOO_00383	KDEDJMLP_00403	GEGBDKOP_01674	AFHMEFJF_00158	CNEHPOEB_02172	CKOKFPAK_00496	FCAAFAHO_00820	AKBLAMMA_00372	ONHEGFJF_01894	CHIFNPHK_00452
gpsA		Glycerol-3-phosphate dehydrogenase [NAD(P)+]	46	46	1	180	4034				1001	1001	1001	HFMNANMC_01091	BBNGAGFF_01080	NBLABIBC_01159	HHKPMNBD_00529	EDPAAIAM_00144	AJCIDKON_00991	LIAIEAPM_02215	ABJJGFLJ_01944	HPEJNNAH_00104	BDLNCNPA_01933	CAALFOIN_00585	BDMBNIHE_01518	OHALNIEN_00504	BBEOHCII_00530	PGKMFHKC_00478	CEHPNLDK_01850	BJHGMHFO_01164	FDPLCLKD_00452	OGMCCAIF_00530	CMGIABJI_00496	PBLCDJDF_01026	NOIEMAFJ_00541	BEJHABKI_01187	KNFFGINF_01974	HNJFIMIJ_00168	FLMJGHHK_00056	GDENKAOO_00565	KDEDJMLP_01033	GEGBDKOP_00217	AFHMEFJF_02026	CNEHPOEB_00815	CKOKFPAK_01933	FCAAFAHO_02294	AKBLAMMA_01126	ONHEGFJF_01000	CHIFNPHK_01406
group_3691		putative metallo-hydrolase	46	46	1	180	4484				617	620	619	HFMNANMC_01132	BBNGAGFF_01853	NBLABIBC_01354	HHKPMNBD_00378	EDPAAIAM_01154	AJCIDKON_00189	LIAIEAPM_00267	ABJJGFLJ_00846	HPEJNNAH_00195	BDLNCNPA_01053	CAALFOIN_01410	BDMBNIHE_01399	OHALNIEN_01372	BBEOHCII_01043	PGKMFHKC_01185	CEHPNLDK_00960	BJHGMHFO_01016	FDPLCLKD_00936	OGMCCAIF_00689	CMGIABJI_00643	PBLCDJDF_00127	NOIEMAFJ_01800	BEJHABKI_00687	KNFFGINF_00417	HNJFIMIJ_01030	FLMJGHHK_00967	GDENKAOO_00779	KDEDJMLP_01192	GEGBDKOP_02346	AFHMEFJF_00822	CNEHPOEB_00717	CKOKFPAK_02237	FCAAFAHO_01122	AKBLAMMA_01364	ONHEGFJF_00792	CHIFNPHK_01249
purE		N5-carboxyaminoimidazole ribonucleotide mutase	46	46	1	180	4470				476	527	477	HFMNANMC_01139	BBNGAGFF_01846	NBLABIBC_01361	HHKPMNBD_00385	EDPAAIAM_01161	AJCIDKON_00181	LIAIEAPM_00260	ABJJGFLJ_00839	HPEJNNAH_00188	BDLNCNPA_01060	CAALFOIN_01403	BDMBNIHE_01392	OHALNIEN_01379	BBEOHCII_01036	PGKMFHKC_01178	CEHPNLDK_00953	BJHGMHFO_01023	FDPLCLKD_00929	OGMCCAIF_00682	CMGIABJI_00636	PBLCDJDF_00120	NOIEMAFJ_01793	BEJHABKI_00694	KNFFGINF_00424	HNJFIMIJ_01037	FLMJGHHK_00974	GDENKAOO_00772	KDEDJMLP_01185	GEGBDKOP_02353	AFHMEFJF_00815	CNEHPOEB_00710	CKOKFPAK_02230	FCAAFAHO_01115	AKBLAMMA_01353	ONHEGFJF_00801	CHIFNPHK_01256
yigL_1		Pyridoxal phosphate phosphatase YigL	46	46	1	180	4464				767	776	775	HFMNANMC_01144	BBNGAGFF_01841	NBLABIBC_01366	HHKPMNBD_00390	EDPAAIAM_00727	AJCIDKON_01437	LIAIEAPM_00891	ABJJGFLJ_01760	HPEJNNAH_00275	BDLNCNPA_01067	CAALFOIN_01398	BDMBNIHE_01385	OHALNIEN_01384	BBEOHCII_01031	PGKMFHKC_01173	CEHPNLDK_00948	BJHGMHFO_01028	FDPLCLKD_00924	OGMCCAIF_00677	CMGIABJI_00632	PBLCDJDF_00115	NOIEMAFJ_01788	BEJHABKI_00699	KNFFGINF_00429	HNJFIMIJ_02259	FLMJGHHK_02126	GDENKAOO_00767	KDEDJMLP_01180	GEGBDKOP_02359	AFHMEFJF_00810	CNEHPOEB_01352	CKOKFPAK_02225	FCAAFAHO_01110	AKBLAMMA_01345	ONHEGFJF_00808	CHIFNPHK_01261
nrdR		Transcriptional repressor NrdR	46	46	1	180	499				458	458	458	HFMNANMC_01181	BBNGAGFF_01018	NBLABIBC_01507	HHKPMNBD_00617	EDPAAIAM_01655	AJCIDKON_01020	LIAIEAPM_00446	ABJJGFLJ_00078	HPEJNNAH_01274	BDLNCNPA_02161	CAALFOIN_01959	BDMBNIHE_01246	OHALNIEN_00006	BBEOHCII_01414	PGKMFHKC_02247	CEHPNLDK_01281	BJHGMHFO_01431	FDPLCLKD_01249	OGMCCAIF_01845	CMGIABJI_01383	PBLCDJDF_01183	NOIEMAFJ_01417	BEJHABKI_01845	KNFFGINF_01021	HNJFIMIJ_01493	FLMJGHHK_01527	GDENKAOO_01143	KDEDJMLP_01636	GEGBDKOP_00694	AFHMEFJF_00598	CNEHPOEB_01812	CKOKFPAK_01460	FCAAFAHO_01502	AKBLAMMA_02751	ONHEGFJF_01508	CHIFNPHK_01922
group_3697		hypothetical protein	46	46	1	180	506				1106	1283	1279	HFMNANMC_01186	BBNGAGFF_01013	NBLABIBC_01512	HHKPMNBD_00622	EDPAAIAM_01660	AJCIDKON_01015	LIAIEAPM_00441	ABJJGFLJ_00083	HPEJNNAH_01269	BDLNCNPA_02166	CAALFOIN_01954	BDMBNIHE_01251	OHALNIEN_00011	BBEOHCII_01409	PGKMFHKC_02252	CEHPNLDK_01276	BJHGMHFO_01436	FDPLCLKD_01244	OGMCCAIF_01840	CMGIABJI_01378	PBLCDJDF_01178	NOIEMAFJ_01412	BEJHABKI_01840	KNFFGINF_01016	HNJFIMIJ_01498	FLMJGHHK_01532	GDENKAOO_01138	KDEDJMLP_01631	GEGBDKOP_00689	AFHMEFJF_00593	CNEHPOEB_01807	CKOKFPAK_01465	FCAAFAHO_01497	AKBLAMMA_02742	ONHEGFJF_01503	CHIFNPHK_01917
group_3699		hypothetical protein	46	46	1	180	515				185	365	361	HFMNANMC_01191	BBNGAGFF_01008	NBLABIBC_01517	HHKPMNBD_00627	EDPAAIAM_01665	AJCIDKON_02213	LIAIEAPM_00436	ABJJGFLJ_00088	HPEJNNAH_01264	BDLNCNPA_02171	CAALFOIN_01099	BDMBNIHE_01256	OHALNIEN_00016	BBEOHCII_01404	PGKMFHKC_02257	CEHPNLDK_01271	BJHGMHFO_01441	FDPLCLKD_01239	OGMCCAIF_01835	CMGIABJI_01373	PBLCDJDF_01173	NOIEMAFJ_01407	BEJHABKI_01835	KNFFGINF_01011	HNJFIMIJ_01503	FLMJGHHK_01537	GDENKAOO_01133	KDEDJMLP_01626	GEGBDKOP_00684	AFHMEFJF_00588	CNEHPOEB_01802	CKOKFPAK_01470	FCAAFAHO_01492	AKBLAMMA_02734	ONHEGFJF_01498	CHIFNPHK_01912
hemB		Delta-aminolevulinic acid dehydratase	46	46	1	180	521				977	977	977	HFMNANMC_01195	BBNGAGFF_01004	NBLABIBC_01522	HHKPMNBD_00631	EDPAAIAM_01390	AJCIDKON_02042	LIAIEAPM_00348	ABJJGFLJ_01672	HPEJNNAH_02035	BDLNCNPA_02227	CAALFOIN_01095	BDMBNIHE_01260	OHALNIEN_00020	BBEOHCII_01400	PGKMFHKC_02261	CEHPNLDK_01267	BJHGMHFO_01445	FDPLCLKD_01235	OGMCCAIF_01831	CMGIABJI_01369	PBLCDJDF_01169	NOIEMAFJ_01403	BEJHABKI_01831	KNFFGINF_01007	HNJFIMIJ_01602	FLMJGHHK_01360	GDENKAOO_01129	KDEDJMLP_01622	GEGBDKOP_01559	AFHMEFJF_00584	CNEHPOEB_00602	CKOKFPAK_00610	FCAAFAHO_01488	AKBLAMMA_02727	ONHEGFJF_01493	CHIFNPHK_01908
folE_2		GTP cyclohydrolase 1	46	46	1	180	562				575	575	575	HFMNANMC_01217	BBNGAGFF_00983	NBLABIBC_01543	HHKPMNBD_00653	EDPAAIAM_01370	AJCIDKON_00529	LIAIEAPM_00327	ABJJGFLJ_01692	HPEJNNAH_02013	BDLNCNPA_02205	CAALFOIN_01074	BDMBNIHE_01281	OHALNIEN_00041	BBEOHCII_01379	PGKMFHKC_02282	CEHPNLDK_01246	BJHGMHFO_01466	FDPLCLKD_01214	OGMCCAIF_01810	CMGIABJI_01348	PBLCDJDF_01148	NOIEMAFJ_01382	BEJHABKI_01810	KNFFGINF_00986	HNJFIMIJ_01582	FLMJGHHK_01380	GDENKAOO_01109	KDEDJMLP_01601	GEGBDKOP_01579	AFHMEFJF_00563	CNEHPOEB_01397	CKOKFPAK_00590	FCAAFAHO_01467	AKBLAMMA_02694	ONHEGFJF_01466	CHIFNPHK_01887
group_3708		hypothetical protein	46	46	1	180	586				683	683	683	HFMNANMC_01228	BBNGAGFF_00972	NBLABIBC_01556	HHKPMNBD_00664	EDPAAIAM_01359	AJCIDKON_00518	LIAIEAPM_00316	ABJJGFLJ_01703	HPEJNNAH_02002	BDLNCNPA_02194	CAALFOIN_01063	BDMBNIHE_01292	OHALNIEN_00052	BBEOHCII_01368	PGKMFHKC_02293	CEHPNLDK_01235	BJHGMHFO_01477	FDPLCLKD_01203	OGMCCAIF_01799	CMGIABJI_01337	PBLCDJDF_01137	NOIEMAFJ_01371	BEJHABKI_01799	KNFFGINF_00975	HNJFIMIJ_01571	FLMJGHHK_01391	GDENKAOO_01098	KDEDJMLP_01590	GEGBDKOP_01590	AFHMEFJF_00552	CNEHPOEB_01386	CKOKFPAK_00579	FCAAFAHO_01456	AKBLAMMA_02671	ONHEGFJF_01451	CHIFNPHK_01876
group_3709		hypothetical protein	46	46	1	180	595				218	344	341	HFMNANMC_01231	BBNGAGFF_00969	NBLABIBC_01559	HHKPMNBD_00667	EDPAAIAM_01667	AJCIDKON_02215	LIAIEAPM_00434	ABJJGFLJ_00090	HPEJNNAH_01262	BDLNCNPA_02173	CAALFOIN_01060	BDMBNIHE_01295	OHALNIEN_00055	BBEOHCII_01365	PGKMFHKC_02296	CEHPNLDK_01232	BJHGMHFO_01480	FDPLCLKD_01200	OGMCCAIF_01796	CMGIABJI_01334	PBLCDJDF_01134	NOIEMAFJ_01368	BEJHABKI_01796	KNFFGINF_00972	HNJFIMIJ_01505	FLMJGHHK_01539	GDENKAOO_01095	KDEDJMLP_01587	GEGBDKOP_00682	AFHMEFJF_00549	CNEHPOEB_01800	CKOKFPAK_01472	FCAAFAHO_01453	AKBLAMMA_02667	ONHEGFJF_01448	CHIFNPHK_01873
dprA_2		DNA processing protein DprA	46	46	1	180	603				851	851	851	HFMNANMC_01236	BBNGAGFF_00964	NBLABIBC_01564	HHKPMNBD_00672	EDPAAIAM_01672	AJCIDKON_02220	LIAIEAPM_00429	ABJJGFLJ_00095	HPEJNNAH_01257	BDLNCNPA_02178	CAALFOIN_01055	BDMBNIHE_01300	OHALNIEN_00060	BBEOHCII_01360	PGKMFHKC_02301	CEHPNLDK_01227	BJHGMHFO_01485	FDPLCLKD_01195	OGMCCAIF_01791	CMGIABJI_01329	PBLCDJDF_01129	NOIEMAFJ_01363	BEJHABKI_01791	KNFFGINF_00967	HNJFIMIJ_01510	FLMJGHHK_01544	GDENKAOO_01090	KDEDJMLP_01582	GEGBDKOP_00677	AFHMEFJF_00544	CNEHPOEB_01795	CKOKFPAK_01477	FCAAFAHO_01448	AKBLAMMA_02660	ONHEGFJF_01441	CHIFNPHK_01868
yqeH		putative protein YqeH	46	46	1	180	607				1088	1088	1088	HFMNANMC_01240	BBNGAGFF_00960	NBLABIBC_01568	HHKPMNBD_00676	EDPAAIAM_01676	AJCIDKON_02224	LIAIEAPM_00425	ABJJGFLJ_00099	HPEJNNAH_01253	BDLNCNPA_02182	CAALFOIN_01051	BDMBNIHE_01304	OHALNIEN_00064	BBEOHCII_01356	PGKMFHKC_02305	CEHPNLDK_01223	BJHGMHFO_01489	FDPLCLKD_01191	OGMCCAIF_01787	CMGIABJI_01325	PBLCDJDF_01125	NOIEMAFJ_01359	BEJHABKI_01787	KNFFGINF_00963	HNJFIMIJ_01514	FLMJGHHK_01548	GDENKAOO_01086	KDEDJMLP_01578	GEGBDKOP_00673	AFHMEFJF_00540	CNEHPOEB_01791	CKOKFPAK_01481	FCAAFAHO_01444	AKBLAMMA_02654	ONHEGFJF_01436	CHIFNPHK_01864
ackA		Acetate kinase	46	46	1	180	614				1202	1250	1203	HFMNANMC_01245	BBNGAGFF_00954	NBLABIBC_01574	HHKPMNBD_00681	EDPAAIAM_01681	AJCIDKON_02229	LIAIEAPM_00420	ABJJGFLJ_00104	HPEJNNAH_01248	BDLNCNPA_02187	CAALFOIN_01046	BDMBNIHE_01309	OHALNIEN_00069	BBEOHCII_01351	PGKMFHKC_02310	CEHPNLDK_01217	BJHGMHFO_01494	FDPLCLKD_01186	OGMCCAIF_01782	CMGIABJI_01320	PBLCDJDF_01120	NOIEMAFJ_01354	BEJHABKI_01782	KNFFGINF_00958	HNJFIMIJ_01519	FLMJGHHK_01553	GDENKAOO_01081	KDEDJMLP_01573	GEGBDKOP_00668	AFHMEFJF_01651	CNEHPOEB_01786	CKOKFPAK_01486	FCAAFAHO_01439	AKBLAMMA_02648	ONHEGFJF_01430	CHIFNPHK_01859
nhaC		Na(+)/H(+) antiporter NhaC	46	46	1	180	618				1388	1505	1499	HFMNANMC_01247	BBNGAGFF_00952	NBLABIBC_01576	HHKPMNBD_00683	EDPAAIAM_01683	AJCIDKON_02231	LIAIEAPM_00418	ABJJGFLJ_00106	HPEJNNAH_01246	BDLNCNPA_02189	CAALFOIN_01044	BDMBNIHE_01311	OHALNIEN_00071	BBEOHCII_01349	PGKMFHKC_02312	CEHPNLDK_01215	BJHGMHFO_01496	FDPLCLKD_01184	OGMCCAIF_01780	CMGIABJI_01318	PBLCDJDF_01118	NOIEMAFJ_01352	BEJHABKI_01780	KNFFGINF_00956	HNJFIMIJ_01521	FLMJGHHK_01555	GDENKAOO_01079	KDEDJMLP_01570	GEGBDKOP_00666	AFHMEFJF_01653	CNEHPOEB_01784	CKOKFPAK_01488	FCAAFAHO_01437	AKBLAMMA_02645	ONHEGFJF_01427	CHIFNPHK_01857
ktrB		Ktr system potassium uptake protein B	46	46	1	180	428				1334	1334	1334	HFMNANMC_01257	BBNGAGFF_00863	NBLABIBC_01588	HHKPMNBD_00693	EDPAAIAM_00308	AJCIDKON_00809	LIAIEAPM_01621	ABJJGFLJ_00149	HPEJNNAH_01413	BDLNCNPA_01542	CAALFOIN_01034	BDMBNIHE_01471	OHALNIEN_00160	BBEOHCII_01283	PGKMFHKC_02004	CEHPNLDK_01205	BJHGMHFO_01570	FDPLCLKD_01174	OGMCCAIF_00024	CMGIABJI_01307	PBLCDJDF_01108	NOIEMAFJ_01283	BEJHABKI_00105	KNFFGINF_00946	HNJFIMIJ_01613	FLMJGHHK_01416	GDENKAOO_01011	KDEDJMLP_01961	GEGBDKOP_00642	AFHMEFJF_02042	CNEHPOEB_00282	CKOKFPAK_01512	FCAAFAHO_01361	AKBLAMMA_02631	ONHEGFJF_01414	CHIFNPHK_01783
group_3717		hypothetical protein	46	46	1	180	412				488	488	488	HFMNANMC_01267	BBNGAGFF_00873	NBLABIBC_01598	HHKPMNBD_00703	EDPAAIAM_00298	AJCIDKON_00799	LIAIEAPM_01631	ABJJGFLJ_00982	HPEJNNAH_01499	BDLNCNPA_01532	CAALFOIN_01024	BDMBNIHE_01461	OHALNIEN_00150	BBEOHCII_01273	PGKMFHKC_01994	CEHPNLDK_01195	BJHGMHFO_01580	FDPLCLKD_01164	OGMCCAIF_00034	CMGIABJI_01297	PBLCDJDF_01098	NOIEMAFJ_01273	BEJHABKI_00095	KNFFGINF_00936	HNJFIMIJ_01623	FLMJGHHK_01406	GDENKAOO_01001	KDEDJMLP_01951	GEGBDKOP_00632	AFHMEFJF_01338	CNEHPOEB_00292	CKOKFPAK_01522	FCAAFAHO_01351	AKBLAMMA_02613	ONHEGFJF_01401	CHIFNPHK_01773
fba		Fructose-bisphosphate aldolase	46	46	1	180	411				650	989	974	HFMNANMC_01268	BBNGAGFF_00874	NBLABIBC_01599	HHKPMNBD_00704	EDPAAIAM_00297	AJCIDKON_00798	LIAIEAPM_01632	ABJJGFLJ_00981	HPEJNNAH_01500	BDLNCNPA_01531	CAALFOIN_01023	BDMBNIHE_01460	OHALNIEN_00149	BBEOHCII_01272	PGKMFHKC_01993	CEHPNLDK_01194	BJHGMHFO_01581	FDPLCLKD_01163	OGMCCAIF_00035	CMGIABJI_01296	PBLCDJDF_01097	NOIEMAFJ_01272	BEJHABKI_00094	KNFFGINF_00935	HNJFIMIJ_01624	FLMJGHHK_01405	GDENKAOO_01000	KDEDJMLP_01950	GEGBDKOP_00631	AFHMEFJF_01339	CNEHPOEB_00293	CKOKFPAK_01523	FCAAFAHO_01350	AKBLAMMA_02611	ONHEGFJF_01399	CHIFNPHK_01772
gltT		Proton/sodium-glutamate symport protein	46	46	1	180	402				1124	1181	1179	HFMNANMC_01273	BBNGAGFF_00879	NBLABIBC_01605	HHKPMNBD_00709	EDPAAIAM_00292	AJCIDKON_01452	LIAIEAPM_01637	ABJJGFLJ_00976	HPEJNNAH_01186	BDLNCNPA_01526	CAALFOIN_01018	BDMBNIHE_01455	OHALNIEN_00144	BBEOHCII_01267	PGKMFHKC_01988	CEHPNLDK_01189	BJHGMHFO_01586	FDPLCLKD_01158	OGMCCAIF_00040	CMGIABJI_01291	PBLCDJDF_01092	NOIEMAFJ_01267	BEJHABKI_00089	KNFFGINF_00930	HNJFIMIJ_01629	FLMJGHHK_01400	GDENKAOO_00995	KDEDJMLP_01945	GEGBDKOP_00626	AFHMEFJF_01344	CNEHPOEB_00298	CKOKFPAK_01528	FCAAFAHO_01345	AKBLAMMA_02603	ONHEGFJF_01393	CHIFNPHK_01767
group_3720		hypothetical protein	46	46	1	180	396				290	329	327	HFMNANMC_01277	BBNGAGFF_00883	NBLABIBC_01609	HHKPMNBD_00713	EDPAAIAM_00288	AJCIDKON_01448	LIAIEAPM_01641	ABJJGFLJ_00972	HPEJNNAH_01182	BDLNCNPA_01522	CAALFOIN_01014	BDMBNIHE_01451	OHALNIEN_00140	BBEOHCII_01263	PGKMFHKC_01984	CEHPNLDK_01185	BJHGMHFO_01590	FDPLCLKD_01154	OGMCCAIF_00044	CMGIABJI_01287	PBLCDJDF_01088	NOIEMAFJ_01263	BEJHABKI_00085	KNFFGINF_00926	HNJFIMIJ_01633	FLMJGHHK_01396	GDENKAOO_00991	KDEDJMLP_01941	GEGBDKOP_00622	AFHMEFJF_01348	CNEHPOEB_00302	CKOKFPAK_01532	FCAAFAHO_01341	AKBLAMMA_02597	ONHEGFJF_01389	CHIFNPHK_01763
group_3723		hypothetical protein	46	46	1	180	375				245	245	245	HFMNANMC_01288	BBNGAGFF_00894	NBLABIBC_01620	HHKPMNBD_00724	EDPAAIAM_00278	AJCIDKON_01693	LIAIEAPM_00660	ABJJGFLJ_01344	HPEJNNAH_01172	BDLNCNPA_01512	CAALFOIN_01004	BDMBNIHE_01440	OHALNIEN_00129	BBEOHCII_01252	PGKMFHKC_01973	CEHPNLDK_01174	BJHGMHFO_01602	FDPLCLKD_01143	OGMCCAIF_00056	CMGIABJI_01276	PBLCDJDF_01077	NOIEMAFJ_01252	BEJHABKI_00073	KNFFGINF_01734	HNJFIMIJ_01909	FLMJGHHK_01737	GDENKAOO_00980	KDEDJMLP_01929	GEGBDKOP_00612	AFHMEFJF_01359	CNEHPOEB_00312	CKOKFPAK_01542	FCAAFAHO_01330	AKBLAMMA_02586	ONHEGFJF_01376	CHIFNPHK_01752
group_3728		NAD-specific glutamate dehydrogenase	46	46	1	180	5813				1262	1286	1262	HFMNANMC_01333	BBNGAGFF_01927	NBLABIBC_01019	HHKPMNBD_00833	EDPAAIAM_00507	AJCIDKON_00576	LIAIEAPM_00560	ABJJGFLJ_00601	HPEJNNAH_01575	BDLNCNPA_00515	CAALFOIN_00948	BDMBNIHE_00350	OHALNIEN_01544	BBEOHCII_01630	PGKMFHKC_01823	CEHPNLDK_01499	BJHGMHFO_00096	FDPLCLKD_01469	OGMCCAIF_00163	CMGIABJI_01433	PBLCDJDF_00537	NOIEMAFJ_00793	BEJHABKI_00223	KNFFGINF_00680	HNJFIMIJ_00696	FLMJGHHK_00666	GDENKAOO_01381	KDEDJMLP_01845	GEGBDKOP_00104	AFHMEFJF_00416	CNEHPOEB_01192	CKOKFPAK_02046	FCAAFAHO_01583	AKBLAMMA_02415	ONHEGFJF_01243	CHIFNPHK_01602
fldH		Phenyllactate dehydrogenase	46	46	1	180	5814				581	995	986	HFMNANMC_01334	BBNGAGFF_01928	NBLABIBC_01018	HHKPMNBD_00834	EDPAAIAM_00508	AJCIDKON_00575	LIAIEAPM_00561	ABJJGFLJ_00600	HPEJNNAH_01576	BDLNCNPA_00514	CAALFOIN_00949	BDMBNIHE_00127	OHALNIEN_01545	BBEOHCII_01629	PGKMFHKC_01822	CEHPNLDK_01498	BJHGMHFO_00095	FDPLCLKD_01468	OGMCCAIF_00162	CMGIABJI_01432	PBLCDJDF_00536	NOIEMAFJ_00794	BEJHABKI_00222	KNFFGINF_00679	HNJFIMIJ_00695	FLMJGHHK_00665	GDENKAOO_01380	KDEDJMLP_01846	GEGBDKOP_00105	AFHMEFJF_00417	CNEHPOEB_01193	CKOKFPAK_02045	FCAAFAHO_01582	AKBLAMMA_02414	ONHEGFJF_01242	CHIFNPHK_01601
gltS_2		Sodium/glutamate symporter	46	46	1	180	5815				938	1181	1175	HFMNANMC_01335	BBNGAGFF_01929	NBLABIBC_01017	HHKPMNBD_00835	EDPAAIAM_00509	AJCIDKON_00574	LIAIEAPM_00562	ABJJGFLJ_00599	HPEJNNAH_01577	BDLNCNPA_00513	CAALFOIN_00950	BDMBNIHE_00126	OHALNIEN_01546	BBEOHCII_01628	PGKMFHKC_01821	CEHPNLDK_01497	BJHGMHFO_00094	FDPLCLKD_01467	OGMCCAIF_00161	CMGIABJI_01431	PBLCDJDF_00535	NOIEMAFJ_00795	BEJHABKI_00221	KNFFGINF_00678	HNJFIMIJ_00694	FLMJGHHK_00664	GDENKAOO_01379	KDEDJMLP_01847	GEGBDKOP_00106	AFHMEFJF_00418	CNEHPOEB_01194	CKOKFPAK_02044	FCAAFAHO_01581	AKBLAMMA_02413	ONHEGFJF_01241	CHIFNPHK_01600
gctB		Glutaconate CoA-transferase subunit B	46	46	1	180	5824				575	797	792	HFMNANMC_01342	BBNGAGFF_01936	NBLABIBC_01010	HHKPMNBD_00842	EDPAAIAM_00516	AJCIDKON_00567	LIAIEAPM_00569	ABJJGFLJ_00592	HPEJNNAH_01627	BDLNCNPA_00506	CAALFOIN_00957	BDMBNIHE_00119	OHALNIEN_01553	BBEOHCII_01621	PGKMFHKC_01814	CEHPNLDK_01490	BJHGMHFO_00087	FDPLCLKD_01460	OGMCCAIF_00154	CMGIABJI_01424	PBLCDJDF_00528	NOIEMAFJ_00802	BEJHABKI_00214	KNFFGINF_00671	HNJFIMIJ_00687	FLMJGHHK_00657	GDENKAOO_01372	KDEDJMLP_01854	GEGBDKOP_00113	AFHMEFJF_00425	CNEHPOEB_00257	CKOKFPAK_02037	FCAAFAHO_01574	AKBLAMMA_02402	ONHEGFJF_01234	CHIFNPHK_01593
group_3733		hypothetical protein	46	46	1	180	5837				815	815	815	HFMNANMC_01353	BBNGAGFF_01947	NBLABIBC_00999	HHKPMNBD_00853	EDPAAIAM_00527	AJCIDKON_00556	LIAIEAPM_00010	ABJJGFLJ_00581	HPEJNNAH_00990	BDLNCNPA_00495	CAALFOIN_00968	BDMBNIHE_00108	OHALNIEN_01564	BBEOHCII_01610	PGKMFHKC_01803	CEHPNLDK_01479	BJHGMHFO_00076	FDPLCLKD_01449	OGMCCAIF_00143	CMGIABJI_01413	PBLCDJDF_00517	NOIEMAFJ_00813	BEJHABKI_00203	KNFFGINF_00660	HNJFIMIJ_00676	FLMJGHHK_00646	GDENKAOO_01361	KDEDJMLP_01865	GEGBDKOP_00124	AFHMEFJF_00436	CNEHPOEB_00246	CKOKFPAK_02026	FCAAFAHO_01563	AKBLAMMA_02386	ONHEGFJF_01222	CHIFNPHK_01582
group_3734		hypothetical protein	46	46	1	180	5592				461	461	461	HFMNANMC_01356	BBNGAGFF_01950	NBLABIBC_00995	HHKPMNBD_00856	EDPAAIAM_00533	AJCIDKON_00550	LIAIEAPM_00016	ABJJGFLJ_00575	HPEJNNAH_00984	BDLNCNPA_00489	CAALFOIN_00971	BDMBNIHE_00105	OHALNIEN_01567	BBEOHCII_01607	PGKMFHKC_01800	CEHPNLDK_01476	BJHGMHFO_00073	FDPLCLKD_01446	OGMCCAIF_00140	CMGIABJI_01410	PBLCDJDF_00514	NOIEMAFJ_00816	BEJHABKI_00200	KNFFGINF_00657	HNJFIMIJ_00670	FLMJGHHK_00640	GDENKAOO_01358	KDEDJMLP_01868	GEGBDKOP_00130	AFHMEFJF_00440	CNEHPOEB_00240	CKOKFPAK_02020	FCAAFAHO_01560	AKBLAMMA_02382	ONHEGFJF_01219	CHIFNPHK_01579
hutG		Formimidoylglutamase	46	46	1	180	5585				662	956	949	HFMNANMC_01362	BBNGAGFF_01956	NBLABIBC_00989	HHKPMNBD_00862	EDPAAIAM_00539	AJCIDKON_02058	LIAIEAPM_00022	ABJJGFLJ_00569	HPEJNNAH_00978	BDLNCNPA_00483	CAALFOIN_00977	BDMBNIHE_00099	OHALNIEN_01573	BBEOHCII_01601	PGKMFHKC_01794	CEHPNLDK_01470	BJHGMHFO_00067	FDPLCLKD_01440	OGMCCAIF_00134	CMGIABJI_01404	PBLCDJDF_00508	NOIEMAFJ_00822	BEJHABKI_00194	KNFFGINF_00651	HNJFIMIJ_00664	FLMJGHHK_00634	GDENKAOO_01352	KDEDJMLP_01874	GEGBDKOP_00136	AFHMEFJF_00446	CNEHPOEB_00234	CKOKFPAK_02014	FCAAFAHO_01554	AKBLAMMA_02374	ONHEGFJF_01213	CHIFNPHK_01573
group_3736		hypothetical protein	46	46	1	180	5580				344	344	344	HFMNANMC_01365	BBNGAGFF_01959	NBLABIBC_00986	HHKPMNBD_00865	EDPAAIAM_00542	AJCIDKON_02061	LIAIEAPM_00025	ABJJGFLJ_00566	HPEJNNAH_00975	BDLNCNPA_00480	CAALFOIN_00980	BDMBNIHE_00096	OHALNIEN_01576	BBEOHCII_01598	PGKMFHKC_01791	CEHPNLDK_01467	BJHGMHFO_00064	FDPLCLKD_01437	OGMCCAIF_00131	CMGIABJI_01401	PBLCDJDF_00505	NOIEMAFJ_00825	BEJHABKI_00191	KNFFGINF_00648	HNJFIMIJ_00661	FLMJGHHK_00631	GDENKAOO_01349	KDEDJMLP_01877	GEGBDKOP_00139	AFHMEFJF_00449	CNEHPOEB_00231	CKOKFPAK_02011	FCAAFAHO_01551	AKBLAMMA_02369	ONHEGFJF_01210	CHIFNPHK_01570
group_3739		hypothetical protein	46	46	1	180	4217				356	356	356	HFMNANMC_01395	BBNGAGFF_00658	NBLABIBC_01117	HHKPMNBD_00571	EDPAAIAM_01241	AJCIDKON_02198	LIAIEAPM_00739	ABJJGFLJ_02175	HPEJNNAH_01592	BDLNCNPA_01419	CAALFOIN_01824	BDMBNIHE_01330	OHALNIEN_00224	BBEOHCII_00351	PGKMFHKC_00218	CEHPNLDK_00150	BJHGMHFO_01122	FDPLCLKD_00276	OGMCCAIF_00488	CMGIABJI_00137	PBLCDJDF_00990	NOIEMAFJ_00095	BEJHABKI_01145	KNFFGINF_01583	HNJFIMIJ_01272	FLMJGHHK_01149	GDENKAOO_00528	KDEDJMLP_00991	GEGBDKOP_02164	AFHMEFJF_00712	CNEHPOEB_00994	CKOKFPAK_00013	FCAAFAHO_00143	AKBLAMMA_02161	ONHEGFJF_01047	CHIFNPHK_01448
cca		CCA-adding enzyme	46	46	1	180	4320				1340	1340	1340	HFMNANMC_01409	BBNGAGFF_00672	NBLABIBC_01101	HHKPMNBD_00585	EDPAAIAM_01432	AJCIDKON_02264	LIAIEAPM_00884	ABJJGFLJ_01878	HPEJNNAH_00829	BDLNCNPA_02140	CAALFOIN_01479	BDMBNIHE_01344	OHALNIEN_00210	BBEOHCII_00337	PGKMFHKC_00204	CEHPNLDK_00135	BJHGMHFO_01107	FDPLCLKD_00262	OGMCCAIF_00473	CMGIABJI_00123	PBLCDJDF_00975	NOIEMAFJ_01993	BEJHABKI_01130	KNFFGINF_01597	HNJFIMIJ_01730	FLMJGHHK_01575	GDENKAOO_00514	KDEDJMLP_00975	GEGBDKOP_00068	AFHMEFJF_00697	CNEHPOEB_00623	CKOKFPAK_02082	FCAAFAHO_00129	AKBLAMMA_02187	ONHEGFJF_01064	CHIFNPHK_01462
nadD		Nicotinate-nucleotide adenylyltransferase	46	46	1	180	4316				581	602	586	HFMNANMC_01411	BBNGAGFF_00674	NBLABIBC_01099	HHKPMNBD_00587	EDPAAIAM_01434	AJCIDKON_02263	LIAIEAPM_00886	ABJJGFLJ_01880	HPEJNNAH_00831	BDLNCNPA_02142	CAALFOIN_01477	BDMBNIHE_01346	OHALNIEN_00208	BBEOHCII_00335	PGKMFHKC_00202	CEHPNLDK_00133	BJHGMHFO_01105	FDPLCLKD_00260	OGMCCAIF_00471	CMGIABJI_00121	PBLCDJDF_00973	NOIEMAFJ_01995	BEJHABKI_01128	KNFFGINF_01599	HNJFIMIJ_01732	FLMJGHHK_01573	GDENKAOO_00512	KDEDJMLP_00973	GEGBDKOP_00070	AFHMEFJF_00695	CNEHPOEB_00625	CKOKFPAK_02080	FCAAFAHO_00127	AKBLAMMA_02189	ONHEGFJF_01066	CHIFNPHK_01464
aspS		Aspartate--tRNA ligase	46	46	1	180	4313				959	1784	1766	HFMNANMC_01412	BBNGAGFF_00675	NBLABIBC_01098	HHKPMNBD_00588	EDPAAIAM_02135	AJCIDKON_01722	LIAIEAPM_01991	ABJJGFLJ_01308	HPEJNNAH_01531	BDLNCNPA_02135	CAALFOIN_01476	BDMBNIHE_01347	OHALNIEN_00207	BBEOHCII_00334	PGKMFHKC_00201	CEHPNLDK_00132	BJHGMHFO_01104	FDPLCLKD_00259	OGMCCAIF_00470	CMGIABJI_00120	PBLCDJDF_00972	NOIEMAFJ_01996	BEJHABKI_01127	KNFFGINF_01600	HNJFIMIJ_02107	FLMJGHHK_01941	GDENKAOO_00511	KDEDJMLP_00972	GEGBDKOP_01810	AFHMEFJF_00694	CNEHPOEB_01612	CKOKFPAK_00362	FCAAFAHO_00126	AKBLAMMA_02190	ONHEGFJF_01067	CHIFNPHK_01465
citE		Citrate lyase subunit beta	46	46	1	180	3411				716	902	897	HFMNANMC_01440	BBNGAGFF_00067	NBLABIBC_01680	HHKPMNBD_01833	EDPAAIAM_00877	AJCIDKON_01524	LIAIEAPM_02260	ABJJGFLJ_00384	HPEJNNAH_00252	BDLNCNPA_00013	CAALFOIN_01281	BDMBNIHE_00746	OHALNIEN_01850	BBEOHCII_01886	PGKMFHKC_00013	CEHPNLDK_00013	BJHGMHFO_01826	FDPLCLKD_00013	OGMCCAIF_01523	CMGIABJI_00013	PBLCDJDF_01506	NOIEMAFJ_00270	BEJHABKI_01864	KNFFGINF_01349	HNJFIMIJ_00712	FLMJGHHK_00736	GDENKAOO_01681	KDEDJMLP_01511	GEGBDKOP_02100	AFHMEFJF_00226	CNEHPOEB_02151	CKOKFPAK_00076	FCAAFAHO_02482	AKBLAMMA_02018	ONHEGFJF_00461	CHIFNPHK_01016
group_3747		hypothetical protein	46	46	1	180	3403				335	335	335	HFMNANMC_01444	BBNGAGFF_00071	NBLABIBC_01676	HHKPMNBD_01837	EDPAAIAM_00873	AJCIDKON_01520	LIAIEAPM_02256	ABJJGFLJ_00388	HPEJNNAH_00256	BDLNCNPA_00017	CAALFOIN_01277	BDMBNIHE_00750	OHALNIEN_01846	BBEOHCII_01890	PGKMFHKC_00017	CEHPNLDK_00017	BJHGMHFO_01830	FDPLCLKD_00017	OGMCCAIF_01527	CMGIABJI_00017	PBLCDJDF_01510	NOIEMAFJ_00266	BEJHABKI_01868	KNFFGINF_01353	HNJFIMIJ_00716	FLMJGHHK_00732	GDENKAOO_01677	KDEDJMLP_01507	GEGBDKOP_02096	AFHMEFJF_00222	CNEHPOEB_02147	CKOKFPAK_00080	FCAAFAHO_02478	AKBLAMMA_02025	ONHEGFJF_00456	CHIFNPHK_01012
group_3748		putative protein MG039	46	46	1	180	3394				1379	1433	1431	HFMNANMC_01451	BBNGAGFF_00078	NBLABIBC_01669	HHKPMNBD_01844	EDPAAIAM_00866	AJCIDKON_00714	LIAIEAPM_00528	ABJJGFLJ_00395	HPEJNNAH_00263	BDLNCNPA_00024	CAALFOIN_01270	BDMBNIHE_00757	OHALNIEN_01839	BBEOHCII_01897	PGKMFHKC_00024	CEHPNLDK_00024	BJHGMHFO_01837	FDPLCLKD_00024	OGMCCAIF_01534	CMGIABJI_00024	PBLCDJDF_01517	NOIEMAFJ_00259	BEJHABKI_01875	KNFFGINF_01360	HNJFIMIJ_00723	FLMJGHHK_00725	GDENKAOO_01670	KDEDJMLP_01500	GEGBDKOP_02089	AFHMEFJF_00215	CNEHPOEB_02140	CKOKFPAK_00087	FCAAFAHO_02471	AKBLAMMA_02035	ONHEGFJF_00449	CHIFNPHK_01005
glpF		Glycerol uptake facilitator protein	46	46	1	180	3392				749	749	749	HFMNANMC_01453	BBNGAGFF_00080	NBLABIBC_01667	HHKPMNBD_01846	EDPAAIAM_00864	AJCIDKON_00712	LIAIEAPM_00530	ABJJGFLJ_00397	HPEJNNAH_00265	BDLNCNPA_00026	CAALFOIN_01268	BDMBNIHE_00759	OHALNIEN_01837	BBEOHCII_01899	PGKMFHKC_00026	CEHPNLDK_00026	BJHGMHFO_01839	FDPLCLKD_00026	OGMCCAIF_01536	CMGIABJI_00026	PBLCDJDF_01519	NOIEMAFJ_00257	BEJHABKI_01877	KNFFGINF_01362	HNJFIMIJ_00725	FLMJGHHK_00723	GDENKAOO_01668	KDEDJMLP_01498	GEGBDKOP_02087	AFHMEFJF_00213	CNEHPOEB_02138	CKOKFPAK_00089	FCAAFAHO_02469	AKBLAMMA_02037	ONHEGFJF_00447	CHIFNPHK_01003
ygcP		putative protein YgcP	46	46	1	180	3383				560	560	560	HFMNANMC_01461	BBNGAGFF_00084	NBLABIBC_01658	HHKPMNBD_01850	EDPAAIAM_00856	AJCIDKON_00704	LIAIEAPM_00538	ABJJGFLJ_00405	HPEJNNAH_00269	BDLNCNPA_00030	CAALFOIN_01264	BDMBNIHE_00767	OHALNIEN_01829	BBEOHCII_01907	PGKMFHKC_00034	CEHPNLDK_00034	BJHGMHFO_01843	FDPLCLKD_00034	OGMCCAIF_01540	CMGIABJI_00034	PBLCDJDF_01527	NOIEMAFJ_00249	BEJHABKI_01881	KNFFGINF_01370	HNJFIMIJ_00733	FLMJGHHK_00715	GDENKAOO_01664	KDEDJMLP_01494	GEGBDKOP_02079	AFHMEFJF_00205	CNEHPOEB_02130	CKOKFPAK_00097	FCAAFAHO_02461	AKBLAMMA_02041	ONHEGFJF_00438	CHIFNPHK_00995
fumB		Fumarate hydratase class I, anaerobic	46	46	1	180	3382				167	554	545	HFMNANMC_01462	BBNGAGFF_00085	NBLABIBC_01657	HHKPMNBD_01851	EDPAAIAM_00855	AJCIDKON_00703	LIAIEAPM_00539	ABJJGFLJ_00406	HPEJNNAH_00270	BDLNCNPA_00031	CAALFOIN_01263	BDMBNIHE_00768	OHALNIEN_01828	BBEOHCII_01908	PGKMFHKC_00035	CEHPNLDK_00035	BJHGMHFO_01844	FDPLCLKD_00035	OGMCCAIF_01541	CMGIABJI_00035	PBLCDJDF_01528	NOIEMAFJ_00248	BEJHABKI_01882	KNFFGINF_01371	HNJFIMIJ_00734	FLMJGHHK_00714	GDENKAOO_01663	KDEDJMLP_01493	GEGBDKOP_02078	AFHMEFJF_00204	CNEHPOEB_02129	CKOKFPAK_00098	FCAAFAHO_02460	AKBLAMMA_02042	ONHEGFJF_00437	CHIFNPHK_00994
kce		3-keto-5-aminohexanoate cleavage enzyme	46	46	1	180	3366				815	836	822	HFMNANMC_01473	BBNGAGFF_00096	NBLABIBC_01646	HHKPMNBD_01862	EDPAAIAM_00844	AJCIDKON_01125	LIAIEAPM_00550	ABJJGFLJ_00417	HPEJNNAH_01529	BDLNCNPA_00042	CAALFOIN_01252	BDMBNIHE_00779	OHALNIEN_01817	BBEOHCII_01919	PGKMFHKC_00046	CEHPNLDK_00046	BJHGMHFO_01855	FDPLCLKD_00046	OGMCCAIF_01552	CMGIABJI_00046	PBLCDJDF_01539	NOIEMAFJ_00237	BEJHABKI_01893	KNFFGINF_01382	HNJFIMIJ_00745	FLMJGHHK_00703	GDENKAOO_01652	KDEDJMLP_01482	GEGBDKOP_02067	AFHMEFJF_00193	CNEHPOEB_02118	CKOKFPAK_00109	FCAAFAHO_02449	AKBLAMMA_02061	ONHEGFJF_00426	CHIFNPHK_00983
ydfG		NADP-dependent 3-hydroxy acid dehydrogenase YdfG	46	46	1	180	3360				800	800	800	HFMNANMC_01478	BBNGAGFF_00101	NBLABIBC_01641	HHKPMNBD_01867	EDPAAIAM_00839	AJCIDKON_01130	LIAIEAPM_01824	ABJJGFLJ_00421	HPEJNNAH_02116	BDLNCNPA_00047	CAALFOIN_01247	BDMBNIHE_00784	OHALNIEN_01812	BBEOHCII_01924	PGKMFHKC_00051	CEHPNLDK_00051	BJHGMHFO_01860	FDPLCLKD_00051	OGMCCAIF_01557	CMGIABJI_00051	PBLCDJDF_01544	NOIEMAFJ_00232	BEJHABKI_01898	KNFFGINF_01387	HNJFIMIJ_00750	FLMJGHHK_00698	GDENKAOO_01647	KDEDJMLP_01477	GEGBDKOP_02062	AFHMEFJF_00188	CNEHPOEB_02113	CKOKFPAK_00114	FCAAFAHO_02444	AKBLAMMA_02067	ONHEGFJF_00420	CHIFNPHK_00978
rpiB		Ribose-5-phosphate isomerase B	46	46	1	180	3358				443	443	443	HFMNANMC_01480	BBNGAGFF_00103	NBLABIBC_01639	HHKPMNBD_01869	EDPAAIAM_00837	AJCIDKON_01132	LIAIEAPM_01822	ABJJGFLJ_00423	HPEJNNAH_02114	BDLNCNPA_00049	CAALFOIN_01245	BDMBNIHE_00786	OHALNIEN_01810	BBEOHCII_01926	PGKMFHKC_00053	CEHPNLDK_00053	BJHGMHFO_01862	FDPLCLKD_00053	OGMCCAIF_01559	CMGIABJI_00053	PBLCDJDF_01546	NOIEMAFJ_00230	BEJHABKI_01900	KNFFGINF_01389	HNJFIMIJ_00752	FLMJGHHK_00696	GDENKAOO_01645	KDEDJMLP_01475	GEGBDKOP_02060	AFHMEFJF_00186	CNEHPOEB_02111	CKOKFPAK_00116	FCAAFAHO_02442	AKBLAMMA_02069	ONHEGFJF_00418	CHIFNPHK_00976
slyD		FKBP-type peptidyl-prolyl cis-trans isomerase SlyD	46	46	1	180	3357				443	485	484	HFMNANMC_01481	BBNGAGFF_00104	NBLABIBC_01638	HHKPMNBD_01870	EDPAAIAM_00836	AJCIDKON_01133	LIAIEAPM_01821	ABJJGFLJ_00424	HPEJNNAH_02113	BDLNCNPA_00050	CAALFOIN_01244	BDMBNIHE_00787	OHALNIEN_01809	BBEOHCII_01927	PGKMFHKC_00054	CEHPNLDK_00054	BJHGMHFO_01863	FDPLCLKD_00054	OGMCCAIF_01560	CMGIABJI_00054	PBLCDJDF_01547	NOIEMAFJ_00229	BEJHABKI_01901	KNFFGINF_01390	HNJFIMIJ_00753	FLMJGHHK_00695	GDENKAOO_01644	KDEDJMLP_01474	GEGBDKOP_02059	AFHMEFJF_00185	CNEHPOEB_02110	CKOKFPAK_00117	FCAAFAHO_02441	AKBLAMMA_02070	ONHEGFJF_00417	CHIFNPHK_00975
cbiH		Cobalt-factor III methyltransferase	46	46	1	180	7729				743	743	743	HFMNANMC_01550	BBNGAGFF_00752	NBLABIBC_01807	HHKPMNBD_01365	EDPAAIAM_00427	AJCIDKON_00310	LIAIEAPM_00233	ABJJGFLJ_00254	HPEJNNAH_02165	BDLNCNPA_00773	CAALFOIN_00430	BDMBNIHE_01717	OHALNIEN_01615	BBEOHCII_01562	PGKMFHKC_01748	CEHPNLDK_01429	BJHGMHFO_01397	FDPLCLKD_01401	OGMCCAIF_01481	CMGIABJI_01870	PBLCDJDF_00932	NOIEMAFJ_01567	BEJHABKI_01617	KNFFGINF_00099	HNJFIMIJ_00459	FLMJGHHK_00348	GDENKAOO_00259	KDEDJMLP_00274	GEGBDKOP_01433	AFHMEFJF_01740	CNEHPOEB_00547	CKOKFPAK_00736	FCAAFAHO_02021	AKBLAMMA_00779	ONHEGFJF_02054	CHIFNPHK_00245
cbiF		Cobalt-precorrin-4 C(11)-methyltransferase	46	46	1	180	7725				767	797	774	HFMNANMC_01554	BBNGAGFF_00587	NBLABIBC_01803	HHKPMNBD_01362	EDPAAIAM_00430	AJCIDKON_00308	LIAIEAPM_02331	ABJJGFLJ_00250	HPEJNNAH_02162	BDLNCNPA_00770	CAALFOIN_00428	BDMBNIHE_01715	OHALNIEN_01619	BBEOHCII_01558	PGKMFHKC_01744	CEHPNLDK_01425	BJHGMHFO_01394	FDPLCLKD_01397	OGMCCAIF_01478	CMGIABJI_01874	PBLCDJDF_00929	NOIEMAFJ_01563	BEJHABKI_01614	KNFFGINF_00103	HNJFIMIJ_00455	FLMJGHHK_00344	GDENKAOO_00256	KDEDJMLP_00271	GEGBDKOP_01430	AFHMEFJF_01744	CNEHPOEB_00426	CKOKFPAK_00739	FCAAFAHO_02017	AKBLAMMA_00783	ONHEGFJF_02058	CHIFNPHK_00241
cbiD		Cobalt-precorrin-5B C(1)-methyltransferase	46	46	1	180	7705				1124	1124	1124	HFMNANMC_01559	BBNGAGFF_00582	NBLABIBC_01798	HHKPMNBD_01356	EDPAAIAM_00441	AJCIDKON_00303	LIAIEAPM_01079	ABJJGFLJ_00239	HPEJNNAH_01120	BDLNCNPA_00760	CAALFOIN_00422	BDMBNIHE_01710	OHALNIEN_01624	BBEOHCII_01553	PGKMFHKC_01739	CEHPNLDK_01420	BJHGMHFO_01389	FDPLCLKD_01392	OGMCCAIF_01473	CMGIABJI_01879	PBLCDJDF_00922	NOIEMAFJ_01558	BEJHABKI_01609	KNFFGINF_00108	HNJFIMIJ_00444	FLMJGHHK_00333	GDENKAOO_00251	KDEDJMLP_00266	GEGBDKOP_01419	AFHMEFJF_01749	CNEHPOEB_00437	CKOKFPAK_00750	FCAAFAHO_02012	AKBLAMMA_00789	ONHEGFJF_02067	CHIFNPHK_00236
nrnA		Bifunctional oligoribonuclease and PAP phosphatase NrnA	46	46	1	180	7683				944	944	944	HFMNANMC_01576	BBNGAGFF_00566	NBLABIBC_01956	HHKPMNBD_01340	EDPAAIAM_00457	AJCIDKON_00286	LIAIEAPM_01063	ABJJGFLJ_00223	HPEJNNAH_00046	BDLNCNPA_00744	CAALFOIN_00406	BDMBNIHE_01694	OHALNIEN_01641	BBEOHCII_01536	PGKMFHKC_01722	CEHPNLDK_01403	BJHGMHFO_01373	FDPLCLKD_01375	OGMCCAIF_01457	CMGIABJI_01896	PBLCDJDF_00904	NOIEMAFJ_01541	BEJHABKI_01593	KNFFGINF_00125	HNJFIMIJ_00428	FLMJGHHK_00317	GDENKAOO_00235	KDEDJMLP_00250	GEGBDKOP_01403	AFHMEFJF_01296	CNEHPOEB_00453	CKOKFPAK_00766	FCAAFAHO_01995	AKBLAMMA_00812	ONHEGFJF_02087	CHIFNPHK_00219
braC		Leucine-, isoleucine-, valine-, threonine-, and alanine-binding protein	46	46	1	180	1371				1145	1148	1147	HFMNANMC_01585	BBNGAGFF_00761	NBLABIBC_00634	HHKPMNBD_00188	EDPAAIAM_02037	AJCIDKON_00580	LIAIEAPM_00461	ABJJGFLJ_01563	HPEJNNAH_00470	BDLNCNPA_00171	CAALFOIN_01359	BDMBNIHE_01904	OHALNIEN_01108	BBEOHCII_00920	PGKMFHKC_01062	CEHPNLDK_00435	BJHGMHFO_00331	FDPLCLKD_00842	OGMCCAIF_00439	CMGIABJI_00975	PBLCDJDF_01881	NOIEMAFJ_00897	BEJHABKI_00809	KNFFGINF_01952	HNJFIMIJ_02061	FLMJGHHK_01908	GDENKAOO_02004	KDEDJMLP_02250	GEGBDKOP_00717	AFHMEFJF_01211	CNEHPOEB_01103	CKOKFPAK_01437	FCAAFAHO_01013	AKBLAMMA_02779	ONHEGFJF_00093	CHIFNPHK_01944
group_3780		hypothetical protein	46	46	1	180	1361				389	389	389	HFMNANMC_01592	BBNGAGFF_00768	NBLABIBC_00641	HHKPMNBD_00195	EDPAAIAM_02044	AJCIDKON_01316	LIAIEAPM_00454	ABJJGFLJ_01776	HPEJNNAH_00463	BDLNCNPA_00178	CAALFOIN_01366	BDMBNIHE_01897	OHALNIEN_01101	BBEOHCII_00913	PGKMFHKC_01055	CEHPNLDK_00428	BJHGMHFO_00324	FDPLCLKD_00835	OGMCCAIF_00432	CMGIABJI_00968	PBLCDJDF_01888	NOIEMAFJ_00890	BEJHABKI_00802	KNFFGINF_01959	HNJFIMIJ_02054	FLMJGHHK_01901	GDENKAOO_01997	KDEDJMLP_02257	GEGBDKOP_00710	AFHMEFJF_01218	CNEHPOEB_01096	CKOKFPAK_01444	FCAAFAHO_01006	AKBLAMMA_02769	ONHEGFJF_00086	CHIFNPHK_01937
group_3781		hypothetical protein	46	46	1	180	1356				296	296	296	HFMNANMC_01595	BBNGAGFF_00771	NBLABIBC_00644	HHKPMNBD_00198	EDPAAIAM_02047	AJCIDKON_01313	LIAIEAPM_00451	ABJJGFLJ_01779	HPEJNNAH_00460	BDLNCNPA_00181	CAALFOIN_01369	BDMBNIHE_01894	OHALNIEN_01098	BBEOHCII_00910	PGKMFHKC_01052	CEHPNLDK_00425	BJHGMHFO_00321	FDPLCLKD_00832	OGMCCAIF_00429	CMGIABJI_00965	PBLCDJDF_01891	NOIEMAFJ_00887	BEJHABKI_00799	KNFFGINF_01962	HNJFIMIJ_02051	FLMJGHHK_01898	GDENKAOO_01994	KDEDJMLP_02260	GEGBDKOP_00707	AFHMEFJF_01221	CNEHPOEB_01093	CKOKFPAK_01447	FCAAFAHO_01003	AKBLAMMA_02763	ONHEGFJF_00083	CHIFNPHK_01934
minD		Septum site-determining protein MinD	46	46	1	180	1354				791	791	791	HFMNANMC_01597	BBNGAGFF_00773	NBLABIBC_00646	HHKPMNBD_00200	EDPAAIAM_02049	AJCIDKON_01311	LIAIEAPM_00449	ABJJGFLJ_01781	HPEJNNAH_00458	BDLNCNPA_00183	CAALFOIN_01371	BDMBNIHE_01892	OHALNIEN_01096	BBEOHCII_00908	PGKMFHKC_01050	CEHPNLDK_00423	BJHGMHFO_00319	FDPLCLKD_00830	OGMCCAIF_00427	CMGIABJI_00963	PBLCDJDF_01893	NOIEMAFJ_00885	BEJHABKI_00797	KNFFGINF_01964	HNJFIMIJ_02049	FLMJGHHK_01896	GDENKAOO_01992	KDEDJMLP_02262	GEGBDKOP_00705	AFHMEFJF_01223	CNEHPOEB_01091	CKOKFPAK_01449	FCAAFAHO_01001	AKBLAMMA_02761	ONHEGFJF_00081	CHIFNPHK_01932
minE		Cell division topological specificity factor	46	46	1	180	1353				254	254	254	HFMNANMC_01598	BBNGAGFF_00774	NBLABIBC_00647	HHKPMNBD_00201	EDPAAIAM_02050	AJCIDKON_01310	LIAIEAPM_00448	ABJJGFLJ_01782	HPEJNNAH_00457	BDLNCNPA_00184	CAALFOIN_01372	BDMBNIHE_01891	OHALNIEN_01095	BBEOHCII_00907	PGKMFHKC_01049	CEHPNLDK_00422	BJHGMHFO_00318	FDPLCLKD_00829	OGMCCAIF_00426	CMGIABJI_00962	PBLCDJDF_01894	NOIEMAFJ_00884	BEJHABKI_00796	KNFFGINF_01965	HNJFIMIJ_02048	FLMJGHHK_01895	GDENKAOO_01991	KDEDJMLP_02263	GEGBDKOP_00704	AFHMEFJF_01224	CNEHPOEB_01090	CKOKFPAK_01450	FCAAFAHO_01000	AKBLAMMA_02760	ONHEGFJF_00080	CHIFNPHK_01931
ribE		Riboflavin synthase	46	46	1	180	1395				614	647	645	HFMNANMC_01602	BBNGAGFF_01578	NBLABIBC_00618	HHKPMNBD_01611	EDPAAIAM_01535	AJCIDKON_00689	LIAIEAPM_01508	ABJJGFLJ_00268	HPEJNNAH_00428	BDLNCNPA_01440	CAALFOIN_01343	BDMBNIHE_00529	OHALNIEN_02160	BBEOHCII_00009	PGKMFHKC_00107	CEHPNLDK_01999	BJHGMHFO_01714	FDPLCLKD_01928	OGMCCAIF_01937	CMGIABJI_02059	PBLCDJDF_01309	NOIEMAFJ_01603	BEJHABKI_01964	KNFFGINF_01242	HNJFIMIJ_01426	FLMJGHHK_01287	GDENKAOO_01497	KDEDJMLP_02038	GEGBDKOP_00733	AFHMEFJF_01195	CNEHPOEB_01180	CKOKFPAK_01421	FCAAFAHO_01871	AKBLAMMA_02804	ONHEGFJF_00111	CHIFNPHK_01960
hadI_1		2-hydroxyisocaproyl-CoA dehydratase activator	46	46	1	180	1386				791	833	792	HFMNANMC_01608	BBNGAGFF_01584	NBLABIBC_00623	HHKPMNBD_01617	EDPAAIAM_01541	AJCIDKON_00695	LIAIEAPM_01514	ABJJGFLJ_01744	HPEJNNAH_00434	BDLNCNPA_01434	CAALFOIN_01349	BDMBNIHE_00535	OHALNIEN_02154	BBEOHCII_00003	PGKMFHKC_00101	CEHPNLDK_01993	BJHGMHFO_01708	FDPLCLKD_01922	OGMCCAIF_01931	CMGIABJI_02053	PBLCDJDF_01303	NOIEMAFJ_01597	BEJHABKI_01958	KNFFGINF_01236	HNJFIMIJ_01432	FLMJGHHK_01281	GDENKAOO_01491	KDEDJMLP_02044	GEGBDKOP_00727	AFHMEFJF_01201	CNEHPOEB_01186	CKOKFPAK_01427	FCAAFAHO_01877	AKBLAMMA_02795	ONHEGFJF_00103	CHIFNPHK_01954
tkt		Transketolase	46	46	1	180	2736				812	812	812	HFMNANMC_01613	BBNGAGFF_00945	NBLABIBC_00901	HHKPMNBD_00156	EDPAAIAM_01548	AJCIDKON_00639	LIAIEAPM_01112	ABJJGFLJ_01042	HPEJNNAH_00722	BDLNCNPA_01236	CAALFOIN_01766	BDMBNIHE_01811	OHALNIEN_00882	BBEOHCII_00634	PGKMFHKC_00582	CEHPNLDK_00392	BJHGMHFO_00287	FDPLCLKD_00556	OGMCCAIF_00395	CMGIABJI_00932	PBLCDJDF_01909	NOIEMAFJ_00399	BEJHABKI_00455	KNFFGINF_01810	HNJFIMIJ_01528	FLMJGHHK_01318	GDENKAOO_01932	KDEDJMLP_02203	GEGBDKOP_00880	AFHMEFJF_01520	CNEHPOEB_00951	CKOKFPAK_01275	FCAAFAHO_00483	AKBLAMMA_03196	ONHEGFJF_00078	CHIFNPHK_02168
group_3788		hypothetical protein	46	46	1	180	2738				845	845	845	HFMNANMC_01615	BBNGAGFF_00943	NBLABIBC_00903	HHKPMNBD_00154	EDPAAIAM_01550	AJCIDKON_00637	LIAIEAPM_01114	ABJJGFLJ_01044	HPEJNNAH_00724	BDLNCNPA_01234	CAALFOIN_01764	BDMBNIHE_01809	OHALNIEN_00884	BBEOHCII_00632	PGKMFHKC_00580	CEHPNLDK_00390	BJHGMHFO_00285	FDPLCLKD_00554	OGMCCAIF_00393	CMGIABJI_00930	PBLCDJDF_01911	NOIEMAFJ_00401	BEJHABKI_00453	KNFFGINF_01812	HNJFIMIJ_01530	FLMJGHHK_01320	GDENKAOO_01934	KDEDJMLP_02205	GEGBDKOP_00878	AFHMEFJF_01522	CNEHPOEB_00953	CKOKFPAK_01277	FCAAFAHO_00481	AKBLAMMA_03194	ONHEGFJF_00076	CHIFNPHK_02166
nadK		NAD kinase	46	46	1	180	2740				800	800	800	HFMNANMC_01617	BBNGAGFF_00941	NBLABIBC_00905	HHKPMNBD_00152	EDPAAIAM_01552	AJCIDKON_00635	LIAIEAPM_01116	ABJJGFLJ_01046	HPEJNNAH_00726	BDLNCNPA_01232	CAALFOIN_01762	BDMBNIHE_01807	OHALNIEN_00886	BBEOHCII_00630	PGKMFHKC_00578	CEHPNLDK_00388	BJHGMHFO_00283	FDPLCLKD_00552	OGMCCAIF_00391	CMGIABJI_00928	PBLCDJDF_01913	NOIEMAFJ_00403	BEJHABKI_00451	KNFFGINF_01814	HNJFIMIJ_01532	FLMJGHHK_01322	GDENKAOO_01936	KDEDJMLP_02207	GEGBDKOP_00876	AFHMEFJF_01524	CNEHPOEB_00955	CKOKFPAK_01279	FCAAFAHO_00479	AKBLAMMA_03190	ONHEGFJF_00073	CHIFNPHK_02164
era		GTPase Era	46	46	1	180	2744				890	890	890	HFMNANMC_01620	BBNGAGFF_00938	NBLABIBC_00908	HHKPMNBD_00149	EDPAAIAM_01555	AJCIDKON_00632	LIAIEAPM_01119	ABJJGFLJ_01049	HPEJNNAH_00729	BDLNCNPA_01229	CAALFOIN_01759	BDMBNIHE_01804	OHALNIEN_00889	BBEOHCII_00627	PGKMFHKC_00575	CEHPNLDK_00385	BJHGMHFO_00280	FDPLCLKD_00549	OGMCCAIF_00388	CMGIABJI_00925	PBLCDJDF_01916	NOIEMAFJ_00406	BEJHABKI_00448	KNFFGINF_01817	HNJFIMIJ_01535	FLMJGHHK_01325	GDENKAOO_01939	KDEDJMLP_02210	GEGBDKOP_00873	AFHMEFJF_01527	CNEHPOEB_00958	CKOKFPAK_01282	FCAAFAHO_00476	AKBLAMMA_03186	ONHEGFJF_00068	CHIFNPHK_02161
hbd		3-hydroxybutyryl-CoA dehydrogenase	46	46	1	180	2749				563	833	827	HFMNANMC_01623	BBNGAGFF_00935	NBLABIBC_00911	HHKPMNBD_00146	EDPAAIAM_01558	AJCIDKON_00629	LIAIEAPM_01122	ABJJGFLJ_01052	HPEJNNAH_00732	BDLNCNPA_01226	CAALFOIN_01756	BDMBNIHE_01801	OHALNIEN_00892	BBEOHCII_00624	PGKMFHKC_00572	CEHPNLDK_00382	BJHGMHFO_00277	FDPLCLKD_00546	OGMCCAIF_00385	CMGIABJI_00922	PBLCDJDF_01919	NOIEMAFJ_00409	BEJHABKI_00445	KNFFGINF_01820	HNJFIMIJ_01538	FLMJGHHK_01328	GDENKAOO_01942	KDEDJMLP_02213	GEGBDKOP_00870	AFHMEFJF_01530	CNEHPOEB_00961	CKOKFPAK_01285	FCAAFAHO_00473	AKBLAMMA_03181	ONHEGFJF_00065	CHIFNPHK_02158
mtnN		5'-methylthioadenosine/S-adenosylhomocysteine nucleosidase	46	46	1	180	2751				716	716	716	HFMNANMC_01625	BBNGAGFF_00933	NBLABIBC_00913	HHKPMNBD_00144	EDPAAIAM_01560	AJCIDKON_00627	LIAIEAPM_01124	ABJJGFLJ_01054	HPEJNNAH_00734	BDLNCNPA_01224	CAALFOIN_01754	BDMBNIHE_01799	OHALNIEN_00894	BBEOHCII_00622	PGKMFHKC_00570	CEHPNLDK_00380	BJHGMHFO_00275	FDPLCLKD_00544	OGMCCAIF_00383	CMGIABJI_00920	PBLCDJDF_01832	NOIEMAFJ_00411	BEJHABKI_00443	KNFFGINF_01822	HNJFIMIJ_01540	FLMJGHHK_01330	GDENKAOO_01944	KDEDJMLP_02215	GEGBDKOP_00868	AFHMEFJF_01532	CNEHPOEB_00963	CKOKFPAK_01287	FCAAFAHO_00471	AKBLAMMA_03178	ONHEGFJF_00054	CHIFNPHK_02156
dps1		DNA protection during starvation protein 1	46	46	1	180	2766				425	449	448	HFMNANMC_01634	BBNGAGFF_00924	NBLABIBC_00923	HHKPMNBD_00135	EDPAAIAM_01569	AJCIDKON_00618	LIAIEAPM_01348	ABJJGFLJ_01063	HPEJNNAH_00743	BDLNCNPA_01215	CAALFOIN_01745	BDMBNIHE_01790	OHALNIEN_00903	BBEOHCII_00613	PGKMFHKC_00561	CEHPNLDK_00371	BJHGMHFO_00266	FDPLCLKD_00535	OGMCCAIF_00374	CMGIABJI_00911	PBLCDJDF_01841	NOIEMAFJ_00420	BEJHABKI_00434	KNFFGINF_01831	HNJFIMIJ_01549	FLMJGHHK_01339	GDENKAOO_01953	KDEDJMLP_02224	GEGBDKOP_00859	AFHMEFJF_01541	CNEHPOEB_00972	CKOKFPAK_01296	FCAAFAHO_00462	AKBLAMMA_03163	ONHEGFJF_00042	CHIFNPHK_02147
accD		Acetyl-coenzyme A carboxylase carboxyl transferase subunit beta	46	46	1	180	2780				917	920	917	HFMNANMC_01644	BBNGAGFF_00914	NBLABIBC_00934	HHKPMNBD_00125	EDPAAIAM_01579	AJCIDKON_00608	LIAIEAPM_00940	ABJJGFLJ_01073	HPEJNNAH_01281	BDLNCNPA_01205	CAALFOIN_01735	BDMBNIHE_01780	OHALNIEN_00913	BBEOHCII_00603	PGKMFHKC_00551	CEHPNLDK_00361	BJHGMHFO_00256	FDPLCLKD_00525	OGMCCAIF_00364	CMGIABJI_00901	PBLCDJDF_01851	NOIEMAFJ_00430	BEJHABKI_00424	KNFFGINF_01841	HNJFIMIJ_01559	FLMJGHHK_01349	GDENKAOO_01963	KDEDJMLP_02234	GEGBDKOP_00849	AFHMEFJF_01551	CNEHPOEB_01672	CKOKFPAK_01306	FCAAFAHO_00452	AKBLAMMA_03151	ONHEGFJF_00029	CHIFNPHK_02137
accA		Acetyl-coenzyme A carboxylase carboxyl transferase subunit alpha	46	46	1	180	2781				908	956	954	HFMNANMC_01645	BBNGAGFF_00913	NBLABIBC_00935	HHKPMNBD_00124	EDPAAIAM_01580	AJCIDKON_00607	LIAIEAPM_00939	ABJJGFLJ_01074	HPEJNNAH_01282	BDLNCNPA_01204	CAALFOIN_01734	BDMBNIHE_01779	OHALNIEN_00914	BBEOHCII_00602	PGKMFHKC_00550	CEHPNLDK_00360	BJHGMHFO_00255	FDPLCLKD_00524	OGMCCAIF_00363	CMGIABJI_00900	PBLCDJDF_01852	NOIEMAFJ_00431	BEJHABKI_00423	KNFFGINF_01842	HNJFIMIJ_01560	FLMJGHHK_01350	GDENKAOO_01964	KDEDJMLP_02235	GEGBDKOP_00848	AFHMEFJF_01552	CNEHPOEB_01673	CKOKFPAK_01307	FCAAFAHO_00451	AKBLAMMA_03150	ONHEGFJF_00028	CHIFNPHK_02136
group_3797		hypothetical protein	46	46	1	180	2783				302	314	302	HFMNANMC_01647	BBNGAGFF_00911	NBLABIBC_00937	HHKPMNBD_00122	EDPAAIAM_01582	AJCIDKON_00605	LIAIEAPM_00937	ABJJGFLJ_01076	HPEJNNAH_01284	BDLNCNPA_01202	CAALFOIN_01732	BDMBNIHE_01777	OHALNIEN_00916	BBEOHCII_00600	PGKMFHKC_00548	CEHPNLDK_00358	BJHGMHFO_00253	FDPLCLKD_00522	OGMCCAIF_00361	CMGIABJI_00898	PBLCDJDF_01854	NOIEMAFJ_00433	BEJHABKI_00421	KNFFGINF_01844	HNJFIMIJ_01562	FLMJGHHK_01352	GDENKAOO_01966	KDEDJMLP_02237	GEGBDKOP_00846	AFHMEFJF_01554	CNEHPOEB_01675	CKOKFPAK_01309	FCAAFAHO_00449	AKBLAMMA_03148	ONHEGFJF_00026	CHIFNPHK_02134
recR		Recombination protein RecR	46	46	1	180	2784				593	593	593	HFMNANMC_01648	BBNGAGFF_00910	NBLABIBC_00938	HHKPMNBD_00121	EDPAAIAM_01583	AJCIDKON_00604	LIAIEAPM_00936	ABJJGFLJ_01077	HPEJNNAH_01285	BDLNCNPA_01201	CAALFOIN_01731	BDMBNIHE_01776	OHALNIEN_00917	BBEOHCII_00599	PGKMFHKC_00547	CEHPNLDK_00357	BJHGMHFO_00252	FDPLCLKD_00521	OGMCCAIF_00360	CMGIABJI_00897	PBLCDJDF_01855	NOIEMAFJ_00434	BEJHABKI_00420	KNFFGINF_01845	HNJFIMIJ_01563	FLMJGHHK_01353	GDENKAOO_01967	KDEDJMLP_02238	GEGBDKOP_00845	AFHMEFJF_01555	CNEHPOEB_01676	CKOKFPAK_01310	FCAAFAHO_00448	AKBLAMMA_03147	ONHEGFJF_00025	CHIFNPHK_02133
opuBA_2		Choline transport ATP-binding protein OpuBA	46	46	1	180	2788				776	776	776	HFMNANMC_01651	BBNGAGFF_00907	NBLABIBC_00941	HHKPMNBD_00118	EDPAAIAM_01586	AJCIDKON_00601	LIAIEAPM_00933	ABJJGFLJ_01080	HPEJNNAH_01288	BDLNCNPA_01198	CAALFOIN_01728	BDMBNIHE_01773	OHALNIEN_00920	BBEOHCII_00596	PGKMFHKC_00544	CEHPNLDK_00354	BJHGMHFO_00249	FDPLCLKD_00518	OGMCCAIF_00357	CMGIABJI_00894	PBLCDJDF_01858	NOIEMAFJ_00437	BEJHABKI_00417	KNFFGINF_01848	HNJFIMIJ_01566	FLMJGHHK_01356	GDENKAOO_01970	KDEDJMLP_02241	GEGBDKOP_00842	AFHMEFJF_01558	CNEHPOEB_01679	CKOKFPAK_01313	FCAAFAHO_00445	AKBLAMMA_03144	ONHEGFJF_00022	CHIFNPHK_02130
group_3800		hypothetical protein	46	46	1	180	2789				569	842	836	HFMNANMC_01652	BBNGAGFF_00906	NBLABIBC_00942	HHKPMNBD_00117	EDPAAIAM_01587	AJCIDKON_02054	LIAIEAPM_00932	ABJJGFLJ_01081	HPEJNNAH_01289	BDLNCNPA_01197	CAALFOIN_01727	BDMBNIHE_01772	OHALNIEN_00921	BBEOHCII_00595	PGKMFHKC_00543	CEHPNLDK_00353	BJHGMHFO_00248	FDPLCLKD_00517	OGMCCAIF_00356	CMGIABJI_00893	PBLCDJDF_01859	NOIEMAFJ_00438	BEJHABKI_00416	KNFFGINF_01849	HNJFIMIJ_01567	FLMJGHHK_01357	GDENKAOO_01971	KDEDJMLP_02242	GEGBDKOP_00841	AFHMEFJF_01559	CNEHPOEB_01680	CKOKFPAK_01314	FCAAFAHO_00444	AKBLAMMA_03143	ONHEGFJF_00021	CHIFNPHK_02129
yvdT		putative HTH-type transcriptional regulator YvdT	46	46	1	180	5242				596	596	596	HFMNANMC_01667	BBNGAGFF_01448	NBLABIBC_01447	HHKPMNBD_00269	EDPAAIAM_00667	AJCIDKON_00645	LIAIEAPM_01902	ABJJGFLJ_00710	HPEJNNAH_00865	BDLNCNPA_00287	CAALFOIN_01170	BDMBNIHE_00325	OHALNIEN_01216	BBEOHCII_01156	PGKMFHKC_01298	CEHPNLDK_01074	BJHGMHFO_00901	FDPLCLKD_01049	OGMCCAIF_00804	CMGIABJI_00756	PBLCDJDF_00237	NOIEMAFJ_01906	BEJHABKI_00572	KNFFGINF_00304	HNJFIMIJ_00578	FLMJGHHK_00580	GDENKAOO_00893	KDEDJMLP_01308	GEGBDKOP_02292	AFHMEFJF_00764	CNEHPOEB_00940	CKOKFPAK_02291	FCAAFAHO_01235	AKBLAMMA_01847	ONHEGFJF_00649	CHIFNPHK_01136
gltP_1		Proton/glutamate-aspartate symporter	46	46	1	180	5251				1139	1220	1216	HFMNANMC_01673	BBNGAGFF_01455	NBLABIBC_01453	HHKPMNBD_00275	EDPAAIAM_00660	AJCIDKON_00651	LIAIEAPM_01681	ABJJGFLJ_00703	HPEJNNAH_00871	BDLNCNPA_00280	CAALFOIN_01176	BDMBNIHE_00317	OHALNIEN_01222	BBEOHCII_01150	PGKMFHKC_01292	CEHPNLDK_01068	BJHGMHFO_00908	FDPLCLKD_01043	OGMCCAIF_00797	CMGIABJI_00750	PBLCDJDF_00231	NOIEMAFJ_01900	BEJHABKI_00579	KNFFGINF_00310	HNJFIMIJ_00571	FLMJGHHK_00587	GDENKAOO_00887	KDEDJMLP_01301	GEGBDKOP_02299	AFHMEFJF_00770	CNEHPOEB_00946	CKOKFPAK_02284	FCAAFAHO_01229	AKBLAMMA_01838	ONHEGFJF_00659	CHIFNPHK_01142
yknY_2		putative ABC transporter ATP-binding protein YknY	46	46	1	180	5257				659	674	673	HFMNANMC_01679	BBNGAGFF_01461	NBLABIBC_01459	HHKPMNBD_00281	EDPAAIAM_00654	AJCIDKON_00657	LIAIEAPM_01687	ABJJGFLJ_00697	HPEJNNAH_00877	BDLNCNPA_00274	CAALFOIN_01182	BDMBNIHE_00311	OHALNIEN_01228	BBEOHCII_01144	PGKMFHKC_01286	CEHPNLDK_01062	BJHGMHFO_00914	FDPLCLKD_01037	OGMCCAIF_00791	CMGIABJI_00744	PBLCDJDF_00225	NOIEMAFJ_01894	BEJHABKI_00585	KNFFGINF_00316	HNJFIMIJ_00565	FLMJGHHK_00593	GDENKAOO_00881	KDEDJMLP_01295	GEGBDKOP_02305	AFHMEFJF_01960	CNEHPOEB_01041	CKOKFPAK_02278	FCAAFAHO_01223	AKBLAMMA_01832	ONHEGFJF_00665	CHIFNPHK_01148
group_3806		hypothetical protein	46	46	1	180	5258				404	419	418	HFMNANMC_01680	BBNGAGFF_01462	NBLABIBC_01460	HHKPMNBD_00282	EDPAAIAM_00653	AJCIDKON_00658	LIAIEAPM_01688	ABJJGFLJ_00696	HPEJNNAH_00878	BDLNCNPA_00273	CAALFOIN_01183	BDMBNIHE_00310	OHALNIEN_01229	BBEOHCII_01143	PGKMFHKC_01285	CEHPNLDK_01061	BJHGMHFO_00915	FDPLCLKD_01036	OGMCCAIF_00790	CMGIABJI_00743	PBLCDJDF_00224	NOIEMAFJ_01893	BEJHABKI_00586	KNFFGINF_00317	HNJFIMIJ_00564	FLMJGHHK_00594	GDENKAOO_00880	KDEDJMLP_01294	GEGBDKOP_02306	AFHMEFJF_01959	CNEHPOEB_01040	CKOKFPAK_02277	FCAAFAHO_01222	AKBLAMMA_01831	ONHEGFJF_00666	CHIFNPHK_01149
group_3807		hypothetical protein	46	46	1	180	5259				440	464	440	HFMNANMC_01681	BBNGAGFF_01463	NBLABIBC_01461	HHKPMNBD_00283	EDPAAIAM_00652	AJCIDKON_00659	LIAIEAPM_01689	ABJJGFLJ_00695	HPEJNNAH_00879	BDLNCNPA_00272	CAALFOIN_01184	BDMBNIHE_00309	OHALNIEN_01230	BBEOHCII_01142	PGKMFHKC_01284	CEHPNLDK_01060	BJHGMHFO_00916	FDPLCLKD_01035	OGMCCAIF_00789	CMGIABJI_00742	PBLCDJDF_00223	NOIEMAFJ_01892	BEJHABKI_00587	KNFFGINF_00318	HNJFIMIJ_00563	FLMJGHHK_00595	GDENKAOO_00879	KDEDJMLP_01293	GEGBDKOP_02307	AFHMEFJF_01958	CNEHPOEB_01039	CKOKFPAK_02276	FCAAFAHO_01221	AKBLAMMA_01830	ONHEGFJF_00667	CHIFNPHK_01150
mhqN		Putative NAD(P)H nitroreductase MhqN	46	46	1	180	5039				389	512	509	HFMNANMC_01695	BBNGAGFF_01477	NBLABIBC_01476	HHKPMNBD_00297	EDPAAIAM_00966	AJCIDKON_02121	LIAIEAPM_02188	ABJJGFLJ_01193	HPEJNNAH_01883	BDLNCNPA_00376	CAALFOIN_01198	BDMBNIHE_00301	OHALNIEN_01244	BBEOHCII_01128	PGKMFHKC_01270	CEHPNLDK_01046	BJHGMHFO_00930	FDPLCLKD_01021	OGMCCAIF_00775	CMGIABJI_00728	PBLCDJDF_00215	NOIEMAFJ_01878	BEJHABKI_00601	KNFFGINF_00332	HNJFIMIJ_00967	FLMJGHHK_01005	GDENKAOO_00866	KDEDJMLP_01279	GEGBDKOP_00511	AFHMEFJF_00882	CNEHPOEB_01846	CKOKFPAK_01641	FCAAFAHO_01207	AKBLAMMA_01810	ONHEGFJF_00676	CHIFNPHK_01164
group_3809		hypothetical protein	46	46	1	180	5010				689	689	689	HFMNANMC_01715	BBNGAGFF_01497	NBLABIBC_01496	HHKPMNBD_00317	EDPAAIAM_00986	AJCIDKON_00857	LIAIEAPM_01651	ABJJGFLJ_01173	HPEJNNAH_00540	BDLNCNPA_01645	CAALFOIN_01905	BDMBNIHE_00281	OHALNIEN_01264	BBEOHCII_01108	PGKMFHKC_01250	CEHPNLDK_01026	BJHGMHFO_00950	FDPLCLKD_01001	OGMCCAIF_00755	CMGIABJI_00708	PBLCDJDF_00195	NOIEMAFJ_01858	BEJHABKI_00621	KNFFGINF_00352	HNJFIMIJ_00987	FLMJGHHK_00985	GDENKAOO_00846	KDEDJMLP_01259	GEGBDKOP_00491	AFHMEFJF_00902	CNEHPOEB_00395	CKOKFPAK_01661	FCAAFAHO_01187	AKBLAMMA_01771	ONHEGFJF_00704	CHIFNPHK_01184
cutC		Copper homeostasis protein CutC	46	46	1	180	6789				617	617	617	HFMNANMC_01734	BBNGAGFF_01786	NBLABIBC_00240	HHKPMNBD_01621	EDPAAIAM_00319	AJCIDKON_00599	LIAIEAPM_01197	ABJJGFLJ_01554	HPEJNNAH_00494	BDLNCNPA_01277	CAALFOIN_00002	BDMBNIHE_01091	OHALNIEN_01864	BBEOHCII_01872	PGKMFHKC_01593	CEHPNLDK_01742	BJHGMHFO_00800	FDPLCLKD_01711	OGMCCAIF_01853	CMGIABJI_01674	PBLCDJDF_00634	NOIEMAFJ_00943	BEJHABKI_01095	KNFFGINF_00923	HNJFIMIJ_00220	FLMJGHHK_00188	GDENKAOO_01286	KDEDJMLP_00886	GEGBDKOP_01778	AFHMEFJF_00328	CNEHPOEB_01303	CKOKFPAK_00394	FCAAFAHO_02187	AKBLAMMA_00003	ONHEGFJF_01515	CHIFNPHK_00860
pflA		Pyruvate formate-lyase 1-activating enzyme	46	46	1	180	6794				563	725	721	HFMNANMC_01736	BBNGAGFF_01784	NBLABIBC_00242	HHKPMNBD_01623	EDPAAIAM_00321	AJCIDKON_01304	LIAIEAPM_01195	ABJJGFLJ_01552	HPEJNNAH_00492	BDLNCNPA_01275	CAALFOIN_00004	BDMBNIHE_01089	OHALNIEN_01866	BBEOHCII_01870	PGKMFHKC_01591	CEHPNLDK_01740	BJHGMHFO_00798	FDPLCLKD_01709	OGMCCAIF_01855	CMGIABJI_01672	PBLCDJDF_00636	NOIEMAFJ_00945	BEJHABKI_01093	KNFFGINF_00921	HNJFIMIJ_00222	FLMJGHHK_00186	GDENKAOO_01284	KDEDJMLP_00884	GEGBDKOP_01776	AFHMEFJF_00326	CNEHPOEB_01301	CKOKFPAK_00396	FCAAFAHO_02185	AKBLAMMA_00005	ONHEGFJF_01517	CHIFNPHK_00858
group_3813		hypothetical protein	46	46	1	180	6831				764	764	764	HFMNANMC_01743	BBNGAGFF_01777	NBLABIBC_00249	HHKPMNBD_01630	EDPAAIAM_00328	AJCIDKON_01297	LIAIEAPM_01188	ABJJGFLJ_01545	HPEJNNAH_00485	BDLNCNPA_01268	CAALFOIN_00011	BDMBNIHE_01082	OHALNIEN_01873	BBEOHCII_01863	PGKMFHKC_01532	CEHPNLDK_01733	BJHGMHFO_00791	FDPLCLKD_01702	OGMCCAIF_01862	CMGIABJI_01665	PBLCDJDF_00643	NOIEMAFJ_00952	BEJHABKI_01086	KNFFGINF_00914	HNJFIMIJ_00229	FLMJGHHK_00179	GDENKAOO_01277	KDEDJMLP_00877	GEGBDKOP_01768	AFHMEFJF_00319	CNEHPOEB_01294	CKOKFPAK_00403	FCAAFAHO_02178	AKBLAMMA_00015	ONHEGFJF_01524	CHIFNPHK_00851
pgpA		Phosphatidylglycerophosphatase A	46	46	1	180	6846				236	503	497	HFMNANMC_01753	BBNGAGFF_01767	NBLABIBC_00259	HHKPMNBD_01640	EDPAAIAM_00338	AJCIDKON_01287	LIAIEAPM_01225	ABJJGFLJ_01535	HPEJNNAH_00038	BDLNCNPA_01258	CAALFOIN_00021	BDMBNIHE_01072	OHALNIEN_01883	BBEOHCII_01853	PGKMFHKC_01522	CEHPNLDK_01723	BJHGMHFO_00781	FDPLCLKD_01692	OGMCCAIF_01872	CMGIABJI_01655	PBLCDJDF_00653	NOIEMAFJ_00962	BEJHABKI_01076	KNFFGINF_00904	HNJFIMIJ_00239	FLMJGHHK_00169	GDENKAOO_01267	KDEDJMLP_00867	GEGBDKOP_01758	AFHMEFJF_00309	CNEHPOEB_01284	CKOKFPAK_00413	FCAAFAHO_02168	AKBLAMMA_00032	ONHEGFJF_01540	CHIFNPHK_00841
fabZ		3-hydroxyacyl-[acyl-carrier-protein] dehydratase FabZ	46	46	1	180	4069				425	425	425	HFMNANMC_01779	BBNGAGFF_01065	NBLABIBC_01176	HHKPMNBD_00512	EDPAAIAM_00180	AJCIDKON_01106	LIAIEAPM_01367	ABJJGFLJ_01980	HPEJNNAH_00943	BDLNCNPA_00438	CAALFOIN_00568	BDMBNIHE_01502	OHALNIEN_02034	BBEOHCII_02131	PGKMFHKC_02123	CEHPNLDK_01833	BJHGMHFO_01179	FDPLCLKD_01801	OGMCCAIF_00545	CMGIABJI_02043	PBLCDJDF_01043	NOIEMAFJ_01187	BEJHABKI_01202	KNFFGINF_01034	HNJFIMIJ_00204	FLMJGHHK_00092	GDENKAOO_00582	KDEDJMLP_01048	GEGBDKOP_00181	AFHMEFJF_01147	CNEHPOEB_01275	CKOKFPAK_01969	FCAAFAHO_02277	AKBLAMMA_01150	ONHEGFJF_00980	CHIFNPHK_01389
lpxA		Acyl-[acyl-carrier-protein]--UDP-N-acetylglucosamine O-acyltransferase	46	46	1	180	4070				773	773	773	HFMNANMC_01780	BBNGAGFF_01064	NBLABIBC_01177	HHKPMNBD_00511	EDPAAIAM_00179	AJCIDKON_01107	LIAIEAPM_01368	ABJJGFLJ_01979	HPEJNNAH_00944	BDLNCNPA_00437	CAALFOIN_00567	BDMBNIHE_01501	OHALNIEN_02033	BBEOHCII_02130	PGKMFHKC_02122	CEHPNLDK_01832	BJHGMHFO_01180	FDPLCLKD_01800	OGMCCAIF_00546	CMGIABJI_02042	PBLCDJDF_01044	NOIEMAFJ_01186	BEJHABKI_01203	KNFFGINF_01035	HNJFIMIJ_00203	FLMJGHHK_00091	GDENKAOO_00583	KDEDJMLP_01049	GEGBDKOP_00182	AFHMEFJF_01148	CNEHPOEB_01274	CKOKFPAK_01968	FCAAFAHO_02276	AKBLAMMA_01151	ONHEGFJF_00979	CHIFNPHK_01388
group_3822		Putative multidrug export ATP-binding/permease protein	46	46	1	180	4075				1532	1769	1763	HFMNANMC_01783	BBNGAGFF_01061	NBLABIBC_01181	HHKPMNBD_00508	EDPAAIAM_00176	AJCIDKON_01110	LIAIEAPM_01371	ABJJGFLJ_01976	HPEJNNAH_00948	BDLNCNPA_00434	CAALFOIN_00564	BDMBNIHE_01498	OHALNIEN_02030	BBEOHCII_02127	PGKMFHKC_02119	CEHPNLDK_01829	BJHGMHFO_01183	FDPLCLKD_01797	OGMCCAIF_00549	CMGIABJI_02039	PBLCDJDF_01047	NOIEMAFJ_01183	BEJHABKI_01206	KNFFGINF_01038	HNJFIMIJ_00200	FLMJGHHK_00088	GDENKAOO_00586	KDEDJMLP_01052	GEGBDKOP_00185	AFHMEFJF_01151	CNEHPOEB_01271	CKOKFPAK_01965	FCAAFAHO_02273	AKBLAMMA_01156	ONHEGFJF_00976	CHIFNPHK_01385
group_3823		hypothetical protein	46	46	1	180	4103				650	878	873	HFMNANMC_01800	BBNGAGFF_01045	NBLABIBC_01198	HHKPMNBD_00492	EDPAAIAM_00709	AJCIDKON_00773	LIAIEAPM_01234	ABJJGFLJ_00752	HPEJNNAH_00685	BDLNCNPA_01146	CAALFOIN_00548	BDMBNIHE_01482	OHALNIEN_02014	BBEOHCII_02110	PGKMFHKC_02101	CEHPNLDK_01812	BJHGMHFO_01199	FDPLCLKD_01780	OGMCCAIF_00565	CMGIABJI_02022	PBLCDJDF_00001	NOIEMAFJ_01166	BEJHABKI_01222	KNFFGINF_01055	HNJFIMIJ_00619	FLMJGHHK_00539	GDENKAOO_00602	KDEDJMLP_01068	GEGBDKOP_02249	AFHMEFJF_01168	CNEHPOEB_01699	CKOKFPAK_02333	FCAAFAHO_02256	AKBLAMMA_01177	ONHEGFJF_00955	CHIFNPHK_01368
rpmG		50S ribosomal protein L33	46	46	1	180	7450				152	158	152	HFMNANMC_01845	BBNGAGFF_00417	NBLABIBC_01850	HHKPMNBD_01236	EDPAAIAM_01185	AJCIDKON_00903	LIAIEAPM_00478	ABJJGFLJ_01113	HPEJNNAH_00516	BDLNCNPA_00234	CAALFOIN_00315	BDMBNIHE_01184	OHALNIEN_00935	BBEOHCII_01434	PGKMFHKC_01619	CEHPNLDK_01300	BJHGMHFO_01273	FDPLCLKD_01273	OGMCCAIF_01357	CMGIABJI_00224	PBLCDJDF_00793	NOIEMAFJ_01439	BEJHABKI_01493	KNFFGINF_00227	HNJFIMIJ_01218	FLMJGHHK_01094	GDENKAOO_00124	KDEDJMLP_00125	GEGBDKOP_01286	AFHMEFJF_01633	CNEHPOEB_00880	CKOKFPAK_00882	FCAAFAHO_01893	AKBLAMMA_00972	ONHEGFJF_02217	CHIFNPHK_00117
secE		Protein translocase subunit SecE	46	46	1	180	7451				182	182	182	HFMNANMC_01847	BBNGAGFF_00419	NBLABIBC_01852	HHKPMNBD_01238	EDPAAIAM_01183	AJCIDKON_00901	LIAIEAPM_00476	ABJJGFLJ_01111	HPEJNNAH_00514	BDLNCNPA_00236	CAALFOIN_00317	BDMBNIHE_01186	OHALNIEN_00937	BBEOHCII_01436	PGKMFHKC_01621	CEHPNLDK_01302	BJHGMHFO_01275	FDPLCLKD_01275	OGMCCAIF_01359	CMGIABJI_00226	PBLCDJDF_00795	NOIEMAFJ_01441	BEJHABKI_01495	KNFFGINF_00225	HNJFIMIJ_01220	FLMJGHHK_01096	GDENKAOO_00126	KDEDJMLP_00127	GEGBDKOP_01288	AFHMEFJF_01635	CNEHPOEB_00878	CKOKFPAK_00880	FCAAFAHO_01895	AKBLAMMA_00970	ONHEGFJF_02215	CHIFNPHK_00119
nusG		Transcription termination/antitermination protein NusG	46	46	1	180	7452				584	584	584	HFMNANMC_01848	BBNGAGFF_00420	NBLABIBC_01853	HHKPMNBD_01239	EDPAAIAM_01182	AJCIDKON_00900	LIAIEAPM_00475	ABJJGFLJ_01110	HPEJNNAH_00513	BDLNCNPA_00237	CAALFOIN_00318	BDMBNIHE_01187	OHALNIEN_00938	BBEOHCII_01437	PGKMFHKC_01622	CEHPNLDK_01303	BJHGMHFO_01276	FDPLCLKD_01276	OGMCCAIF_01360	CMGIABJI_00227	PBLCDJDF_00796	NOIEMAFJ_01442	BEJHABKI_01496	KNFFGINF_00224	HNJFIMIJ_01221	FLMJGHHK_01097	GDENKAOO_00127	KDEDJMLP_00128	GEGBDKOP_01289	AFHMEFJF_01636	CNEHPOEB_00877	CKOKFPAK_00879	FCAAFAHO_01896	AKBLAMMA_00969	ONHEGFJF_02214	CHIFNPHK_00120
rplJ		50S ribosomal protein L10	46	46	1	180	7455				512	536	512	HFMNANMC_01851	BBNGAGFF_00423	NBLABIBC_01856	HHKPMNBD_01242	EDPAAIAM_01179	AJCIDKON_00897	LIAIEAPM_00472	ABJJGFLJ_01107	HPEJNNAH_00510	BDLNCNPA_00240	CAALFOIN_00321	BDMBNIHE_01190	OHALNIEN_00941	BBEOHCII_01440	PGKMFHKC_01625	CEHPNLDK_01306	BJHGMHFO_01279	FDPLCLKD_01279	OGMCCAIF_01363	CMGIABJI_00230	PBLCDJDF_00799	NOIEMAFJ_01445	BEJHABKI_01499	KNFFGINF_00221	HNJFIMIJ_01224	FLMJGHHK_01100	GDENKAOO_00130	KDEDJMLP_00131	GEGBDKOP_01292	AFHMEFJF_01639	CNEHPOEB_00874	CKOKFPAK_00876	FCAAFAHO_01899	AKBLAMMA_00966	ONHEGFJF_02211	CHIFNPHK_00123
rplL		50S ribosomal protein L7/L12	46	46	1	180	7456				365	365	365	HFMNANMC_01852	BBNGAGFF_00424	NBLABIBC_01857	HHKPMNBD_01243	EDPAAIAM_01178	AJCIDKON_00896	LIAIEAPM_00471	ABJJGFLJ_01106	HPEJNNAH_00509	BDLNCNPA_00241	CAALFOIN_00322	BDMBNIHE_01191	OHALNIEN_00942	BBEOHCII_01441	PGKMFHKC_01626	CEHPNLDK_01307	BJHGMHFO_01280	FDPLCLKD_01280	OGMCCAIF_01364	CMGIABJI_00231	PBLCDJDF_00800	NOIEMAFJ_01446	BEJHABKI_01500	KNFFGINF_00220	HNJFIMIJ_01225	FLMJGHHK_01101	GDENKAOO_00131	KDEDJMLP_00132	GEGBDKOP_01293	AFHMEFJF_01640	CNEHPOEB_00873	CKOKFPAK_00875	FCAAFAHO_01900	AKBLAMMA_00965	ONHEGFJF_02210	CHIFNPHK_00124
gmk		Guanylate kinase	46	46	1	180	7460				494	563	560	HFMNANMC_01856	BBNGAGFF_00428	NBLABIBC_01861	HHKPMNBD_01247	EDPAAIAM_01174	AJCIDKON_00892	LIAIEAPM_00467	ABJJGFLJ_01102	HPEJNNAH_00399	BDLNCNPA_00245	CAALFOIN_00326	BDMBNIHE_01195	OHALNIEN_00946	BBEOHCII_01445	PGKMFHKC_01630	CEHPNLDK_01311	BJHGMHFO_01284	FDPLCLKD_01284	OGMCCAIF_01368	CMGIABJI_00235	PBLCDJDF_00804	NOIEMAFJ_01450	BEJHABKI_01504	KNFFGINF_00216	HNJFIMIJ_01229	FLMJGHHK_01105	GDENKAOO_00135	KDEDJMLP_00136	GEGBDKOP_01297	AFHMEFJF_01644	CNEHPOEB_00869	CKOKFPAK_00871	FCAAFAHO_01904	AKBLAMMA_00956	ONHEGFJF_02206	CHIFNPHK_00128
group_3835		hypothetical protein	46	46	1	180	7466				1049	1238	1233	HFMNANMC_01860	BBNGAGFF_00432	NBLABIBC_01865	HHKPMNBD_01251	EDPAAIAM_01169	AJCIDKON_00887	LIAIEAPM_01853	ABJJGFLJ_01097	HPEJNNAH_00160	BDLNCNPA_01426	CAALFOIN_00330	BDMBNIHE_01199	OHALNIEN_00950	BBEOHCII_01449	PGKMFHKC_01634	CEHPNLDK_01315	BJHGMHFO_01288	FDPLCLKD_01288	OGMCCAIF_01372	CMGIABJI_00239	PBLCDJDF_00808	NOIEMAFJ_01454	BEJHABKI_01508	KNFFGINF_00212	HNJFIMIJ_01234	FLMJGHHK_01110	GDENKAOO_00139	KDEDJMLP_00140	GEGBDKOP_01302	AFHMEFJF_01648	CNEHPOEB_00865	CKOKFPAK_00866	FCAAFAHO_01908	AKBLAMMA_00950	ONHEGFJF_02202	CHIFNPHK_00132
group_3836		hypothetical protein	46	46	1	180	7471				329	329	329	HFMNANMC_01864	BBNGAGFF_00436	NBLABIBC_01869	HHKPMNBD_01255	EDPAAIAM_01165	AJCIDKON_00883	LIAIEAPM_01857	ABJJGFLJ_01093	HPEJNNAH_00156	BDLNCNPA_01430	CAALFOIN_00334	BDMBNIHE_01203	OHALNIEN_00954	BBEOHCII_01453	PGKMFHKC_01638	CEHPNLDK_01319	BJHGMHFO_01292	FDPLCLKD_01292	OGMCCAIF_01376	CMGIABJI_00243	PBLCDJDF_00812	NOIEMAFJ_01458	BEJHABKI_01512	KNFFGINF_00208	HNJFIMIJ_01238	FLMJGHHK_01114	GDENKAOO_00143	KDEDJMLP_00144	GEGBDKOP_01306	AFHMEFJF_01027	CNEHPOEB_00861	CKOKFPAK_00862	FCAAFAHO_01912	AKBLAMMA_00946	ONHEGFJF_02198	CHIFNPHK_00136
dus		putative tRNA-dihydrouridine synthase	46	46	1	180	7534				935	968	967	HFMNANMC_01869	BBNGAGFF_00441	NBLABIBC_01874	HHKPMNBD_01260	EDPAAIAM_01010	AJCIDKON_01645	LIAIEAPM_01920	ABJJGFLJ_01358	HPEJNNAH_00280	BDLNCNPA_00669	CAALFOIN_00339	BDMBNIHE_01206	OHALNIEN_01720	BBEOHCII_01458	PGKMFHKC_01643	CEHPNLDK_01324	BJHGMHFO_01297	FDPLCLKD_01297	OGMCCAIF_01381	CMGIABJI_00248	PBLCDJDF_00828	NOIEMAFJ_01463	BEJHABKI_01517	KNFFGINF_00203	HNJFIMIJ_00893	FLMJGHHK_00824	GDENKAOO_00160	KDEDJMLP_00149	GEGBDKOP_01324	AFHMEFJF_01032	CNEHPOEB_00529	CKOKFPAK_00844	FCAAFAHO_01917	AKBLAMMA_00917	ONHEGFJF_02178	CHIFNPHK_00141
group_3840		hypothetical protein	46	46	1	180	7547				1076	1076	1076	HFMNANMC_01880	BBNGAGFF_00452	NBLABIBC_01885	HHKPMNBD_01271	EDPAAIAM_01021	AJCIDKON_01634	LIAIEAPM_00578	ABJJGFLJ_01369	HPEJNNAH_00291	BDLNCNPA_00680	CAALFOIN_00350	BDMBNIHE_01217	OHALNIEN_01709	BBEOHCII_01469	PGKMFHKC_01654	CEHPNLDK_01336	BJHGMHFO_01308	FDPLCLKD_01308	OGMCCAIF_01392	CMGIABJI_00259	PBLCDJDF_00839	NOIEMAFJ_01474	BEJHABKI_01528	KNFFGINF_00192	HNJFIMIJ_00882	FLMJGHHK_00835	GDENKAOO_00171	KDEDJMLP_00160	GEGBDKOP_01335	AFHMEFJF_01043	CNEHPOEB_00518	CKOKFPAK_00833	FCAAFAHO_01928	AKBLAMMA_00902	ONHEGFJF_02165	CHIFNPHK_00152
dut		Deoxyuridine 5'-triphosphate nucleotidohydrolase	46	46	1	180	7550				440	440	440	HFMNANMC_01883	BBNGAGFF_00455	NBLABIBC_01888	HHKPMNBD_01274	EDPAAIAM_01024	AJCIDKON_01631	LIAIEAPM_00581	ABJJGFLJ_01372	HPEJNNAH_00294	BDLNCNPA_00683	CAALFOIN_00353	BDMBNIHE_01220	OHALNIEN_01706	BBEOHCII_01472	PGKMFHKC_01657	CEHPNLDK_01339	BJHGMHFO_01311	FDPLCLKD_01311	OGMCCAIF_01395	CMGIABJI_00262	PBLCDJDF_00842	NOIEMAFJ_01477	BEJHABKI_01531	KNFFGINF_00189	HNJFIMIJ_00879	FLMJGHHK_00838	GDENKAOO_00174	KDEDJMLP_00163	GEGBDKOP_01338	AFHMEFJF_01046	CNEHPOEB_00515	CKOKFPAK_00830	FCAAFAHO_01931	AKBLAMMA_00897	ONHEGFJF_02161	CHIFNPHK_00155
argH		Argininosuccinate lyase	46	46	1	180	7558				1364	1367	1366	HFMNANMC_01889	BBNGAGFF_00461	NBLABIBC_01894	HHKPMNBD_01280	EDPAAIAM_01030	AJCIDKON_01625	LIAIEAPM_00587	ABJJGFLJ_01378	HPEJNNAH_00300	BDLNCNPA_00689	CAALFOIN_00359	BDMBNIHE_01226	OHALNIEN_01700	BBEOHCII_01478	PGKMFHKC_01663	CEHPNLDK_01345	BJHGMHFO_01317	FDPLCLKD_01317	OGMCCAIF_01401	CMGIABJI_01954	PBLCDJDF_00848	NOIEMAFJ_01483	BEJHABKI_01537	KNFFGINF_00183	HNJFIMIJ_00873	FLMJGHHK_00844	GDENKAOO_00180	KDEDJMLP_00169	GEGBDKOP_01344	AFHMEFJF_01052	CNEHPOEB_00509	CKOKFPAK_00824	FCAAFAHO_01937	AKBLAMMA_00889	ONHEGFJF_02154	CHIFNPHK_00161
splB		Spore photoproduct lyase	46	46	1	180	7596				959	1010	1008	HFMNANMC_01899	BBNGAGFF_00470	NBLABIBC_01904	HHKPMNBD_01289	EDPAAIAM_01039	AJCIDKON_01616	LIAIEAPM_00596	ABJJGFLJ_01387	HPEJNNAH_00309	BDLNCNPA_00698	CAALFOIN_00368	BDMBNIHE_01235	OHALNIEN_01691	BBEOHCII_01488	PGKMFHKC_01673	CEHPNLDK_01355	BJHGMHFO_01326	FDPLCLKD_01327	OGMCCAIF_01410	CMGIABJI_01944	PBLCDJDF_00857	NOIEMAFJ_01492	BEJHABKI_01546	KNFFGINF_00173	HNJFIMIJ_00864	FLMJGHHK_00853	GDENKAOO_00189	KDEDJMLP_00203	GEGBDKOP_01353	AFHMEFJF_01062	CNEHPOEB_00500	CKOKFPAK_00815	FCAAFAHO_01947	AKBLAMMA_00877	ONHEGFJF_02144	CHIFNPHK_00171
rplS		50S ribosomal protein L19	46	46	1	180	7638				350	434	353	HFMNANMC_01911	BBNGAGFF_00482	NBLABIBC_01917	HHKPMNBD_01305	EDPAAIAM_01052	AJCIDKON_00163	LIAIEAPM_00609	ABJJGFLJ_01400	HPEJNNAH_01433	BDLNCNPA_00711	CAALFOIN_00378	BDMBNIHE_01766	OHALNIEN_01679	BBEOHCII_01500	PGKMFHKC_01685	CEHPNLDK_01367	BJHGMHFO_01338	FDPLCLKD_01339	OGMCCAIF_01422	CMGIABJI_01932	PBLCDJDF_00869	NOIEMAFJ_01504	BEJHABKI_01558	KNFFGINF_00161	HNJFIMIJ_00851	FLMJGHHK_00866	GDENKAOO_00200	KDEDJMLP_00215	GEGBDKOP_01366	AFHMEFJF_01332	CNEHPOEB_00487	CKOKFPAK_00802	FCAAFAHO_01959	AKBLAMMA_00861	ONHEGFJF_02128	CHIFNPHK_00183
lepB		Signal peptidase I	46	46	1	180	7639				929	947	946	HFMNANMC_01912	BBNGAGFF_00483	NBLABIBC_01918	HHKPMNBD_01306	EDPAAIAM_00491	AJCIDKON_00162	LIAIEAPM_00610	ABJJGFLJ_00189	HPEJNNAH_01434	BDLNCNPA_00712	CAALFOIN_00379	BDMBNIHE_01765	OHALNIEN_01678	BBEOHCII_01501	PGKMFHKC_01686	CEHPNLDK_01368	BJHGMHFO_01339	FDPLCLKD_01340	OGMCCAIF_01423	CMGIABJI_01931	PBLCDJDF_00870	NOIEMAFJ_01505	BEJHABKI_01559	KNFFGINF_00160	HNJFIMIJ_00395	FLMJGHHK_00283	GDENKAOO_00201	KDEDJMLP_00216	GEGBDKOP_01369	AFHMEFJF_01331	CNEHPOEB_00486	CKOKFPAK_00800	FCAAFAHO_01960	AKBLAMMA_00860	ONHEGFJF_02127	CHIFNPHK_00184
desVI		dTDP-3-amino-3,4,6-trideoxy-alpha-D-glucopyranose	46	46	1	180	7645				716	716	716	HFMNANMC_01917	BBNGAGFF_00488	NBLABIBC_01923	HHKPMNBD_01311	EDPAAIAM_00486	AJCIDKON_00157	LIAIEAPM_00618	ABJJGFLJ_00194	HPEJNNAH_01439	BDLNCNPA_00717	CAALFOIN_00384	BDMBNIHE_01760	OHALNIEN_01673	BBEOHCII_01506	PGKMFHKC_01691	CEHPNLDK_01373	BJHGMHFO_01344	FDPLCLKD_01345	OGMCCAIF_01428	CMGIABJI_01926	PBLCDJDF_00875	NOIEMAFJ_01510	BEJHABKI_01564	KNFFGINF_00155	HNJFIMIJ_00400	FLMJGHHK_00288	GDENKAOO_00206	KDEDJMLP_00221	GEGBDKOP_01374	AFHMEFJF_01326	CNEHPOEB_00481	CKOKFPAK_00795	FCAAFAHO_01965	AKBLAMMA_00852	ONHEGFJF_02122	CHIFNPHK_00189
atpF		ATP synthase subunit b, sodium ion specific	46	46	1	180	7651				506	506	506	HFMNANMC_01922	BBNGAGFF_00493	NBLABIBC_01929	HHKPMNBD_01316	EDPAAIAM_00481	AJCIDKON_00152	LIAIEAPM_00623	ABJJGFLJ_00199	HPEJNNAH_01444	BDLNCNPA_00722	CAALFOIN_00389	BDMBNIHE_01755	OHALNIEN_01668	BBEOHCII_01511	PGKMFHKC_01696	CEHPNLDK_01378	BJHGMHFO_01349	FDPLCLKD_01350	OGMCCAIF_01433	CMGIABJI_01921	PBLCDJDF_00880	NOIEMAFJ_01515	BEJHABKI_01569	KNFFGINF_00150	HNJFIMIJ_00405	FLMJGHHK_00293	GDENKAOO_00211	KDEDJMLP_00226	GEGBDKOP_01379	AFHMEFJF_01321	CNEHPOEB_00476	CKOKFPAK_00790	FCAAFAHO_01970	AKBLAMMA_00847	ONHEGFJF_02117	CHIFNPHK_00194
atpA		ATP synthase subunit alpha, sodium ion specific	46	46	1	180	7654				1406	1505	1502	HFMNANMC_01924	BBNGAGFF_00495	NBLABIBC_01931	HHKPMNBD_01318	EDPAAIAM_00479	AJCIDKON_00150	LIAIEAPM_00625	ABJJGFLJ_00201	HPEJNNAH_00072	BDLNCNPA_00724	CAALFOIN_00391	BDMBNIHE_01753	OHALNIEN_01666	BBEOHCII_01513	PGKMFHKC_01698	CEHPNLDK_01380	BJHGMHFO_01351	FDPLCLKD_01352	OGMCCAIF_01435	CMGIABJI_01919	PBLCDJDF_00882	NOIEMAFJ_01517	BEJHABKI_01571	KNFFGINF_00148	HNJFIMIJ_00407	FLMJGHHK_00295	GDENKAOO_00213	KDEDJMLP_00228	GEGBDKOP_01381	AFHMEFJF_01319	CNEHPOEB_00474	CKOKFPAK_00788	FCAAFAHO_01972	AKBLAMMA_00845	ONHEGFJF_02115	CHIFNPHK_00196
group_3852		hypothetical protein	46	46	1	180	7658				425	425	425	HFMNANMC_01928	BBNGAGFF_00499	NBLABIBC_01935	HHKPMNBD_01322	EDPAAIAM_00475	AJCIDKON_00146	LIAIEAPM_00629	ABJJGFLJ_00205	HPEJNNAH_00068	BDLNCNPA_00728	CAALFOIN_00395	BDMBNIHE_01749	OHALNIEN_01662	BBEOHCII_01517	PGKMFHKC_01702	CEHPNLDK_01384	BJHGMHFO_01355	FDPLCLKD_01356	OGMCCAIF_01439	CMGIABJI_01915	PBLCDJDF_00886	NOIEMAFJ_01521	BEJHABKI_01575	KNFFGINF_00144	HNJFIMIJ_00411	FLMJGHHK_00299	GDENKAOO_00217	KDEDJMLP_00232	GEGBDKOP_01385	AFHMEFJF_01315	CNEHPOEB_00470	CKOKFPAK_00784	FCAAFAHO_01976	AKBLAMMA_00841	ONHEGFJF_02110	CHIFNPHK_00200
yfiC		tRNA1(Val) (adenine(37)-N6)-methyltransferase	46	46	1	180	6891				680	752	750	HFMNANMC_01969	BBNGAGFF_01735	NBLABIBC_00291	HHKPMNBD_01671	EDPAAIAM_01907	AJCIDKON_02092	LIAIEAPM_01998	ABJJGFLJ_01843	HPEJNNAH_00843	BDLNCNPA_01626	CAALFOIN_00052	BDMBNIHE_01041	OHALNIEN_01914	BBEOHCII_01822	PGKMFHKC_01491	CEHPNLDK_01692	BJHGMHFO_00750	FDPLCLKD_01661	OGMCCAIF_01903	CMGIABJI_01624	PBLCDJDF_00684	NOIEMAFJ_00995	BEJHABKI_01045	KNFFGINF_00872	HNJFIMIJ_00005	FLMJGHHK_01890	GDENKAOO_01236	KDEDJMLP_00836	GEGBDKOP_01919	AFHMEFJF_00278	CNEHPOEB_01004	CKOKFPAK_00254	FCAAFAHO_02137	AKBLAMMA_00087	ONHEGFJF_01580	CHIFNPHK_00810
group_3862		hypothetical protein	46	46	1	180	6941				1082	1118	1083	HFMNANMC_01996	BBNGAGFF_00253	NBLABIBC_00319	HHKPMNBD_01698	EDPAAIAM_00641	AJCIDKON_01385	LIAIEAPM_01468	ABJJGFLJ_01636	HPEJNNAH_00803	BDLNCNPA_00653	CAALFOIN_00083	BDMBNIHE_01575	OHALNIEN_01942	BBEOHCII_01794	PGKMFHKC_01464	CEHPNLDK_01664	BJHGMHFO_00717	FDPLCLKD_01633	OGMCCAIF_01330	CMGIABJI_01597	PBLCDJDF_00714	NOIEMAFJ_01022	BEJHABKI_01011	KNFFGINF_00844	HNJFIMIJ_00036	FLMJGHHK_00206	GDENKAOO_01208	KDEDJMLP_00801	GEGBDKOP_01886	AFHMEFJF_00337	CNEHPOEB_00706	CKOKFPAK_00287	FCAAFAHO_02109	AKBLAMMA_00127	ONHEGFJF_01617	CHIFNPHK_00782
cshA		DEAD-box ATP-dependent RNA helicase CshA	46	46	1	180	6947				1586	1619	1586	HFMNANMC_02001	BBNGAGFF_00258	NBLABIBC_00324	HHKPMNBD_01703	EDPAAIAM_00636	AJCIDKON_01390	LIAIEAPM_01473	ABJJGFLJ_01631	HPEJNNAH_00808	BDLNCNPA_00648	CAALFOIN_00088	BDMBNIHE_01570	OHALNIEN_01947	BBEOHCII_01789	PGKMFHKC_01459	CEHPNLDK_01659	BJHGMHFO_00712	FDPLCLKD_01628	OGMCCAIF_01325	CMGIABJI_01592	PBLCDJDF_00719	NOIEMAFJ_01027	BEJHABKI_01006	KNFFGINF_00839	HNJFIMIJ_00041	FLMJGHHK_00211	GDENKAOO_01203	KDEDJMLP_00796	GEGBDKOP_01881	AFHMEFJF_00342	CNEHPOEB_00701	CKOKFPAK_00292	FCAAFAHO_02104	AKBLAMMA_00136	ONHEGFJF_01625	CHIFNPHK_00777
group_3864		hypothetical protein	46	46	1	180	6950				395	461	458	HFMNANMC_02002	BBNGAGFF_00259	NBLABIBC_00325	HHKPMNBD_01704	EDPAAIAM_00635	AJCIDKON_01391	LIAIEAPM_01474	ABJJGFLJ_01630	HPEJNNAH_00809	BDLNCNPA_00647	CAALFOIN_00089	BDMBNIHE_01569	OHALNIEN_01948	BBEOHCII_01788	PGKMFHKC_01458	CEHPNLDK_01658	BJHGMHFO_00711	FDPLCLKD_01627	OGMCCAIF_01324	CMGIABJI_01591	PBLCDJDF_00720	NOIEMAFJ_01028	BEJHABKI_01005	KNFFGINF_00838	HNJFIMIJ_00042	FLMJGHHK_00212	GDENKAOO_01202	KDEDJMLP_00795	GEGBDKOP_01880	AFHMEFJF_00343	CNEHPOEB_00700	CKOKFPAK_00293	FCAAFAHO_02103	AKBLAMMA_00137	ONHEGFJF_01626	CHIFNPHK_00776
group_3865		hypothetical protein	46	46	1	180	6953				1145	1145	1145	HFMNANMC_02004	BBNGAGFF_00261	NBLABIBC_00327	HHKPMNBD_01706	EDPAAIAM_00633	AJCIDKON_01393	LIAIEAPM_01476	ABJJGFLJ_01628	HPEJNNAH_00811	BDLNCNPA_00645	CAALFOIN_00091	BDMBNIHE_01567	OHALNIEN_01950	BBEOHCII_01786	PGKMFHKC_01456	CEHPNLDK_01656	BJHGMHFO_00709	FDPLCLKD_01625	OGMCCAIF_01322	CMGIABJI_01589	PBLCDJDF_00722	NOIEMAFJ_01030	BEJHABKI_01003	KNFFGINF_00836	HNJFIMIJ_00044	FLMJGHHK_00214	GDENKAOO_01200	KDEDJMLP_00793	GEGBDKOP_01878	AFHMEFJF_00345	CNEHPOEB_00698	CKOKFPAK_00295	FCAAFAHO_02101	AKBLAMMA_00141	ONHEGFJF_01628	CHIFNPHK_00774
rpsT		30S ribosomal protein S20	46	46	1	180	6955				236	260	259	HFMNANMC_02006	BBNGAGFF_00263	NBLABIBC_00329	HHKPMNBD_01708	EDPAAIAM_00631	AJCIDKON_01395	LIAIEAPM_01478	ABJJGFLJ_01626	HPEJNNAH_00813	BDLNCNPA_00643	CAALFOIN_00093	BDMBNIHE_01565	OHALNIEN_01952	BBEOHCII_01784	PGKMFHKC_01454	CEHPNLDK_01654	BJHGMHFO_00707	FDPLCLKD_01623	OGMCCAIF_01320	CMGIABJI_01587	PBLCDJDF_00724	NOIEMAFJ_01032	BEJHABKI_01001	KNFFGINF_00834	HNJFIMIJ_00046	FLMJGHHK_00216	GDENKAOO_01198	KDEDJMLP_00791	GEGBDKOP_01876	AFHMEFJF_00347	CNEHPOEB_00696	CKOKFPAK_00297	FCAAFAHO_02099	AKBLAMMA_00143	ONHEGFJF_01630	CHIFNPHK_00772
rlmH		Ribosomal RNA large subunit methyltransferase H	46	46	1	180	6962				467	497	468	HFMNANMC_02013	BBNGAGFF_00270	NBLABIBC_00336	HHKPMNBD_00005	EDPAAIAM_00623	AJCIDKON_01402	LIAIEAPM_01485	ABJJGFLJ_01619	HPEJNNAH_00820	BDLNCNPA_00636	CAALFOIN_00100	BDMBNIHE_01558	OHALNIEN_00286	BBEOHCII_01777	PGKMFHKC_01447	CEHPNLDK_01647	BJHGMHFO_00700	FDPLCLKD_01616	OGMCCAIF_01313	CMGIABJI_01580	PBLCDJDF_00731	NOIEMAFJ_01039	BEJHABKI_00994	KNFFGINF_00827	HNJFIMIJ_00053	FLMJGHHK_00223	GDENKAOO_01191	KDEDJMLP_00784	GEGBDKOP_01868	AFHMEFJF_00354	CNEHPOEB_00689	CKOKFPAK_00305	FCAAFAHO_02092	AKBLAMMA_00153	ONHEGFJF_01637	CHIFNPHK_00765
dsbD		Thiol:disulfide interchange protein DsbD	46	46	1	180	6987				554	653	650	HFMNANMC_02026	BBNGAGFF_00283	NBLABIBC_00351	HHKPMNBD_00018	EDPAAIAM_00610	AJCIDKON_01414	LIAIEAPM_00761	ABJJGFLJ_01606	HPEJNNAH_01486	BDLNCNPA_00623	CAALFOIN_00113	BDMBNIHE_01545	OHALNIEN_00273	BBEOHCII_01764	PGKMFHKC_01434	CEHPNLDK_01634	BJHGMHFO_00687	FDPLCLKD_01603	OGMCCAIF_01300	CMGIABJI_01567	PBLCDJDF_00744	NOIEMAFJ_01052	BEJHABKI_00981	KNFFGINF_00814	HNJFIMIJ_00066	FLMJGHHK_00236	GDENKAOO_01178	KDEDJMLP_00771	GEGBDKOP_01854	AFHMEFJF_00368	CNEHPOEB_00676	CKOKFPAK_00318	FCAAFAHO_02079	AKBLAMMA_00175	ONHEGFJF_01656	CHIFNPHK_00752
group_3869		Deoxyribonuclease	46	46	1	180	6991				731	824	821	HFMNANMC_02029	BBNGAGFF_00286	NBLABIBC_00354	HHKPMNBD_00021	EDPAAIAM_00608	AJCIDKON_01417	LIAIEAPM_00763	ABJJGFLJ_01604	HPEJNNAH_01484	BDLNCNPA_00621	CAALFOIN_00116	BDMBNIHE_01542	OHALNIEN_00270	BBEOHCII_01761	PGKMFHKC_01431	CEHPNLDK_01631	BJHGMHFO_00684	FDPLCLKD_01600	OGMCCAIF_01297	CMGIABJI_01564	PBLCDJDF_00747	NOIEMAFJ_01055	BEJHABKI_00978	KNFFGINF_00811	HNJFIMIJ_00068	FLMJGHHK_00238	GDENKAOO_01175	KDEDJMLP_00768	GEGBDKOP_01852	AFHMEFJF_00371	CNEHPOEB_00674	CKOKFPAK_00320	FCAAFAHO_02076	AKBLAMMA_00182	ONHEGFJF_01660	CHIFNPHK_00749
mglB		D-galactose-binding periplasmic protein	46	46	1	180	6387				956	1016	1013	HFMNANMC_00377	BBNGAGFF_01214	NBLABIBC_00005	HHKPMNBD_01107	EDPAAIAM_01816	AJCIDKON_00511	LIAIEAPM_00130	ABJJGFLJ_00624	HPEJNNAH_01925	BDLNCNPA_00795	CAALFOIN_00858	BDMBNIHE_00953	OHALNIEN_00781	BBEOHCII_00853	PGKMFHKC_00802	CEHPNLDK_00549	BJHGMHFO_00376	FDPLCLKD_00802	OGMCCAIF_00983	CMGIABJI_01198	PBLCDJDF_01643	NOIEMAFJ_00786	BEJHABKI_01299	KNFFGINF_00047	HNJFIMIJ_01650	FLMJGHHK_01444	GDENKAOO_00303	KDEDJMLP_00321	GEGBDKOP_01474	AFHMEFJF_00077	CNEHPOEB_00081	CKOKFPAK_00695	FCAAFAHO_00901	AKBLAMMA_00636	ONHEGFJF_02011	CHIFNPHK_00371
group_3944		hypothetical protein	46	46	1	180	4128				1172	1190	1175	HFMNANMC_00500	BBNGAGFF_01649	NBLABIBC_01206	HHKPMNBD_00485	EDPAAIAM_00716	AJCIDKON_01481	LIAIEAPM_01241	ABJJGFLJ_00759	HPEJNNAH_02054	BDLNCNPA_01139	CAALFOIN_00539	BDMBNIHE_00613	OHALNIEN_02007	BBEOHCII_02103	PGKMFHKC_02094	CEHPNLDK_01804	BJHGMHFO_01206	FDPLCLKD_01773	OGMCCAIF_00572	CMGIABJI_02015	PBLCDJDF_00010	NOIEMAFJ_01159	BEJHABKI_01229	KNFFGINF_01062	HNJFIMIJ_00626	FLMJGHHK_00532	GDENKAOO_00609	KDEDJMLP_01075	GEGBDKOP_02242	AFHMEFJF_01175	CNEHPOEB_01578	CKOKFPAK_02340	FCAAFAHO_02249	AKBLAMMA_01192	ONHEGFJF_00945	CHIFNPHK_01361
trxB_2		Thioredoxin reductase	46	46	1	180	4294				926	941	926	HFMNANMC_01425	BBNGAGFF_00688	NBLABIBC_01085	HHKPMNBD_00601	EDPAAIAM_02149	AJCIDKON_01709	LIAIEAPM_01552	ABJJGFLJ_01321	HPEJNNAH_01097	BDLNCNPA_00200	CAALFOIN_01463	BDMBNIHE_01360	OHALNIEN_00194	BBEOHCII_00321	PGKMFHKC_00188	CEHPNLDK_00119	BJHGMHFO_01091	FDPLCLKD_00246	OGMCCAIF_00457	CMGIABJI_00107	PBLCDJDF_00959	NOIEMAFJ_02009	BEJHABKI_01114	KNFFGINF_01613	HNJFIMIJ_02120	FLMJGHHK_01954	GDENKAOO_00498	KDEDJMLP_00959	GEGBDKOP_01796	AFHMEFJF_00681	CNEHPOEB_01625	CKOKFPAK_00376	FCAAFAHO_00113	AKBLAMMA_02208	ONHEGFJF_01081	CHIFNPHK_01478
group_4015		putative phosphatase	46	46	1	180	6990				728	731	728	HFMNANMC_02028	BBNGAGFF_00285	NBLABIBC_00353	HHKPMNBD_00020	EDPAAIAM_00609	AJCIDKON_01416	LIAIEAPM_00762	ABJJGFLJ_01605	HPEJNNAH_01485	BDLNCNPA_00622	CAALFOIN_00115	BDMBNIHE_01543	OHALNIEN_00271	BBEOHCII_01762	PGKMFHKC_01432	CEHPNLDK_01632	BJHGMHFO_00685	FDPLCLKD_01601	OGMCCAIF_01298	CMGIABJI_01565	PBLCDJDF_00746	NOIEMAFJ_01054	BEJHABKI_00979	KNFFGINF_00812	HNJFIMIJ_00067	FLMJGHHK_00237	GDENKAOO_01176	KDEDJMLP_00769	GEGBDKOP_01853	AFHMEFJF_00370	CNEHPOEB_00675	CKOKFPAK_00319	FCAAFAHO_02077	AKBLAMMA_00181	ONHEGFJF_01659	CHIFNPHK_00750
rsxB		Electron transport complex subunit RsxB	46	46	1	180	7283				956	980	971	HFMNANMC_00736	BBNGAGFF_01259	NBLABIBC_00735	HHKPMNBD_00994	EDPAAIAM_01090	AJCIDKON_00949	LIAIEAPM_02058	ABJJGFLJ_01228	HPEJNNAH_01853	BDLNCNPA_01758	CAALFOIN_01880	BDMBNIHE_00848	OHALNIEN_00563	BBEOHCII_00589	PGKMFHKC_00537	CEHPNLDK_00347	BJHGMHFO_00126	FDPLCLKD_00511	OGMCCAIF_00193	CMGIABJI_00831	PBLCDJDF_01814	NOIEMAFJ_00935	BEJHABKI_00253	KNFFGINF_01802	HNJFIMIJ_00926	FLMJGHHK_00904	GDENKAOO_00030	KDEDJMLP_00030	GEGBDKOP_01087	AFHMEFJF_01860	CNEHPOEB_01727	CKOKFPAK_01070	FCAAFAHO_00438	AKBLAMMA_03090	ONHEGFJF_02322	CHIFNPHK_00016
efeU		Ferrous iron permease EfeU	46	46	1	180	5274				1307	1352	1312	HFMNANMC_01691	BBNGAGFF_01473	NBLABIBC_01471	HHKPMNBD_00293	EDPAAIAM_01717	AJCIDKON_00669	LIAIEAPM_02140	ABJJGFLJ_00882	HPEJNNAH_00888	BDLNCNPA_00263	CAALFOIN_01194	BDMBNIHE_00305	OHALNIEN_01240	BBEOHCII_01132	PGKMFHKC_01274	CEHPNLDK_01050	BJHGMHFO_00926	FDPLCLKD_01025	OGMCCAIF_00779	CMGIABJI_00732	PBLCDJDF_00219	NOIEMAFJ_01882	BEJHABKI_00597	KNFFGINF_00328	HNJFIMIJ_01945	FLMJGHHK_01854	GDENKAOO_00870	KDEDJMLP_01283	GEGBDKOP_02147	AFHMEFJF_01948	CNEHPOEB_01035	CKOKFPAK_00029	FCAAFAHO_01211	AKBLAMMA_01816	ONHEGFJF_00672	CHIFNPHK_01160
pta		Phosphate acetyltransferase	46	46	1	180	613				929	1019	1011	HFMNANMC_01244	BBNGAGFF_00955	NBLABIBC_01573	HHKPMNBD_00680	EDPAAIAM_01680	AJCIDKON_02228	LIAIEAPM_00421	ABJJGFLJ_00103	HPEJNNAH_01249	BDLNCNPA_02186	CAALFOIN_01047	BDMBNIHE_01308	OHALNIEN_00068	BBEOHCII_01352	PGKMFHKC_02309	CEHPNLDK_01218	BJHGMHFO_01493	FDPLCLKD_01187	OGMCCAIF_01783	CMGIABJI_01321	PBLCDJDF_01121	NOIEMAFJ_01355	BEJHABKI_01783	KNFFGINF_00959	HNJFIMIJ_01518	FLMJGHHK_01552	GDENKAOO_01082	KDEDJMLP_01574	GEGBDKOP_00669	AFHMEFJF_00535	CNEHPOEB_01787	CKOKFPAK_01485	FCAAFAHO_01440	AKBLAMMA_02649	ONHEGFJF_01431	CHIFNPHK_01860
glgA		Glycogen synthase	46	46	1	180	934				1355	1433	1419	HFMNANMC_00485	BBNGAGFF_01412	NBLABIBC_01743	HHKPMNBD_00068	EDPAAIAM_00094	AJCIDKON_01876	LIAIEAPM_00947	ABJJGFLJ_00919	HPEJNNAH_00097	BDLNCNPA_01884	CAALFOIN_01139	BDMBNIHE_01648	OHALNIEN_00482	BBEOHCII_00376	PGKMFHKC_00243	CEHPNLDK_00175	BJHGMHFO_00865	FDPLCLKD_00301	OGMCCAIF_00840	CMGIABJI_00163	PBLCDJDF_01434	NOIEMAFJ_01748	BEJHABKI_00536	KNFFGINF_01638	HNJFIMIJ_00118	FLMJGHHK_00006	GDENKAOO_01440	KDEDJMLP_01344	GEGBDKOP_00267	AFHMEFJF_01575	CNEHPOEB_01957	CKOKFPAK_01883	FCAAFAHO_00168	AKBLAMMA_01928	ONHEGFJF_00556	CHIFNPHK_01077
pheS		Phenylalanine--tRNA ligase alpha subunit	46	46	1	180	7269				161	1013	978	HFMNANMC_00728	BBNGAGFF_01251	NBLABIBC_00743	HHKPMNBD_00986	EDPAAIAM_01098	AJCIDKON_00957	LIAIEAPM_02050	ABJJGFLJ_01220	HPEJNNAH_01861	BDLNCNPA_01750	CAALFOIN_01888	BDMBNIHE_00840	OHALNIEN_00555	BBEOHCII_00581	PGKMFHKC_00529	CEHPNLDK_00339	BJHGMHFO_00118	FDPLCLKD_00503	OGMCCAIF_00185	CMGIABJI_00823	PBLCDJDF_01806	NOIEMAFJ_00927	BEJHABKI_00245	KNFFGINF_01794	HNJFIMIJ_00918	FLMJGHHK_00912	GDENKAOO_00022	KDEDJMLP_00022	GEGBDKOP_01079	AFHMEFJF_01868	CNEHPOEB_01719	CKOKFPAK_01078	FCAAFAHO_00430	AKBLAMMA_03101	ONHEGFJF_02330	CHIFNPHK_00008
group_500		hypothetical protein	46	46	1	180	2792				899	1916	1874	HFMNANMC_00804	BBNGAGFF_00181	NBLABIBC_00405	HHKPMNBD_00162	EDPAAIAM_00960	AJCIDKON_00170	LIAIEAPM_00503	ABJJGFLJ_02163	HPEJNNAH_01235	BDLNCNPA_01128	CAALFOIN_01627	BDMBNIHE_00437	OHALNIEN_02252	BBEOHCII_00102	PGKMFHKC_01020	CEHPNLDK_02092	BJHGMHFO_01812	FDPLCLKD_02021	OGMCCAIF_00321	CMGIABJI_02152	PBLCDJDF_01399	NOIEMAFJ_01696	BEJHABKI_00414	KNFFGINF_01335	HNJFIMIJ_00780	FLMJGHHK_00750	GDENKAOO_01586	KDEDJMLP_02161	GEGBDKOP_00835	AFHMEFJF_01697	CNEHPOEB_01750	CKOKFPAK_01320	FCAAFAHO_01685	AKBLAMMA_02928	ONHEGFJF_00222	CHIFNPHK_02124
group_516		hypothetical protein	46	46	1	180	6156				1136	1628	1609	HFMNANMC_01016	BBNGAGFF_01289	NBLABIBC_00125	HHKPMNBD_01393	EDPAAIAM_00378	AJCIDKON_00382	LIAIEAPM_01099	ABJJGFLJ_01496	HPEJNNAH_01030	BDLNCNPA_00848	CAALFOIN_00746	BDMBNIHE_01136	OHALNIEN_00663	BBEOHCII_00685	PGKMFHKC_00683	CEHPNLDK_00668	BJHGMHFO_00496	FDPLCLKD_00683	OGMCCAIF_01103	CMGIABJI_01079	PBLCDJDF_00390	NOIEMAFJ_00667	BEJHABKI_01419	KNFFGINF_00539	HNJFIMIJ_00279	FLMJGHHK_00129	GDENKAOO_00421	KDEDJMLP_00441	GEGBDKOP_01717	AFHMEFJF_00040	CNEHPOEB_00183	CKOKFPAK_00453	FCAAFAHO_00782	AKBLAMMA_00417	ONHEGFJF_01853	CHIFNPHK_00490
group_555		hypothetical protein	46	46	1	180	7669				176	860	393	HFMNANMC_01937	BBNGAGFF_00508	NBLABIBC_01944	HHKPMNBD_01331	EDPAAIAM_00466	AJCIDKON_00137	LIAIEAPM_00638	ABJJGFLJ_00214	HPEJNNAH_00059	BDLNCNPA_00737	CAALFOIN_00404	BDMBNIHE_01740	OHALNIEN_01652	BBEOHCII_01526	PGKMFHKC_01712	CEHPNLDK_01393	BJHGMHFO_01364	FDPLCLKD_01365	OGMCCAIF_01448	CMGIABJI_01906	PBLCDJDF_00895	NOIEMAFJ_01530	BEJHABKI_01584	KNFFGINF_00135	HNJFIMIJ_00420	FLMJGHHK_00308	GDENKAOO_00226	KDEDJMLP_00241	GEGBDKOP_01394	AFHMEFJF_01306	CNEHPOEB_00461	CKOKFPAK_00775	FCAAFAHO_01985	AKBLAMMA_00827	ONHEGFJF_02100	CHIFNPHK_00209
hom		Homoserine dehydrogenase	46	46	1	180	6882				686	1118	1102	HFMNANMC_01961	BBNGAGFF_01744	NBLABIBC_00282	HHKPMNBD_01663	EDPAAIAM_00360	AJCIDKON_01265	LIAIEAPM_00865	ABJJGFLJ_01513	HPEJNNAH_00772	BDLNCNPA_00866	CAALFOIN_00044	BDMBNIHE_01049	OHALNIEN_01906	BBEOHCII_01830	PGKMFHKC_01499	CEHPNLDK_01700	BJHGMHFO_00758	FDPLCLKD_01669	OGMCCAIF_01895	CMGIABJI_01632	PBLCDJDF_00676	NOIEMAFJ_00985	BEJHABKI_01053	KNFFGINF_00880	HNJFIMIJ_00261	FLMJGHHK_00147	GDENKAOO_01244	KDEDJMLP_00844	GEGBDKOP_01735	AFHMEFJF_00286	CNEHPOEB_00201	CKOKFPAK_00435	FCAAFAHO_02145	AKBLAMMA_00075	ONHEGFJF_01571	CHIFNPHK_00818
recF_1		DNA replication and repair protein RecF	46	46	1	180	7259				320	1094	1045	HFMNANMC_00723	BBNGAGFF_01246	NBLABIBC_00748	HHKPMNBD_00981	EDPAAIAM_01103	AJCIDKON_00962	LIAIEAPM_02045	ABJJGFLJ_01215	HPEJNNAH_01866	BDLNCNPA_01745	CAALFOIN_01893	BDMBNIHE_00835	OHALNIEN_00550	BBEOHCII_00576	PGKMFHKC_00524	CEHPNLDK_00334	BJHGMHFO_00113	FDPLCLKD_00498	OGMCCAIF_00180	CMGIABJI_00818	PBLCDJDF_01801	NOIEMAFJ_00922	BEJHABKI_00240	KNFFGINF_01789	HNJFIMIJ_00913	FLMJGHHK_00917	GDENKAOO_00017	KDEDJMLP_00017	GEGBDKOP_01073	AFHMEFJF_01873	CNEHPOEB_01714	CKOKFPAK_01083	FCAAFAHO_00425	AKBLAMMA_03110	ONHEGFJF_02336	CHIFNPHK_00003
dfrA		hypothetical protein	46	46	1	180	2673				491	581	504	HFMNANMC_00846	BBNGAGFF_00597	NBLABIBC_00836	HHKPMNBD_01751	EDPAAIAM_02067	AJCIDKON_00353	LIAIEAPM_01053	ABJJGFLJ_00347	HPEJNNAH_01778	BDLNCNPA_01354	CAALFOIN_01576	BDMBNIHE_00671	OHALNIEN_02082	BBEOHCII_02179	PGKMFHKC_02171	CEHPNLDK_01921	BJHGMHFO_00043	FDPLCLKD_01850	OGMCCAIF_00110	CMGIABJI_01716	PBLCDJDF_01231	NOIEMAFJ_00353	BEJHABKI_00170	KNFFGINF_01164	HNJFIMIJ_02079	FLMJGHHK_01930	GDENKAOO_01888	KDEDJMLP_02089	GEGBDKOP_00951	AFHMEFJF_00621	CNEHPOEB_00905	CKOKFPAK_01205	FCAAFAHO_00062	AKBLAMMA_02996	ONHEGFJF_00279	CHIFNPHK_02214
group_723		hypothetical protein	46	46	1	180	4063				293	1226	1179	HFMNANMC_01776	BBNGAGFF_01068	NBLABIBC_01173	HHKPMNBD_00515	EDPAAIAM_00183	AJCIDKON_01103	LIAIEAPM_01364	ABJJGFLJ_01983	HPEJNNAH_00940	BDLNCNPA_00441	CAALFOIN_00571	BDMBNIHE_01505	OHALNIEN_02037	BBEOHCII_02134	PGKMFHKC_02126	CEHPNLDK_01836	BJHGMHFO_01176	FDPLCLKD_01804	OGMCCAIF_00542	CMGIABJI_02046	PBLCDJDF_01040	NOIEMAFJ_01190	BEJHABKI_01199	KNFFGINF_01031	HNJFIMIJ_00207	FLMJGHHK_00095	GDENKAOO_00579	KDEDJMLP_01045	GEGBDKOP_00178	AFHMEFJF_01144	CNEHPOEB_00216	CKOKFPAK_01972	FCAAFAHO_02280	AKBLAMMA_01146	ONHEGFJF_00984	CHIFNPHK_01392
group_783		hypothetical protein	46	46	1	180	5455				218	542	498	HFMNANMC_00207	BBNGAGFF_01616	NBLABIBC_01072	HHKPMNBD_00938	EDPAAIAM_02006	AJCIDKON_01358	LIAIEAPM_01302	ABJJGFLJ_01036	HPEJNNAH_01047	BDLNCNPA_00148	CAALFOIN_00656	BDMBNIHE_00017	OHALNIEN_00295	BBEOHCII_00426	PGKMFHKC_00364	CEHPNLDK_00225	BJHGMHFO_01947	FDPLCLKD_00352	OGMCCAIF_02035	CMGIABJI_00270	PBLCDJDF_01671	NOIEMAFJ_01198	BEJHABKI_00030	KNFFGINF_01688	HNJFIMIJ_02032	FLMJGHHK_01859	GDENKAOO_01975	KDEDJMLP_00919	GEGBDKOP_00457	AFHMEFJF_01373	CNEHPOEB_02234	CKOKFPAK_01695	FCAAFAHO_00300	AKBLAMMA_02259	ONHEGFJF_01117	CHIFNPHK_01492
rpmJ		50S ribosomal protein L36	46	46	1	180	2667				113	113	113	HFMNANMC_00852	BBNGAGFF_00591	NBLABIBC_00830	HHKPMNBD_01757	EDPAAIAM_02074	AJCIDKON_00360	LIAIEAPM_01060	ABJJGFLJ_00340	HPEJNNAH_01771	BDLNCNPA_01361	CAALFOIN_01582	BDMBNIHE_00678	OHALNIEN_02088	BBEOHCII_02185	PGKMFHKC_02177	CEHPNLDK_01927	BJHGMHFO_00049	FDPLCLKD_01856	OGMCCAIF_00116	CMGIABJI_01722	PBLCDJDF_01237	NOIEMAFJ_00347	BEJHABKI_00176	KNFFGINF_01170	HNJFIMIJ_02072	FLMJGHHK_01937	GDENKAOO_01882	KDEDJMLP_02095	GEGBDKOP_00958	AFHMEFJF_00627	CNEHPOEB_00898	CKOKFPAK_01198	FCAAFAHO_00056	AKBLAMMA_03002	ONHEGFJF_00285	CHIFNPHK_02220
secG		Protein-export membrane protein SecG	46	46	1	180	4307				224	224	224	HFMNANMC_01415	BBNGAGFF_00678	NBLABIBC_01095	HHKPMNBD_00591	EDPAAIAM_02138	AJCIDKON_01719	LIAIEAPM_01562	ABJJGFLJ_01311	HPEJNNAH_01534	BDLNCNPA_00210	CAALFOIN_01473	BDMBNIHE_01350	OHALNIEN_00204	BBEOHCII_00331	PGKMFHKC_00198	CEHPNLDK_00129	BJHGMHFO_01101	FDPLCLKD_00256	OGMCCAIF_00467	CMGIABJI_00117	PBLCDJDF_00969	NOIEMAFJ_01999	BEJHABKI_01124	KNFFGINF_01603	HNJFIMIJ_02110	FLMJGHHK_01944	GDENKAOO_00508	KDEDJMLP_00969	GEGBDKOP_01807	AFHMEFJF_00691	CNEHPOEB_01615	CKOKFPAK_00365	FCAAFAHO_00123	AKBLAMMA_02195	ONHEGFJF_01070	CHIFNPHK_01468
rpmC		50S ribosomal protein L29	46	46	1	180	2635				182	182	182	HFMNANMC_00869	BBNGAGFF_00788	NBLABIBC_00813	HHKPMNBD_01774	EDPAAIAM_01464	AJCIDKON_01741	LIAIEAPM_02386	ABJJGFLJ_01826	HPEJNNAH_00788	BDLNCNPA_01001	CAALFOIN_01599	BDMBNIHE_00696	OHALNIEN_02105	BBEOHCII_02202	PGKMFHKC_02195	CEHPNLDK_01944	BJHGMHFO_00201	FDPLCLKD_01873	OGMCCAIF_00273	CMGIABJI_01739	PBLCDJDF_01254	NOIEMAFJ_00330	BEJHABKI_00328	KNFFGINF_01187	HNJFIMIJ_01476	FLMJGHHK_01020	GDENKAOO_01807	KDEDJMLP_02146	GEGBDKOP_00983	AFHMEFJF_00644	CNEHPOEB_02208	CKOKFPAK_01174	FCAAFAHO_00039	AKBLAMMA_03024	ONHEGFJF_00304	CHIFNPHK_02237
rplP		50S ribosomal protein L16	46	46	1	180	2634				425	425	425	HFMNANMC_00870	BBNGAGFF_00789	NBLABIBC_00812	HHKPMNBD_01775	EDPAAIAM_01465	AJCIDKON_01742	LIAIEAPM_02385	ABJJGFLJ_01825	HPEJNNAH_00789	BDLNCNPA_01000	CAALFOIN_01600	BDMBNIHE_00697	OHALNIEN_02106	BBEOHCII_02203	PGKMFHKC_02196	CEHPNLDK_01945	BJHGMHFO_00202	FDPLCLKD_01874	OGMCCAIF_00274	CMGIABJI_01740	PBLCDJDF_01255	NOIEMAFJ_00329	BEJHABKI_00329	KNFFGINF_01188	HNJFIMIJ_01475	FLMJGHHK_01021	GDENKAOO_01806	KDEDJMLP_02145	GEGBDKOP_00984	AFHMEFJF_00645	CNEHPOEB_02207	CKOKFPAK_01173	FCAAFAHO_00038	AKBLAMMA_03025	ONHEGFJF_00305	CHIFNPHK_02238
group_7866		tRNA-Arg(tcg)	46	46	1	180	7035				76	76	76	HFMNANMC_02059	BBNGAGFF_00317	NBLABIBC_00384	HHKPMNBD_00061	EDPAAIAM_00576	AJCIDKON_01792	LIAIEAPM_02336	ABJJGFLJ_00457	HPEJNNAH_00643	BDLNCNPA_00907	CAALFOIN_00145	BDMBNIHE_00156	OHALNIEN_00237	BBEOHCII_01731	PGKMFHKC_01401	CEHPNLDK_01601	BJHGMHFO_00653	FDPLCLKD_01570	OGMCCAIF_01266	CMGIABJI_01534	PBLCDJDF_01931	NOIEMAFJ_01088	BEJHABKI_00947	KNFFGINF_00781	HNJFIMIJ_00111	FLMJGHHK_00281	GDENKAOO_01148	KDEDJMLP_00737	GEGBDKOP_01820	AFHMEFJF_02301	CNEHPOEB_01601	CKOKFPAK_00352	FCAAFAHO_02046	AKBLAMMA_00220	ONHEGFJF_01715	CHIFNPHK_00719
iscR		HTH-type transcriptional regulator IscR	46	46	1	180	1460				416	416	416	HFMNANMC_00092	BBNGAGFF_01530	NBLABIBC_00570	HHKPMNBD_01567	EDPAAIAM_00908	AJCIDKON_00465	LIAIEAPM_00089	ABJJGFLJ_02111	HPEJNNAH_00384	BDLNCNPA_00121	CAALFOIN_01299	BDMBNIHE_00486	OHALNIEN_02205	BBEOHCII_00054	PGKMFHKC_00153	CEHPNLDK_02044	BJHGMHFO_01761	FDPLCLKD_01973	OGMCCAIF_01984	CMGIABJI_02104	PBLCDJDF_01354	NOIEMAFJ_01648	BEJHABKI_02011	KNFFGINF_01287	HNJFIMIJ_00832	FLMJGHHK_00802	GDENKAOO_01540	KDEDJMLP_01991	GEGBDKOP_00783	AFHMEFJF_00998	CNEHPOEB_00365	CKOKFPAK_01372	FCAAFAHO_01826	AKBLAMMA_02864	ONHEGFJF_00167	CHIFNPHK_02005
rpsO		30S ribosomal protein S15	46	46	1	180	6942				263	263	263	HFMNANMC_01997	BBNGAGFF_00254	NBLABIBC_00320	HHKPMNBD_01699	EDPAAIAM_00640	AJCIDKON_01386	LIAIEAPM_01469	ABJJGFLJ_01635	HPEJNNAH_00804	BDLNCNPA_00652	CAALFOIN_00084	BDMBNIHE_01574	OHALNIEN_01943	BBEOHCII_01793	PGKMFHKC_01463	CEHPNLDK_01663	BJHGMHFO_00716	FDPLCLKD_01632	OGMCCAIF_01329	CMGIABJI_01596	PBLCDJDF_00715	NOIEMAFJ_01023	BEJHABKI_01010	KNFFGINF_00843	HNJFIMIJ_00037	FLMJGHHK_00207	GDENKAOO_01207	KDEDJMLP_00800	GEGBDKOP_01885	AFHMEFJF_00338	CNEHPOEB_00705	CKOKFPAK_00288	FCAAFAHO_02108	AKBLAMMA_00128	ONHEGFJF_01618	CHIFNPHK_00781
csoR		Copper-sensing transcriptional repressor CsoR	46	46	1	180	4018				275	275	275	HFMNANMC_00987	BBNGAGFF_01092	NBLABIBC_01147	HHKPMNBD_00540	EDPAAIAM_00154	AJCIDKON_00981	LIAIEAPM_02225	ABJJGFLJ_01954	HPEJNNAH_00114	BDLNCNPA_01943	CAALFOIN_00596	BDMBNIHE_01528	OHALNIEN_00516	BBEOHCII_00542	PGKMFHKC_00490	CEHPNLDK_01862	BJHGMHFO_01152	FDPLCLKD_00464	OGMCCAIF_00518	CMGIABJI_00508	PBLCDJDF_01015	NOIEMAFJ_00553	BEJHABKI_01175	KNFFGINF_01928	HNJFIMIJ_00178	FLMJGHHK_00066	GDENKAOO_00554	KDEDJMLP_01021	GEGBDKOP_00207	AFHMEFJF_01892	CNEHPOEB_00825	CKOKFPAK_01943	FCAAFAHO_02306	AKBLAMMA_01110	ONHEGFJF_01015	CHIFNPHK_01419
rplB		50S ribosomal protein L2	46	46	1	180	2630				830	830	830	HFMNANMC_00874	BBNGAGFF_00793	NBLABIBC_00808	HHKPMNBD_01779	EDPAAIAM_01469	AJCIDKON_01746	LIAIEAPM_02381	ABJJGFLJ_01821	HPEJNNAH_00793	BDLNCNPA_00996	CAALFOIN_01604	BDMBNIHE_00701	OHALNIEN_02110	BBEOHCII_02207	PGKMFHKC_02200	CEHPNLDK_01949	BJHGMHFO_00206	FDPLCLKD_01878	OGMCCAIF_00278	CMGIABJI_01744	PBLCDJDF_01259	NOIEMAFJ_00325	BEJHABKI_00333	KNFFGINF_01192	HNJFIMIJ_01471	FLMJGHHK_01025	GDENKAOO_01802	KDEDJMLP_02141	GEGBDKOP_00988	AFHMEFJF_00649	CNEHPOEB_02203	CKOKFPAK_01169	FCAAFAHO_00034	AKBLAMMA_03029	ONHEGFJF_00309	CHIFNPHK_02242
rplQ		50S ribosomal protein L17	46	46	1	180	2672				350	350	350	HFMNANMC_00847	BBNGAGFF_00596	NBLABIBC_00835	HHKPMNBD_01752	EDPAAIAM_02069	AJCIDKON_00355	LIAIEAPM_01055	ABJJGFLJ_00345	HPEJNNAH_01776	BDLNCNPA_01356	CAALFOIN_01577	BDMBNIHE_00673	OHALNIEN_02083	BBEOHCII_02180	PGKMFHKC_02172	CEHPNLDK_01922	BJHGMHFO_00044	FDPLCLKD_01851	OGMCCAIF_00111	CMGIABJI_01717	PBLCDJDF_01232	NOIEMAFJ_00352	BEJHABKI_00171	KNFFGINF_01165	HNJFIMIJ_02077	FLMJGHHK_01932	GDENKAOO_01887	KDEDJMLP_02090	GEGBDKOP_00953	AFHMEFJF_00622	CNEHPOEB_00903	CKOKFPAK_01203	FCAAFAHO_00061	AKBLAMMA_02997	ONHEGFJF_00280	CHIFNPHK_02215
rpmD		50S ribosomal protein L30	46	46	1	180	2645				185	185	185	HFMNANMC_00859	BBNGAGFF_00778	NBLABIBC_00823	HHKPMNBD_01764	EDPAAIAM_01454	AJCIDKON_01732	LIAIEAPM_02395	ABJJGFLJ_01836	HPEJNNAH_00778	BDLNCNPA_01011	CAALFOIN_01589	BDMBNIHE_00686	OHALNIEN_02095	BBEOHCII_02192	PGKMFHKC_02185	CEHPNLDK_01934	BJHGMHFO_00191	FDPLCLKD_01863	OGMCCAIF_00263	CMGIABJI_01729	PBLCDJDF_01244	NOIEMAFJ_00340	BEJHABKI_00318	KNFFGINF_01177	HNJFIMIJ_01486	FLMJGHHK_01010	GDENKAOO_01817	KDEDJMLP_02156	GEGBDKOP_00973	AFHMEFJF_00634	CNEHPOEB_02218	CKOKFPAK_01184	FCAAFAHO_00049	AKBLAMMA_03014	ONHEGFJF_00294	CHIFNPHK_02227
rpsG		30S ribosomal protein S7	46	46	1	180	7049				470	470	470	HFMNANMC_01527	BBNGAGFF_00727	NBLABIBC_01834	HHKPMNBD_01388	EDPAAIAM_00409	AJCIDKON_00335	LIAIEAPM_00215	ABJJGFLJ_00546	HPEJNNAH_01094	BDLNCNPA_01299	CAALFOIN_00453	BDMBNIHE_01733	OHALNIEN_01590	BBEOHCII_01585	PGKMFHKC_01771	CEHPNLDK_01452	BJHGMHFO_01423	FDPLCLKD_01424	OGMCCAIF_01507	CMGIABJI_01847	PBLCDJDF_01861	NOIEMAFJ_01592	BEJHABKI_01643	KNFFGINF_00076	HNJFIMIJ_00477	FLMJGHHK_00366	GDENKAOO_00275	KDEDJMLP_00300	GEGBDKOP_01451	AFHMEFJF_01996	CNEHPOEB_00572	CKOKFPAK_00718	FCAAFAHO_02044	AKBLAMMA_00750	ONHEGFJF_02036	CHIFNPHK_00268
infA		Translation initiation factor IF-1	46	46	1	180	2666				221	221	221	HFMNANMC_00853	BBNGAGFF_00590	NBLABIBC_00829	HHKPMNBD_01758	EDPAAIAM_02075	AJCIDKON_00361	LIAIEAPM_01061	ABJJGFLJ_00339	HPEJNNAH_01770	BDLNCNPA_01362	CAALFOIN_01583	BDMBNIHE_00679	OHALNIEN_02089	BBEOHCII_02186	PGKMFHKC_02178	CEHPNLDK_01928	BJHGMHFO_00050	FDPLCLKD_01857	OGMCCAIF_00117	CMGIABJI_01723	PBLCDJDF_01238	NOIEMAFJ_00346	BEJHABKI_00177	KNFFGINF_01171	HNJFIMIJ_02071	FLMJGHHK_01938	GDENKAOO_01881	KDEDJMLP_02096	GEGBDKOP_00959	AFHMEFJF_00628	CNEHPOEB_00897	CKOKFPAK_01197	FCAAFAHO_00055	AKBLAMMA_03003	ONHEGFJF_00286	CHIFNPHK_02221
rpsL		30S ribosomal protein S12	46	46	1	180	7050				368	368	368	HFMNANMC_01528	BBNGAGFF_00728	NBLABIBC_01833	HHKPMNBD_01387	EDPAAIAM_00410	AJCIDKON_00334	LIAIEAPM_00216	ABJJGFLJ_00547	HPEJNNAH_01093	BDLNCNPA_01298	CAALFOIN_00452	BDMBNIHE_01732	OHALNIEN_01591	BBEOHCII_01584	PGKMFHKC_01770	CEHPNLDK_01451	BJHGMHFO_01422	FDPLCLKD_01423	OGMCCAIF_01506	CMGIABJI_01848	PBLCDJDF_01862	NOIEMAFJ_01591	BEJHABKI_01642	KNFFGINF_00077	HNJFIMIJ_00476	FLMJGHHK_00365	GDENKAOO_00274	KDEDJMLP_00299	GEGBDKOP_01450	AFHMEFJF_01997	CNEHPOEB_00571	CKOKFPAK_00719	FCAAFAHO_02043	AKBLAMMA_00751	ONHEGFJF_02037	CHIFNPHK_00267
yiaD_2		putative lipoprotein YiaD	46	46	1	180	3375				551	551	551	HFMNANMC_01465	BBNGAGFF_00088	NBLABIBC_01654	HHKPMNBD_01854	EDPAAIAM_00852	AJCIDKON_00700	LIAIEAPM_00542	ABJJGFLJ_00409	HPEJNNAH_01521	BDLNCNPA_00034	CAALFOIN_01260	BDMBNIHE_00771	OHALNIEN_01825	BBEOHCII_01911	PGKMFHKC_00038	CEHPNLDK_00038	BJHGMHFO_01847	FDPLCLKD_00038	OGMCCAIF_01544	CMGIABJI_00038	PBLCDJDF_01531	NOIEMAFJ_00245	BEJHABKI_01885	KNFFGINF_01374	HNJFIMIJ_00737	FLMJGHHK_00711	GDENKAOO_01660	KDEDJMLP_01490	GEGBDKOP_02075	AFHMEFJF_00201	CNEHPOEB_02126	CKOKFPAK_00101	FCAAFAHO_02457	AKBLAMMA_02050	ONHEGFJF_00434	CHIFNPHK_00991
group_7877		tRNA-Leu(caa)	46	46	1	180	7424				86	86	86	HFMNANMC_01840	BBNGAGFF_00412	NBLABIBC_01845	HHKPMNBD_01231	EDPAAIAM_02189	AJCIDKON_01464	LIAIEAPM_01543	ABJJGFLJ_00827	HPEJNNAH_01462	BDLNCNPA_00607	CAALFOIN_00310	BDMBNIHE_01179	OHALNIEN_00930	BBEOHCII_01429	PGKMFHKC_01614	CEHPNLDK_01295	BJHGMHFO_01268	FDPLCLKD_01268	OGMCCAIF_01352	CMGIABJI_00219	PBLCDJDF_00788	NOIEMAFJ_01434	BEJHABKI_01488	KNFFGINF_00232	HNJFIMIJ_01049	FLMJGHHK_02058	GDENKAOO_00119	KDEDJMLP_00120	GEGBDKOP_01191	AFHMEFJF_01628	CNEHPOEB_00973	CKOKFPAK_00977	FCAAFAHO_01888	AKBLAMMA_00978	ONHEGFJF_02222	CHIFNPHK_00112
group_7878		hypothetical protein	46	46	1	180	4491				176	176	176	HFMNANMC_01127	BBNGAGFF_01858	NBLABIBC_01351	HHKPMNBD_00373	EDPAAIAM_01148	AJCIDKON_00195	LIAIEAPM_00273	ABJJGFLJ_00852	HPEJNNAH_00201	BDLNCNPA_01047	CAALFOIN_01415	BDMBNIHE_01404	OHALNIEN_01367	BBEOHCII_01048	PGKMFHKC_01190	CEHPNLDK_00965	BJHGMHFO_01011	FDPLCLKD_00941	OGMCCAIF_00694	CMGIABJI_00648	PBLCDJDF_00132	NOIEMAFJ_01805	BEJHABKI_00682	KNFFGINF_00412	HNJFIMIJ_01024	FLMJGHHK_00961	GDENKAOO_00784	KDEDJMLP_01197	GEGBDKOP_02340	AFHMEFJF_01808	CNEHPOEB_00723	CKOKFPAK_02243	FCAAFAHO_01127	AKBLAMMA_01370	ONHEGFJF_00787	CHIFNPHK_01244
flK		Fluoroacetyl-CoA thioesterase	46	46	1	180	7000				383	383	383	HFMNANMC_02033	BBNGAGFF_00290	NBLABIBC_00358	HHKPMNBD_00036	EDPAAIAM_00604	AJCIDKON_01762	LIAIEAPM_01361	ABJJGFLJ_01589	HPEJNNAH_01358	BDLNCNPA_00879	CAALFOIN_00120	BDMBNIHE_00131	OHALNIEN_00266	BBEOHCII_01757	PGKMFHKC_01427	CEHPNLDK_01627	BJHGMHFO_00680	FDPLCLKD_01596	OGMCCAIF_01293	CMGIABJI_01560	PBLCDJDF_00762	NOIEMAFJ_01059	BEJHABKI_00974	KNFFGINF_00807	HNJFIMIJ_00083	FLMJGHHK_00253	GDENKAOO_01171	KDEDJMLP_00764	GEGBDKOP_01848	AFHMEFJF_00375	CNEHPOEB_00659	CKOKFPAK_00324	FCAAFAHO_02072	AKBLAMMA_00187	ONHEGFJF_01679	CHIFNPHK_00745
group_7880		tRNA-Leu(tag)	46	46	1	180	7301				83	83	83	HFMNANMC_00750	BBNGAGFF_00011	NBLABIBC_00720	HHKPMNBD_01008	EDPAAIAM_01070	AJCIDKON_00930	LIAIEAPM_01274	ABJJGFLJ_01248	HPEJNNAH_00719	BDLNCNPA_02029	CAALFOIN_00235	BDMBNIHE_00867	OHALNIEN_01434	BBEOHCII_00991	PGKMFHKC_01374	CEHPNLDK_00907	BJHGMHFO_00810	FDPLCLKD_00884	OGMCCAIF_00945	CMGIABJI_01023	PBLCDJDF_01776	NOIEMAFJ_00009	BEJHABKI_00848	KNFFGINF_02015	HNJFIMIJ_00946	FLMJGHHK_00884	GDENKAOO_00044	KDEDJMLP_00045	GEGBDKOP_01107	AFHMEFJF_01131	CNEHPOEB_01861	CKOKFPAK_01047	FCAAFAHO_01069	AKBLAMMA_01074	ONHEGFJF_02306	CHIFNPHK_00030
rplW		50S ribosomal protein L23	46	46	1	180	2629				287	287	287	HFMNANMC_00875	BBNGAGFF_00794	NBLABIBC_00807	HHKPMNBD_01780	EDPAAIAM_01470	AJCIDKON_01747	LIAIEAPM_02380	ABJJGFLJ_01820	HPEJNNAH_00794	BDLNCNPA_00995	CAALFOIN_01605	BDMBNIHE_00702	OHALNIEN_02111	BBEOHCII_02208	PGKMFHKC_02201	CEHPNLDK_01950	BJHGMHFO_00207	FDPLCLKD_01879	OGMCCAIF_00279	CMGIABJI_01745	PBLCDJDF_01260	NOIEMAFJ_00324	BEJHABKI_00334	KNFFGINF_01193	HNJFIMIJ_01470	FLMJGHHK_01026	GDENKAOO_01801	KDEDJMLP_02140	GEGBDKOP_00989	AFHMEFJF_00650	CNEHPOEB_02202	CKOKFPAK_01168	FCAAFAHO_00033	AKBLAMMA_03030	ONHEGFJF_00310	CHIFNPHK_02243
bcd_2		Acyl-CoA dehydrogenase, short-chain specific	46	46	1	180	6889				1145	1145	1145	HFMNANMC_01967	BBNGAGFF_01737	NBLABIBC_00289	HHKPMNBD_01669	EDPAAIAM_01909	AJCIDKON_02090	LIAIEAPM_01996	ABJJGFLJ_01841	HPEJNNAH_00841	BDLNCNPA_01628	CAALFOIN_00050	BDMBNIHE_01043	OHALNIEN_01912	BBEOHCII_01824	PGKMFHKC_01493	CEHPNLDK_01694	BJHGMHFO_00752	FDPLCLKD_01663	OGMCCAIF_01901	CMGIABJI_01626	PBLCDJDF_00682	NOIEMAFJ_00993	BEJHABKI_01047	KNFFGINF_00874	HNJFIMIJ_00003	FLMJGHHK_01892	GDENKAOO_01238	KDEDJMLP_00838	GEGBDKOP_01921	AFHMEFJF_00280	CNEHPOEB_01002	CKOKFPAK_00252	FCAAFAHO_02139	AKBLAMMA_00084	ONHEGFJF_01578	CHIFNPHK_00812
group_7883		Rubredoxin	46	46	1	180	6391				170	170	170	HFMNANMC_00380	BBNGAGFF_01211	NBLABIBC_00008	HHKPMNBD_01111	EDPAAIAM_01819	AJCIDKON_00508	LIAIEAPM_00919	ABJJGFLJ_00627	HPEJNNAH_01922	BDLNCNPA_00792	CAALFOIN_00855	BDMBNIHE_00956	OHALNIEN_00778	BBEOHCII_00850	PGKMFHKC_00799	CEHPNLDK_00552	BJHGMHFO_00379	FDPLCLKD_00799	OGMCCAIF_00986	CMGIABJI_01195	PBLCDJDF_01640	NOIEMAFJ_00782	BEJHABKI_01302	KNFFGINF_00044	HNJFIMIJ_01647	FLMJGHHK_01447	GDENKAOO_00306	KDEDJMLP_00324	GEGBDKOP_01477	AFHMEFJF_00080	CNEHPOEB_00078	CKOKFPAK_00692	FCAAFAHO_00898	AKBLAMMA_00633	ONHEGFJF_02008	CHIFNPHK_00374
znuC_2		Zinc import ATP-binding protein ZnuC	46	46	1	180	3439				716	716	716	HFMNANMC_00444	BBNGAGFF_01370	NBLABIBC_01701	HHKPMNBD_00109	EDPAAIAM_01708	AJCIDKON_00678	LIAIEAPM_01980	ABJJGFLJ_01749	HPEJNNAH_00025	BDLNCNPA_00254	CAALFOIN_01289	BDMBNIHE_01689	OHALNIEN_00963	BBEOHCII_00417	PGKMFHKC_00284	CEHPNLDK_00216	BJHGMHFO_00823	FDPLCLKD_00343	OGMCCAIF_00882	CMGIABJI_00204	PBLCDJDF_01475	NOIEMAFJ_01707	BEJHABKI_00494	KNFFGINF_01679	HNJFIMIJ_01954	FLMJGHHK_01845	GDENKAOO_01481	KDEDJMLP_01386	GEGBDKOP_02138	AFHMEFJF_00246	CNEHPOEB_01026	CKOKFPAK_00038	FCAAFAHO_00209	AKBLAMMA_01990	ONHEGFJF_00502	CHIFNPHK_01036
group_7885		hypothetical protein	46	46	1	180	5138				260	260	260	HFMNANMC_00954	BBNGAGFF_01444	NBLABIBC_01769	HHKPMNBD_00238	EDPAAIAM_00681	AJCIDKON_00728	LIAIEAPM_00916	ABJJGFLJ_00723	HPEJNNAH_01213	BDLNCNPA_01182	CAALFOIN_01166	BDMBNIHE_00335	OHALNIEN_01183	BBEOHCII_01189	PGKMFHKC_01330	CEHPNLDK_01107	BJHGMHFO_00897	FDPLCLKD_01081	OGMCCAIF_00808	CMGIABJI_00789	PBLCDJDF_01407	NOIEMAFJ_01938	BEJHABKI_00568	KNFFGINF_00272	HNJFIMIJ_00591	FLMJGHHK_00567	GDENKAOO_01413	KDEDJMLP_01312	GEGBDKOP_02278	AFHMEFJF_00732	CNEHPOEB_01219	CKOKFPAK_02305	FCAAFAHO_01267	AKBLAMMA_01871	ONHEGFJF_00590	CHIFNPHK_01104
rpsN2		Alternate 30S ribosomal protein S14	46	46	1	180	2640				287	287	287	HFMNANMC_00864	BBNGAGFF_00783	NBLABIBC_00818	HHKPMNBD_01769	EDPAAIAM_01459	AJCIDKON_01737	LIAIEAPM_02391	ABJJGFLJ_01831	HPEJNNAH_00783	BDLNCNPA_01006	CAALFOIN_01594	BDMBNIHE_00691	OHALNIEN_02100	BBEOHCII_02197	PGKMFHKC_02190	CEHPNLDK_01939	BJHGMHFO_00196	FDPLCLKD_01868	OGMCCAIF_00268	CMGIABJI_01734	PBLCDJDF_01249	NOIEMAFJ_00335	BEJHABKI_00323	KNFFGINF_01182	HNJFIMIJ_01481	FLMJGHHK_01015	GDENKAOO_01812	KDEDJMLP_02151	GEGBDKOP_00978	AFHMEFJF_00639	CNEHPOEB_02213	CKOKFPAK_01179	FCAAFAHO_00044	AKBLAMMA_03019	ONHEGFJF_00299	CHIFNPHK_02232
rpsD		30S ribosomal protein S4	46	46	1	180	2670				587	587	587	HFMNANMC_00849	BBNGAGFF_00594	NBLABIBC_00833	HHKPMNBD_01754	EDPAAIAM_02071	AJCIDKON_00357	LIAIEAPM_01057	ABJJGFLJ_00343	HPEJNNAH_01774	BDLNCNPA_01358	CAALFOIN_01579	BDMBNIHE_00675	OHALNIEN_02085	BBEOHCII_02182	PGKMFHKC_02174	CEHPNLDK_01924	BJHGMHFO_00046	FDPLCLKD_01853	OGMCCAIF_00113	CMGIABJI_01719	PBLCDJDF_01234	NOIEMAFJ_00350	BEJHABKI_00173	KNFFGINF_01167	HNJFIMIJ_02075	FLMJGHHK_01934	GDENKAOO_01885	KDEDJMLP_02092	GEGBDKOP_00955	AFHMEFJF_00624	CNEHPOEB_00901	CKOKFPAK_01201	FCAAFAHO_00059	AKBLAMMA_02999	ONHEGFJF_00282	CHIFNPHK_02217
hup_1		DNA-binding protein HU	46	46	1	180	3362				275	275	275	HFMNANMC_01477	BBNGAGFF_00100	NBLABIBC_01642	HHKPMNBD_01866	EDPAAIAM_00840	AJCIDKON_01129	LIAIEAPM_01825	ABJJGFLJ_00420	HPEJNNAH_01815	BDLNCNPA_00046	CAALFOIN_01248	BDMBNIHE_00783	OHALNIEN_01813	BBEOHCII_01923	PGKMFHKC_00050	CEHPNLDK_00050	BJHGMHFO_01859	FDPLCLKD_00050	OGMCCAIF_01556	CMGIABJI_00050	PBLCDJDF_01543	NOIEMAFJ_00233	BEJHABKI_01897	KNFFGINF_01386	HNJFIMIJ_00749	FLMJGHHK_00699	GDENKAOO_01648	KDEDJMLP_01478	GEGBDKOP_02063	AFHMEFJF_00189	CNEHPOEB_02114	CKOKFPAK_00113	FCAAFAHO_02445	AKBLAMMA_02066	ONHEGFJF_00421	CHIFNPHK_00979
hxlR		HTH-type transcriptional activator HxlR	46	46	1	180	5009				329	329	329	HFMNANMC_01716	BBNGAGFF_01498	NBLABIBC_01497	HHKPMNBD_00318	EDPAAIAM_00987	AJCIDKON_00856	LIAIEAPM_01652	ABJJGFLJ_01172	HPEJNNAH_00539	BDLNCNPA_01646	CAALFOIN_01906	BDMBNIHE_00280	OHALNIEN_01265	BBEOHCII_01107	PGKMFHKC_01249	CEHPNLDK_01025	BJHGMHFO_00951	FDPLCLKD_01000	OGMCCAIF_00754	CMGIABJI_00707	PBLCDJDF_00194	NOIEMAFJ_01857	BEJHABKI_00622	KNFFGINF_00353	HNJFIMIJ_00988	FLMJGHHK_00984	GDENKAOO_00845	KDEDJMLP_01258	GEGBDKOP_00490	AFHMEFJF_00903	CNEHPOEB_00394	CKOKFPAK_01662	FCAAFAHO_01186	AKBLAMMA_01769	ONHEGFJF_00705	CHIFNPHK_01185
fdxA		4Fe-4S ferredoxin FdxA	46	46	1	180	7533				170	170	170	HFMNANMC_01868	BBNGAGFF_00440	NBLABIBC_01873	HHKPMNBD_01259	EDPAAIAM_01009	AJCIDKON_01646	LIAIEAPM_01919	ABJJGFLJ_01357	HPEJNNAH_00279	BDLNCNPA_00668	CAALFOIN_00338	BDMBNIHE_01205	OHALNIEN_01721	BBEOHCII_01457	PGKMFHKC_01642	CEHPNLDK_01323	BJHGMHFO_01296	FDPLCLKD_01296	OGMCCAIF_01380	CMGIABJI_00247	PBLCDJDF_00827	NOIEMAFJ_01462	BEJHABKI_01516	KNFFGINF_00204	HNJFIMIJ_00894	FLMJGHHK_00823	GDENKAOO_00159	KDEDJMLP_00148	GEGBDKOP_01323	AFHMEFJF_01031	CNEHPOEB_00530	CKOKFPAK_00845	FCAAFAHO_01916	AKBLAMMA_00918	ONHEGFJF_02179	CHIFNPHK_00140
group_7891		tRNA-Arg(acg)	46	46	1	180	2595				76	76	76	HFMNANMC_00900	BBNGAGFF_00819	NBLABIBC_00782	HHKPMNBD_01805	EDPAAIAM_01495	AJCIDKON_00085	LIAIEAPM_00212	ABJJGFLJ_01794	HPEJNNAH_01070	BDLNCNPA_00970	CAALFOIN_01864	BDMBNIHE_00727	OHALNIEN_02136	BBEOHCII_02233	PGKMFHKC_02226	CEHPNLDK_01975	BJHGMHFO_00232	FDPLCLKD_01904	OGMCCAIF_00304	CMGIABJI_01770	PBLCDJDF_01285	NOIEMAFJ_00300	BEJHABKI_00359	KNFFGINF_01218	HNJFIMIJ_01445	FLMJGHHK_01051	GDENKAOO_01776	KDEDJMLP_02115	GEGBDKOP_01014	AFHMEFJF_02113	CNEHPOEB_00581	CKOKFPAK_01143	FCAAFAHO_00008	AKBLAMMA_03059	ONHEGFJF_00342	CHIFNPHK_02268
yajC		Sec translocon accessory complex subunit YajC	46	46	1	180	2694				260	260	260	HFMNANMC_00828	BBNGAGFF_00616	NBLABIBC_00854	HHKPMNBD_01733	EDPAAIAM_01837	AJCIDKON_00747	LIAIEAPM_01178	ABJJGFLJ_00523	HPEJNNAH_00141	BDLNCNPA_00188	CAALFOIN_01794	BDMBNIHE_00651	OHALNIEN_02064	BBEOHCII_02161	PGKMFHKC_02153	CEHPNLDK_01903	BJHGMHFO_00024	FDPLCLKD_01832	OGMCCAIF_00091	CMGIABJI_01698	PBLCDJDF_01213	NOIEMAFJ_00371	BEJHABKI_00151	KNFFGINF_01146	HNJFIMIJ_01940	FLMJGHHK_01768	GDENKAOO_01906	KDEDJMLP_02070	GEGBDKOP_00910	AFHMEFJF_02087	CNEHPOEB_01086	CKOKFPAK_01246	FCAAFAHO_00080	AKBLAMMA_02969	ONHEGFJF_00257	CHIFNPHK_02196
atpE_1		ATP synthase subunit c, sodium ion specific	46	46	1	180	7650				275	275	275	HFMNANMC_01921	BBNGAGFF_00492	NBLABIBC_01928	HHKPMNBD_01315	EDPAAIAM_00482	AJCIDKON_00153	LIAIEAPM_00622	ABJJGFLJ_00198	HPEJNNAH_01443	BDLNCNPA_00721	CAALFOIN_00388	BDMBNIHE_01756	OHALNIEN_01669	BBEOHCII_01510	PGKMFHKC_01695	CEHPNLDK_01377	BJHGMHFO_01348	FDPLCLKD_01349	OGMCCAIF_01432	CMGIABJI_01922	PBLCDJDF_00879	NOIEMAFJ_01514	BEJHABKI_01568	KNFFGINF_00151	HNJFIMIJ_00404	FLMJGHHK_00292	GDENKAOO_00210	KDEDJMLP_00225	GEGBDKOP_01378	AFHMEFJF_01322	CNEHPOEB_00477	CKOKFPAK_00791	FCAAFAHO_01969	AKBLAMMA_00848	ONHEGFJF_02118	CHIFNPHK_00193
rpsC		30S ribosomal protein S3	46	46	1	180	2633				656	656	656	HFMNANMC_00871	BBNGAGFF_00790	NBLABIBC_00811	HHKPMNBD_01776	EDPAAIAM_01466	AJCIDKON_01743	LIAIEAPM_02384	ABJJGFLJ_01824	HPEJNNAH_00790	BDLNCNPA_00999	CAALFOIN_01601	BDMBNIHE_00698	OHALNIEN_02107	BBEOHCII_02204	PGKMFHKC_02197	CEHPNLDK_01946	BJHGMHFO_00203	FDPLCLKD_01875	OGMCCAIF_00275	CMGIABJI_01741	PBLCDJDF_01256	NOIEMAFJ_00328	BEJHABKI_00330	KNFFGINF_01189	HNJFIMIJ_01474	FLMJGHHK_01022	GDENKAOO_01805	KDEDJMLP_02144	GEGBDKOP_00985	AFHMEFJF_00646	CNEHPOEB_02206	CKOKFPAK_01172	FCAAFAHO_00037	AKBLAMMA_03026	ONHEGFJF_00306	CHIFNPHK_02239
rnfC		Electron transport complex subunit RnfC	46	46	1	180	7274				1310	1310	1310	HFMNANMC_00731	BBNGAGFF_01254	NBLABIBC_00740	HHKPMNBD_00989	EDPAAIAM_01095	AJCIDKON_00954	LIAIEAPM_02053	ABJJGFLJ_01223	HPEJNNAH_01858	BDLNCNPA_01753	CAALFOIN_01885	BDMBNIHE_00843	OHALNIEN_00558	BBEOHCII_00584	PGKMFHKC_00532	CEHPNLDK_00342	BJHGMHFO_00121	FDPLCLKD_00506	OGMCCAIF_00188	CMGIABJI_00826	PBLCDJDF_01809	NOIEMAFJ_00930	BEJHABKI_00248	KNFFGINF_01797	HNJFIMIJ_00921	FLMJGHHK_00909	GDENKAOO_00025	KDEDJMLP_00025	GEGBDKOP_01082	AFHMEFJF_01865	CNEHPOEB_01722	CKOKFPAK_01075	FCAAFAHO_00433	AKBLAMMA_03096	ONHEGFJF_02327	CHIFNPHK_00011
yjjP_2		Inner membrane protein YjjP	46	46	1	180	6892				755	755	755	HFMNANMC_01970	BBNGAGFF_01734	NBLABIBC_00292	HHKPMNBD_01672	EDPAAIAM_01906	AJCIDKON_02093	LIAIEAPM_01999	ABJJGFLJ_01844	HPEJNNAH_00844	BDLNCNPA_01625	CAALFOIN_00053	BDMBNIHE_01040	OHALNIEN_01915	BBEOHCII_01821	PGKMFHKC_01490	CEHPNLDK_01691	BJHGMHFO_00749	FDPLCLKD_01660	OGMCCAIF_01904	CMGIABJI_01623	PBLCDJDF_00685	NOIEMAFJ_00996	BEJHABKI_01044	KNFFGINF_00871	HNJFIMIJ_00006	FLMJGHHK_01889	GDENKAOO_01235	KDEDJMLP_00835	GEGBDKOP_01918	AFHMEFJF_00277	CNEHPOEB_01005	CKOKFPAK_00255	FCAAFAHO_02136	AKBLAMMA_00088	ONHEGFJF_01581	CHIFNPHK_00809
macB_2		Macrolide export ATP-binding/permease protein MacB	46	46	1	180	5256				1202	1202	1202	HFMNANMC_01678	BBNGAGFF_01460	NBLABIBC_01458	HHKPMNBD_00280	EDPAAIAM_00655	AJCIDKON_00656	LIAIEAPM_01686	ABJJGFLJ_00698	HPEJNNAH_00876	BDLNCNPA_00275	CAALFOIN_01181	BDMBNIHE_00312	OHALNIEN_01227	BBEOHCII_01145	PGKMFHKC_01287	CEHPNLDK_01063	BJHGMHFO_00913	FDPLCLKD_01038	OGMCCAIF_00792	CMGIABJI_00745	PBLCDJDF_00226	NOIEMAFJ_01895	BEJHABKI_00584	KNFFGINF_00315	HNJFIMIJ_00566	FLMJGHHK_00592	GDENKAOO_00882	KDEDJMLP_01296	GEGBDKOP_02304	AFHMEFJF_01961	CNEHPOEB_01042	CKOKFPAK_02279	FCAAFAHO_01224	AKBLAMMA_01833	ONHEGFJF_00664	CHIFNPHK_01147
ctfB		Butyrate--acetoacetate CoA-transferase subunit B	46	46	1	180	6451				665	665	665	HFMNANMC_00422	BBNGAGFF_01169	NBLABIBC_00050	HHKPMNBD_01153	EDPAAIAM_01642	AJCIDKON_01991	LIAIEAPM_00134	ABJJGFLJ_00327	HPEJNNAH_00205	BDLNCNPA_02129	CAALFOIN_00813	BDMBNIHE_00998	OHALNIEN_00736	BBEOHCII_00808	PGKMFHKC_00757	CEHPNLDK_00594	BJHGMHFO_00421	FDPLCLKD_00757	OGMCCAIF_01028	CMGIABJI_01153	PBLCDJDF_01903	NOIEMAFJ_00740	BEJHABKI_01344	KNFFGINF_00002	HNJFIMIJ_01866	FLMJGHHK_01723	GDENKAOO_00348	KDEDJMLP_00366	GEGBDKOP_01523	AFHMEFJF_00122	CNEHPOEB_00035	CKOKFPAK_00646	FCAAFAHO_00856	AKBLAMMA_00571	ONHEGFJF_01961	CHIFNPHK_00416
glcA		Glycolate permease GlcA	46	46	1	180	6222				1580	1580	1580	HFMNANMC_01042	BBNGAGFF_01315	NBLABIBC_00099	HHKPMNBD_01200	EDPAAIAM_00403	AJCIDKON_00407	LIAIEAPM_01949	ABJJGFLJ_01471	HPEJNNAH_01344	BDLNCNPA_00824	CAALFOIN_00772	BDMBNIHE_01115	OHALNIEN_00689	BBEOHCII_00759	PGKMFHKC_00709	CEHPNLDK_00642	BJHGMHFO_00470	FDPLCLKD_00709	OGMCCAIF_01077	CMGIABJI_01105	PBLCDJDF_00416	NOIEMAFJ_00693	BEJHABKI_01393	KNFFGINF_00513	HNJFIMIJ_00304	FLMJGHHK_00104	GDENKAOO_00395	KDEDJMLP_00415	GEGBDKOP_01692	AFHMEFJF_00066	CNEHPOEB_01050	CKOKFPAK_00478	FCAAFAHO_00808	AKBLAMMA_00383	ONHEGFJF_01882	CHIFNPHK_00464
czcB		Cobalt-zinc-cadmium resistance protein CzcB	46	46	1	180	4096				1094	1094	1094	HFMNANMC_01797	BBNGAGFF_01048	NBLABIBC_01195	HHKPMNBD_00495	EDPAAIAM_00706	AJCIDKON_00770	LIAIEAPM_01231	ABJJGFLJ_00749	HPEJNNAH_00682	BDLNCNPA_01149	CAALFOIN_00551	BDMBNIHE_01485	OHALNIEN_02017	BBEOHCII_02113	PGKMFHKC_02104	CEHPNLDK_01815	BJHGMHFO_01196	FDPLCLKD_01783	OGMCCAIF_00562	CMGIABJI_02025	PBLCDJDF_01060	NOIEMAFJ_01169	BEJHABKI_01219	KNFFGINF_01052	HNJFIMIJ_00616	FLMJGHHK_00542	GDENKAOO_00599	KDEDJMLP_01065	GEGBDKOP_02252	AFHMEFJF_01165	CNEHPOEB_01696	CKOKFPAK_02330	FCAAFAHO_02259	AKBLAMMA_01174	ONHEGFJF_00959	CHIFNPHK_01371
proS_2		Proline--tRNA ligase	46	46	1	180	2824				1709	1709	1709	HFMNANMC_00781	BBNGAGFF_00209	NBLABIBC_00428	HHKPMNBD_01505	EDPAAIAM_00932	AJCIDKON_00261	LIAIEAPM_01937	ABJJGFLJ_02135	HPEJNNAH_00359	BDLNCNPA_01100	CAALFOIN_01650	BDMBNIHE_00465	OHALNIEN_02229	BBEOHCII_00079	PGKMFHKC_00997	CEHPNLDK_02069	BJHGMHFO_01784	FDPLCLKD_01998	OGMCCAIF_00349	CMGIABJI_02129	PBLCDJDF_01376	NOIEMAFJ_01673	BEJHABKI_00386	KNFFGINF_01312	HNJFIMIJ_00808	FLMJGHHK_00778	GDENKAOO_01563	KDEDJMLP_02189	GEGBDKOP_00807	AFHMEFJF_01720	CNEHPOEB_00341	CKOKFPAK_01348	FCAAFAHO_01708	AKBLAMMA_02896	ONHEGFJF_00194	CHIFNPHK_02101
[truncated: 7,493 more rows]
[truncated: 10 more columns]

## Sheet: subspecies trait
	necrophorum	funduliforme
Fnf_1007-200	0	1
Fnf_ATCC_51357-200	0	1
Fn_D12-200	0	1
Fn_HUN048-200	0	1
Fn_ATCC_25286-200	1	0
Fn_BFTR-1-200	1	0
Fn_BFTR-2-200	1	0
Fn_BL-200	1	0
Fn_DJ-1-200	1	0
Fn_DJ-2-200	1	0
Fn_KG34-200	0	1
Fn_KG35-200	1	0
Fnf_1248-200	0	1
Fnf_1267-200	0	1
Fnf_1285-200	0	1
Fnf_1309-200	0	1
Fnf_1314-200	0	1
Fnf_1330-200	0	1
Fnf_1353-200	0	1
Fnf_1365-200	0	1
Fnf_B35-200	0	1
Fnf_LS_1272-200	0	1
Fnf_LS_1291-200	0	1
Fnf_P1_CP-200	0	1
Fuso_212-200	1	0
[truncated: 21 more rows]

## Sheet: Funduliforme_30_08_2022_2320.re
Gene	Non-unique Gene name	Annotation	Number_pos_present_in	Number_neg_present_in	Number_pos_not_present_in	Number_neg_not_present_in	Sensitivity	Specificity	Odds_ratio	Naive_p	Bonferroni_p	Benjamini_H_p	Max_Pairwise_comparisons	Max_supporting_pairs	Max_opposing_pairs	Best_pairwise_comp_p	Worst_pairwise_comp_p
[truncated: 1,765 more rows]

[truncated: 2 more sheets: Necrophorum_30_08_2022_2320.res, subspecies specific gene output]
