# Supplementary material for: Comparative Genomic Analysis of Fusobacterium necrophorum Provides Insights into Conserved Virulence Genes
Source: Microbiol Spectr. 2022 Oct 7;10(6):e00297-22. doi: 10.1128/spectrum.00297-22 (PMC9769765; doi:10.1128/spectrum.00297-22)
Supplement: Supplemental file 5 — Data Set S5. Download spectrum.00297-22-s0005.xlsx, XLSX file, 0.01 MB [file spectrum.00297-22-s0005.xlsx]

## Sheet: Sheet1
Potential Virulence factor	Abbreviation
Filamentous hemagglutinin N-terminal domain containing protein	hemolysin
hemA; glutamyl tRNA reductase	hemA
Leukotoxin A	Leukotoxin A
HlyC/CorC family transporter; membrane Protein	hlyC CorC transporter
Adhesion Protein FadA	FadA
hemC, glutamyl tRNA reductase	hemC
Type II secretion system protein GspD	Type 2 SSP GspD
Type II secretion F family protein	F Family Protein
Type IV Secretion system protein	Type 4 SSP
YadA C terminal domain containing protein; adhesin	YadA_C_TP
Timeric autotransporter adhesin of Hemagglutinin	Hemagglutinin
Outer membrane Protein; Porin	FomA
Autotransporter outer membrane beta barrel domain containing protein	aidA
Dermonecrotic toxin	DermT
MORN repeat protein	MORN2
Outer membrane Protein A	Omp A
Outer membrane Protein H	Omp H
Poly gamma glutamate biosynthesis protein PgsC ;Capsule polysaccharide biosynthesis	CapC
KpsF/GutQ family sugar phosphate isomerase	kpsF capsule
Leukocidin S subunit; bi-component gamma hemolysin HlgCB subunit C	lukS
Virulence associated Protein D	VapD
YihY/ virulence factor BrkB family protein; virulence factor that is essential for resistance to complement-dependent killing by serum	YihY_BrkB family protein
Virulence factor; transcriptional regulator	Vir factor
Virulence associated protein I; transcriptional regulator	VAP I
Murein biosynthesis integral membrane protein MurJ	Vf_MviN
Cell filamentous protein Fic; virulence RhuM family protein	Fic_Toxin
S1 RNA binding domain containing protein	RNA BP S1
Cell Surface Protein	CSP
FliC/FljB family flagellin [Shigella flexneri]	fliC
FAD dependent oxidoreductase	CoA_dr
Autotranspoter outermembrane beta barrel domain containing protein	AT-Est
Cell envelope integrity protein CreD	CreD
Fusobacterium outer membrane protein family; autotransporter outer membrane beta barrel domain containing protein	Fuso OMP family
Hemolysin III family protein	hem
Flagellar biosynthesis protein FliQ	FliQ
Pyruvate flavodoxin oxidoreductase	pfo
Molecular chaperone DnaJ	DnaJ
Serine protease	SP
Biotin/lipoyl binding protein; Biotin Carboxyl carrier protein of glutaconyl coA decarboxylase	BCC_GcoA
ABC transporter substrate binding protein	Dipept_BP
ABC transporter substrate binding protein; hemin receptor	Hem_rec
ShlB/FhaC/HecB family hemolysin secretion/activation protein	Hem_AP
Molecular chaperone DnaK	Chaperone protein DnaK
UDP glucose 4 epimerase GalE	galE
UTP glucose 1 phosphate uridyltransferase GalU	galU
Flagellar biosynthesis protein flhA_Helicobacter pyroli	FlhA/B
