# Supplementary material for: Comparative Genomic Analysis of Fusobacterium necrophorum Provides Insights into Conserved Virulence Genes
Source: Microbiol Spectr. 2022 Oct 7;10(6):e00297-22. doi: 10.1128/spectrum.00297-22 (PMC9769765; doi:10.1128/spectrum.00297-22)
Supplement: Supplemental file 6 — Data Set S6. Download spectrum.00297-22-s0006.xlsx, XLSX file, 0.01 MB [file spectrum.00297-22-s0006.xlsx]

## Sheet: Sequence similarity %
Strains	SP-4	YadA_C_TP	Hemagglutinin	OmpA	OmpH	VapD	Fic_Toxin	CreD	Hemolysin III family protein (hem)	Hemin_rec (ABC transporter)	Hemolysin_Activator Protein	FadA adhesion	LeukotoxinA
Fn_BFTR-2	100	.	.	.	100	79.96	98.94	100	100	100	100	100	100
Fn_HUN048	.	57.37	99.88	100	98.11	79.96	100	100	99.84	.	.	.	99.12
Fn_DJ-2	.	.	.	.	100	79.96	98.94	100	100	100	100	100	93.65
Fn_DAB	.	.	.	.	100	79.96	100	100	100	100.00;92.92	100	100	93.65
Fnf_LS_1280	.	100	82.81	99.85	98.11	79.96	100	100	99.84	.	.	.	99.13
Fnf_1007	.	65.42	.	100	98.11	79.96	100	100	99.84	.	.	.	99.09
Fnf_ATCC_51357	.	100	100	99.85	98.11	79.96	100	100	99.84	.	.	.	99.9
Fn_ATCC_25286	100	.	.	.	100	79.96	.	100	100	100	.	100	100
Fn_BFTR-1	.	.	.	.	100	79.96	100	100	100	100	100	100	93.78
Fn_BL	100	.	.	.	100	79.96	.	100	100	100	.	100	68.09
Fnf_1248	.	54.50;100.00	.	100	98.11	79.96	100	100	99.84	.	.	.	57.35
Fnf_1267	.	54.50;100.00	.	100	98.11	79.96	100	100	99.84	.	.	.	99.09
Fnf_1285	.	54.50;100.00	.	100	98.11	79.96	100	100	99.84	.	.	.	99.09
Fnf_1309	.	100.00;54.50	.	100	98.11	79.96	100	100	99.84	.	.	.	99.09
Fnf_1314	.	54.42;100.00	100	99.85	98.11	79.96	100	100	99.84	.	.	.	99.88
Fnf_1330	.	54.50;100.00	.	100	98.11	79.96	100	100	99.84	.	.	.	99.09
Fnf_1353	.	54.42;100.00	100	99.85	98.11	79.96	100	100	99.84	.	.	.	99.88
Fnf_LS_1272	.	100.00;54.50	.	100	98.11	79.96	100	100	99.84	.	.	.	57.35
Fnf_LS_1291	.	54.42;100.00	100	99.85	98.11	79.96	100	100	99.84	.	.	.	99.88
Fnf_P1_CP	.	100.00;54.50	.	100	98.11	79.96	100	100	99.84	.	.	.	99.09
Fuso_212	100	.	.	.	100	79.96	.	100	100	100	.	100	100
Fuso_8L1	100	.	.	.	100	79.96	.	100	100	100	.	100	100
MK12	.	54.42;100.00	100	99.85	98.11	79.96	100	100	99.84	.	.	.	99.88
SM1216	.	54.50;100.00	.	100	98.11	79.96	100	100	99.84	.	.	.	99.09
Fn_FDAARGOS_565	100	.	.	.	100	79.96	.	100	100	100	.	100	100
Fnf_1250	.	100.00;54.50	.	100	98.11	79.96	100	100	99.84	.	.	.	99.09
Fnf_F1260	.	54.50;100.00	.	100	98.11	79.96	100	100	99.84	.	.	.	99.09
Fnf_F1291	.	54.42;100.00	100	99.85	98.11	79.96	100	100	99.84	.	.	.	99.88
Fnf_LS_1195	.	54.50;100.00	.	100	98.11	79.96	100	100	99.84	.	.	.	99.09
Fnf_LS_1197	.	54.50;99.76	.	100	98.11	79.96	100	100	99.84	.	.	.	57.35
Fnf_LS_1260	.	54.50;100.00	.	100	98.11	79.96	100	100	99.84	.	.	.	99.09
Fnf_LS_1264	.	54.42;100.00	100	99.85	98.11	79.96	100	100	99.84	.	.	.	99.88
Fnf_LS_1266	.	54.50;100.00	.	100	98.11	79.96	100	100	99.84	.	.	.	99.21
Fnf_P1_LM	.	100.00;54.50	.	100	98.11	79.96	100	100	99.84	.	.	.	99.09
Fnn_ATCC_25286	100	.	.	.	100	79.96	.	100	100	100	.	100	100
Fn_D12	.	54.5	.	100	98.11	79.96	100	100	99.84	.	.	.	99.09
Fn_DJ-1	.	.	.	.	100	79.96	98.94	100	100	91.64	100	100	.
Fnf_1365	.	54.50;100.00	.	100	98.11	79.96	100	.	99.84	.	.	.	99.09
Fnf_B35	.	.	.	99.85	98.11	79.96	94.8	100	99.84	.	.	.	99.9
Fuso_B17	.	50.45	.	99.85	98.11	79.96	.	100	99.84	.	.	.	99.9
Fnn_NCTC13726	.	.	.	.	100	79.96	.	100	100	100	.	100	100
Fnf_1_1_36S	.	50.45	.	99.85	98.11	79.89	.	100	99.52	.	.	.	99.78
Fnf_B35	.	.	.	99.85	88.47	79.96	94.8	100	99.36	.	.	.	99.87
Fnf_1_1_36S	.	50.45;54.42	.	99.85	98.11	79.96	.	100	99.84	.	.	.	99.9
Fn_KG34	.	.	.	99.85	98.11	79.96	.	100	99.84	.	.	.	99.9
Fn_KG35	.	.	.	99.85	98.11	79.96	.	100	99.84	100	.	.	99.9
