# Supplementary material for: Comparative Genomic Analysis of Fusobacterium necrophorum Provides Insights into Conserved Virulence Genes
Source: Microbiol Spectr. 2022 Oct 7;10(6):e00297-22. doi: 10.1128/spectrum.00297-22 (PMC9769765; doi:10.1128/spectrum.00297-22)
Supplement: Supplemental file 7 — Data Set S7. Download spectrum.00297-22-s0007.xlsx, XLSX file, 0.01 MB [file spectrum.00297-22-s0007.xlsx]

## Sheet: Sheet1
Gene	Annotation
infA	Translation initiation factor IF-1
rplK	50S ribosomal protein L11
rpmA	50S ribosomal protein L27
rplN	50S ribosomal protein L14
rplP	50S ribosomal protein L16
rpsS	30S ribosomal protein S19
rpmJ	50S ribosomal protein L36
rpsL	30S ribosomal protein S12
rpmC	50S ribosomal protein L29
rpsP	30S ribosomal protein S16
rplV	50S ribosomal protein L22
rplB	50S ribosomal protein L2
rpsN	30S ribosomal protein S14
rpsM	30S ribosomal protein S13
rplQ	50S ribosomal protein L17
rpmD	50S ribosomal protein L30
rpsK	30S ribosomal protein S11
rpsO	30S ribosomal protein S15
rpsR	30S ribosomal protein S18
rplM	50S ribosomal protein L13
glyQ	Glycine--tRNA ligase alpha subunit
atpD	ATP synthase subunit beta, sodium ion specific
group_7100	tRNA-Tyr(gta)
kdd	L-erythro-3,5-diaminohexanoate dehydrogenase
kal	3-aminobutyryl-CoA ammonia lyase
rpsG	30S ribosomal protein S7
kce	3-keto-5-aminohexanoate cleavage enzyme
group_4820	Lysine 5,6-aminomutase beta subunit
rpsE	30S ribosomal protein S5
