# Supplementary material for: Comparative Genomic Analysis of Fusobacterium necrophorum Provides Insights into Conserved Virulence Genes
Source: Microbiol Spectr. 2022 Oct 7;10(6):e00297-22. doi: 10.1128/spectrum.00297-22 (PMC9769765; doi:10.1128/spectrum.00297-22)
Supplement: Supplemental file 8 — Data Set S8. Download spectrum.00297-22-s0008.xlsx, XLSX file, 0.05 MB [file spectrum.00297-22-s0008.xlsx]

## Sheet: Sheet1
	Node	Beg	End
1	FNF_ATCC_51357-200	6270	6510
2	FNF_ATCC_51357-200	65665	65884
3	FNF_ATCC_51357-200	141645	142218
4	FNF_ATCC_51357-200	231068	231317
5	FNF_ATCC_51357-200	232742	233253
6	FNF_ATCC_51357-200	296428	297470
7	FNF_ATCC_51357-200	326166	327060
8	FNF_ATCC_51357-200	332724	334074
9	FNF_ATCC_51357-200	338622	339489
10	FNF_ATCC_51357-200	357860	358145
11	FNF_ATCC_51357-200	382255	382356
12	FNF_ATCC_51357-200	391602	392748
13	FNF_ATCC_51357-200	453724	453991
14	FNF_ATCC_51357-200	518111	518120
15	FNF_ATCC_51357-200	727370	727814
16	FN_D12-200	248705	248710
17	FN_D12-200	644555	644569
18	FN_HUN048-200	15692	16128
19	FN_HUN048-200	72539	72715
20	FN_HUN048-200	88967	89165
21	FN_HUN048-200	101392	101992
22	FN_HUN048-200	107690	107782
23	FN_HUN048-200	121181	121600
24	FN_HUN048-200	128229	128285
25	FN_HUN048-200	133618	133956
26	FN_HUN048-200	140034	140409
27	FN_HUN048-200	150519	150567
28	FN_HUN048-200	166520	166811
29	FN_HUN048-200	184070	184637
30	FN_HUN048-200	196362	196652
31	FN_HUN048-200	209880	210017
32	FN_HUN048-200	213205	213253
33	FN_HUN048-200	226322	226379
34	FN_HUN048-200	233475	233532
35	FN_HUN048-200	242461	242723
36	FN_HUN048-200	256359	257484
37	FN_HUN048-200	265876	265945
38	FN_HUN048-200	266918	266954
39	FN_HUN048-200	272438	272491
40	FN_HUN048-200	290750	291235
41	FN_HUN048-200	294415	294527
42	FN_HUN048-200	305233	305520
43	FN_HUN048-200	318287	318528
44	FN_HUN048-200	320577	320795
45	FN_HUN048-200	348072	348288
46	FN_HUN048-200	373662	373671
47	FN_HUN048-200	401690	401751
48	FN_HUN048-200	419144	419243
49	FN_HUN048-200	429857	430184
50	FN_HUN048-200	435924	436148
51	FN_HUN048-200	474108	474686
52	FN_HUN048-200	501674	502091
53	FN_HUN048-200	511749	512131
54	FN_HUN048-200	528419	528557
55	FN_HUN048-200	546776	547407
56	FN_HUN048-200	641349	641850
57	FN_HUN048-200	652848	652941
58	FN_HUN048-200	674996	675636
59	FN_HUN048-200	682350	682590
60	FN_HUN048-200	684205	685264
61	FN_HUN048-200	692808	692948
62	FN_HUN048-200	698183	698411
63	FN_HUN048-200	704651	705107
64	FN_HUN048-200	705935	706904
65	FN_HUN048-200	716044	716109
66	FN_HUN048-200	724305	724769
67	FN_HUN048-200	727338	727589
68	Fn_BFTR-1-200	7095	7425
69	Fn_BFTR-1-200	13264	13567
70	Fn_BFTR-1-200	21265	21879
71	Fn_BFTR-1-200	34828	35067
72	Fn_BFTR-1-200	42347	44057
73	Fn_BFTR-1-200	44735	44846
74	Fn_BFTR-1-200	46334	46440
75	Fn_BFTR-1-200	47075	47186
76	Fn_BFTR-1-200	52709	53498
77	Fn_BFTR-1-200	58906	59395
78	Fn_BFTR-1-200	62158	62260
79	Fn_BFTR-1-200	68065	69283
80	Fn_BFTR-1-200	69658	70072
81	Fn_BFTR-1-200	72652	73054
82	Fn_BFTR-1-200	91085	91499
83	Fn_BFTR-1-200	91985	92170
84	Fn_BFTR-1-200	101392	101691
85	Fn_BFTR-1-200	106408	107600
86	Fn_BFTR-1-200	121358	121600
87	Fn_BFTR-1-200	144999	145023
88	Fn_BFTR-1-200	164453	164660
89	Fn_BFTR-1-200	172640	172779
90	Fn_BFTR-1-200	185018	186096
91	Fn_BFTR-1-200	196253	196298
92	Fn_BFTR-1-200	207328	207920
93	Fn_BFTR-1-200	208799	208982
94	Fn_BFTR-1-200	213237	213366
95	Fn_BFTR-1-200	217791	217969
96	Fn_BFTR-1-200	218965	218979
97	Fn_BFTR-1-200	228998	229830
98	Fn_BFTR-1-200	230407	230572
99	Fn_BFTR-1-200	240737	241121
100	Fn_BFTR-1-200	288392	289421
101	Fn_BFTR-1-200	292772	293059
102	Fn_BFTR-1-200	303576	304273
103	Fn_BFTR-1-200	315221	316073
104	Fn_BFTR-1-200	320919	321447
105	Fn_BFTR-1-200	323220	323531
106	Fn_BFTR-1-200	345361	345660
107	Fn_BFTR-1-200	346353	346502
108	Fn_BFTR-1-200	355065	355255
109	Fn_BFTR-1-200	359422	359548
110	Fn_BFTR-1-200	406430	406481
111	Fn_BFTR-1-200	410126	410878
112	Fn_BFTR-1-200	424556	425320
113	Fn_BFTR-1-200	471287	471395
114	Fn_BFTR-1-200	500212	501100
115	Fn_BFTR-1-200	505928	507147
116	Fn_BFTR-1-200	508196	508553
117	Fn_BFTR-1-200	527549	527780
118	Fn_BFTR-1-200	543122	543709
119	Fn_BFTR-1-200	551644	551791
120	Fn_BFTR-1-200	567918	568254
121	Fn_BFTR-1-200	572864	574203
122	Fn_BFTR-1-200	590451	590944
123	Fn_BFTR-1-200	623270	623375
124	Fn_BFTR-1-200	634550	634914
125	Fn_BFTR-1-200	637826	637898
126	Fn_BFTR-1-200	649341	649563
127	Fn_BFTR-1-200	650829	651015
128	Fn_BFTR-1-200	654276	654678
129	Fn_BFTR-1-200	660242	661265
130	Fn_BFTR-1-200	661814	662079
131	Fn_BFTR-1-200	663335	663526
132	Fn_BFTR-1-200	667420	667879
133	Fn_BFTR-1-200	676743	677308
134	Fn_BFTR-1-200	681510	682404
135	Fn_BFTR-1-200	684570	684711
136	Fn_BFTR-1-200	709020	709220
137	Fn_BFTR-1-200	716571	716724
138	Fn_BFTR-2-200	14383	14419
139	Fn_BFTR-2-200	30005	30851
140	Fn_BFTR-2-200	39980	40053
141	Fn_BFTR-2-200	121736	121997
142	Fn_BFTR-2-200	126863	127409
143	Fn_BFTR-2-200	134616	134916
144	Fn_BFTR-2-200	154568	154718
145	Fn_BFTR-2-200	161846	162716
146	Fn_BFTR-2-200	171006	171599
147	Fn_BFTR-2-200	187978	188202
148	Fn_BFTR-2-200	191861	191871
149	Fn_BFTR-2-200	196253	196298
150	Fn_BFTR-2-200	209012	209110
151	Fn_BFTR-2-200	230407	230572
152	Fn_BFTR-2-200	241163	241215
153	Fn_BFTR-2-200	257289	257352
154	Fn_BFTR-2-200	261575	262412
155	Fn_BFTR-2-200	285431	285458
156	Fn_BFTR-2-200	288392	289421
157	Fn_BFTR-2-200	290638	290763
158	Fn_BFTR-2-200	292032	292560
159	Fn_BFTR-2-200	352074	352876
160	Fn_BFTR-2-200	383452	384367
161	Fn_BFTR-2-200	384980	385150
162	Fn_BFTR-2-200	405791	406205
163	Fn_BFTR-2-200	423965	424137
164	Fn_BFTR-2-200	430766	430808
165	Fn_BFTR-2-200	484981	485763
166	Fn_BFTR-2-200	497577	497698
167	Fn_BFTR-2-200	528144	528803
168	Fn_BFTR-2-200	534234	534334
169	Fn_BFTR-2-200	547206	547473
170	Fn_BFTR-2-200	565386	565499
171	Fn_BFTR-2-200	567145	567302
172	Fn_BFTR-2-200	595337	595777
173	Fn_BFTR-2-200	599501	599924
174	Fn_BFTR-2-200	634844	634859
175	Fn_BFTR-2-200	637826	638003
176	Fn_BFTR-2-200	638684	638891
177	Fn_BFTR-2-200	649038	649098
178	Fn_BFTR-2-200	663099	663206
179	Fn_BFTR-2-200	664542	666745
180	Fn_BFTR-2-200	687158	687267
181	Fn_BFTR-2-200	692600	692986
182	Fn_BFTR-2-200	706398	706640
183	Fn_BFTR-2-200	711340	711588
184	Fn_BFTR-2-200	723783	723960
185	Fn_BFTR-2-200	728846	729359
186	Fn_BFTR-2-200	732206	732464
187	Fn_DJ-1-200	416346	416403
188	Fn_KG34-200	1	542
189	Fn_KG34-200	8439	8829
190	Fn_KG34-200	10999	11035
191	Fn_KG34-200	13597	14077
192	Fn_KG34-200	21260	22036
193	Fn_KG34-200	37487	38324
194	Fn_KG34-200	68950	69562
195	Fn_KG34-200	101644	102286
196	Fn_KG34-200	106966	107077
197	Fn_KG34-200	136620	136710
198	Fn_KG34-200	147922	147984
199	Fn_KG34-200	174782	174902
200	Fn_KG34-200	177992	178355
201	Fn_KG34-200	179306	179450
202	Fn_KG34-200	187978	188285
203	Fn_KG34-200	213219	213486
204	Fn_KG34-200	228125	229208
205	Fn_KG34-200	229874	229935
206	Fn_KG34-200	233025	233199
207	Fn_KG34-200	240691	240710
208	Fn_KG34-200	241250	241262
209	Fn_KG34-200	242168	242723
210	Fn_KG34-200	265843	266089
211	Fn_KG34-200	277871	277946
212	Fn_KG34-200	278582	279306
213	Fn_KG34-200	289262	289532
214	Fn_KG34-200	298424	298529
215	Fn_KG34-200	320577	320795
216	Fn_KG34-200	322021	322095
217	Fn_KG34-200	324621	324672
218	Fn_KG34-200	326259	326883
219	Fn_KG34-200	341337	341745
220	Fn_KG34-200	343395	343872
221	Fn_KG34-200	346519	346902
222	Fn_KG34-200	385500	385691
223	Fn_KG34-200	396802	397202
224	Fn_KG34-200	401550	401636
225	Fn_KG34-200	424499	425098
226	Fn_KG34-200	431132	431543
227	Fn_KG34-200	438458	438590
228	Fn_KG34-200	474108	474154
229	Fn_KG34-200	475234	475787
230	Fn_KG34-200	498523	498679
231	Fn_KG34-200	502580	502625
232	Fn_KG34-200	504200	504416
233	Fn_KG34-200	507600	508268
234	Fn_KG34-200	520526	520560
235	Fn_KG34-200	525755	525839
236	Fn_KG34-200	535541	535955
237	Fn_KG34-200	543032	543650
238	Fn_KG34-200	551074	551155
239	Fn_KG34-200	569537	569769
240	Fn_KG34-200	571649	572071
241	Fn_KG34-200	594995	595151
242	Fn_KG34-200	602466	602817
243	Fn_KG34-200	661921	662079
244	Fn_KG34-200	685078	685159
245	Fn_KG34-200	689906	690119
246	Fn_KG34-200	701950	702122
247	Fn_KG34-200	704129	704288
248	Fn_KG34-200	705135	705294
249	Fn_KG34-200	716038	716109
250	Fn_KG35-200	660	1986
251	Fn_KG35-200	2550	2889
252	Fn_KG35-200	4089	5382
253	Fn_KG35-200	6261	9708
254	Fn_KG35-200	10879	11119
255	Fn_KG35-200	12364	15704
256	Fn_KG35-200	17097	17545
257	Fn_KG35-200	20016	23581
258	Fn_KG35-200	26984	27305
259	Fn_KG35-200	30260	31919
260	Fn_KG35-200	33158	37256
261	Fn_KG35-200	40499	44629
262	Fn_KG35-200	46646	51191
263	Fn_KG35-200	55605	56826
264	Fn_KG35-200	65050	65296
265	Fn_KG35-200	66880	67411
266	Fn_KG35-200	68362	69868
267	Fn_KG35-200	71369	71509
268	Fn_KG35-200	74996	75913
269	Fn_KG35-200	76585	77292
270	Fn_KG35-200	78472	88706
271	Fn_KG35-200	89657	91422
272	Fn_KG35-200	92930	96235
273	Fn_KG35-200	96622	97030
274	Fn_KG35-200	98428	100249
275	Fn_KG35-200	102509	104440
276	Fn_KG35-200	106054	111656
277	Fn_KG35-200	112784	115191
278	Fn_KG35-200	118269	120575
279	Fn_KG35-200	121520	122162
280	Fn_KG35-200	123783	127320
281	Fn_KG35-200	131707	133407
282	Fn_KG35-200	134424	136635
283	Fn_KG35-200	137501	138270
284	Fn_KG35-200	138927	140663
285	Fn_KG35-200	141057	142236
286	Fn_KG35-200	149862	155255
287	Fn_KG35-200	156600	157097
288	Fn_KG35-200	161846	163745
289	Fn_KG35-200	168989	170411
290	Fn_KG35-200	172624	176333
291	Fn_KG35-200	177264	177654
292	Fn_KG35-200	179246	179843
293	Fn_KG35-200	184259	190352
294	Fn_KG35-200	195486	203360
295	Fn_KG35-200	204662	214417
296	Fn_KG35-200	218316	220443
297	Fn_KG35-200	221493	224500
298	Fn_KG35-200	226160	229200
299	Fn_KG35-200	230407	235134
300	Fn_KG35-200	236963	237350
301	Fn_KG35-200	238193	238478
302	Fn_KG35-200	239561	239780
303	Fn_KG35-200	241862	244762
304	Fn_KG35-200	245686	246822
305	Fn_KG35-200	248828	249282
306	Fn_KG35-200	251933	254761
307	Fn_KG35-200	259320	259776
308	Fn_KG35-200	261520	265174
309	Fn_KG35-200	266846	266955
310	Fn_KG35-200	269117	274310
311	Fn_KG35-200	276994	278856
312	Fn_KG35-200	280547	280651
313	Fn_KG35-200	281733	285297
314	Fn_KG35-200	285980	288164
315	Fn_KG35-200	289262	291356
316	Fn_KG35-200	292032	292973
317	Fn_KG35-200	293889	294377
318	Fn_KG35-200	295211	300252
319	Fn_KG35-200	300912	302257
320	Fn_KG35-200	306638	309044
321	Fn_KG35-200	311593	313193
322	Fn_KG35-200	314354	316556
323	Fn_KG35-200	317306	317954
324	Fn_KG35-200	318965	319581
325	Fn_KG35-200	323764	329136
326	Fn_KG35-200	332100	334560
327	Fn_KG35-200	338322	338715
328	Fn_KG35-200	340221	342942
329	Fn_KG35-200	344502	345117
330	Fn_KG35-200	348072	348621
331	Fn_KG35-200	349334	354381
332	Fn_KG35-200	355638	357510
333	Fn_KG35-200	359626	362682
334	Fn_KG35-200	363201	364641
335	Fn_KG35-200	368790	370620
336	Fn_KG35-200	372846	382626
337	Fn_KG35-200	383529	384613
338	Fn_KG35-200	385519	389990
339	Fn_KG35-200	393636	395133
340	Fn_KG35-200	396282	397738
341	Fn_KG35-200	400208	400329
342	Fn_KG35-200	401648	417674
343	Fn_KG35-200	419189	419336
344	Fn_KG35-200	420953	424199
345	Fn_KG35-200	424650	426047
346	Fn_KG35-200	429479	430184
347	Fn_KG35-200	432239	434736
348	Fn_KG35-200	435962	437747
349	Fn_KG35-200	438569	443601
350	Fn_KG35-200	446604	451035
351	Fn_KG35-200	452386	454294
352	Fn_KG35-200	455851	463143
353	Fn_KG35-200	466908	468620
354	Fn_KG35-200	473501	476312
355	Fn_KG35-200	478805	488683
356	Fn_KG35-200	491896	493510
357	Fn_KG35-200	494595	496099
358	Fn_KG35-200	497496	497869
359	Fn_KG35-200	499515	502625
360	Fn_KG35-200	503243	503900
361	Fn_KG35-200	504896	507206
362	Fn_KG35-200	508196	513114
363	Fn_KG35-200	514131	519238
364	Fn_KG35-200	519796	520027
365	Fn_KG35-200	520526	520978
366	Fn_KG35-200	522953	528927
367	Fn_KG35-200	532736	534165
368	Fn_KG35-200	536162	536576
369	Fn_KG35-200	539873	542546
370	Fn_KG35-200	545510	551083
371	Fn_KG35-200	552307	558052
372	Fn_KG35-200	558694	559570
373	Fn_KG35-200	565208	565553
374	Fn_KG35-200	567374	567596
375	Fn_KG35-200	568685	569900
376	Fn_KG35-200	572735	592189
377	Fn_KG35-200	595112	596925
378	Fn_KG35-200	599237	600035
379	Fn_KG35-200	600990	602817
380	Fn_KG35-200	604953	607057
381	Fn_KG35-200	607839	609814
382	Fn_KG35-200	610913	611395
383	Fn_KG35-200	612916	620303
384	Fn_KG35-200	622133	624278
385	Fn_KG35-200	626648	627083
386	Fn_KG35-200	627677	628379
387	Fn_KG35-200	630185	631922
388	Fn_KG35-200	633368	638981
389	Fn_KG35-200	639525	642003
390	Fn_KG35-200	643840	645141
391	Fn_KG35-200	648999	649539
392	Fn_KG35-200	650196	654945
393	Fn_KG35-200	656832	657415
394	Fn_KG35-200	657884	661365
395	Fn_KG35-200	663460	664804
396	Fn_KG35-200	665263	665371
397	Fn_KG35-200	667069	668663
398	Fn_KG35-200	670139	678225
399	Fn_KG35-200	679176	681048
400	Fn_KG35-200	682503	683967
401	Fn_KG35-200	686426	686774
402	Fn_KG35-200	688148	693091
403	Fn_KG35-200	695531	696989
404	Fn_KG35-200	699410	702407
405	Fn_KG35-200	703814	706192
406	Fn_KG35-200	706778	708158
407	Fn_KG35-200	710125	711570
408	Fn_KG35-200	711996	716067
409	Fn_KG35-200	719379	724002
410	Fn_KG35-200	725357	730476
411	Fnf_1309-200	168239	168634
412	Fnf_1365-200	20194	20206
413	Fuso_212-200	3988	4519
414	Fuso_212-200	43565	45830
415	Fuso_212-200	46625	47250
416	Fuso_212-200	233673	234708
417	Fuso_212-200	303576	304350
418	Fuso_212-200	327873	327945
419	Fuso_212-200	345361	346242
420	Fuso_212-200	478147	478685
421	Fuso_212-200	488139	488200
422	Fuso_212-200	512157	512956
423	Fuso_212-200	578280	578589
424	Fuso_212-200	698159	698282
425	Fuso_212-200	716220	716289
426	Fuso_8L1-200	177819	178268
427	Fuso_8L1-200	289774	290154
428	Fuso_8L1-200	537845	538136
429	Fuso_8L1-200	546164	546785
430	Fuso_8L1-200	662344	662497
431	Fuso_8L1-200	681510	682404
432	Fuso_8L1-200	727325	727814
433	Fuso_B17-200	14518	14679
434	Fuso_B17-200	38306	38588
435	Fuso_B17-200	65020	65131
436	Fuso_B17-200	85700	86105
437	Fuso_B17-200	101737	101992
438	Fuso_B17-200	126956	127897
439	Fuso_B17-200	133618	133950
440	Fuso_B17-200	166208	166295
441	Fuso_B17-200	178703	178844
442	Fuso_B17-200	203819	204509
443	Fuso_B17-200	221152	221201
444	Fuso_B17-200	229104	229208
445	Fuso_B17-200	230407	230498
446	Fuso_B17-200	242168	242671
447	Fuso_B17-200	291022	291386
448	Fuso_B17-200	312803	313154
449	Fuso_B17-200	320373	320428
450	Fuso_B17-200	322021	322095
451	Fuso_B17-200	331479	332031
452	Fuso_B17-200	353283	353766
453	Fuso_B17-200	366189	366255
454	Fuso_B17-200	376059	376146
455	Fuso_B17-200	378077	378223
456	Fuso_B17-200	388730	388880
457	Fuso_B17-200	474188	474266
458	Fuso_B17-200	482964	483125
459	Fuso_B17-200	501015	501100
460	Fuso_B17-200	534146	534374
461	Fuso_B17-200	546275	546785
462	Fuso_B17-200	582543	582655
463	Fuso_B17-200	591232	591907
464	Fuso_B17-200	611995	612304
465	Fuso_B17-200	657503	657548
466	Fuso_B17-200	661175	661365
467	Fuso_B17-200	667123	667201
468	Fuso_B17-200	674756	675053
469	Fuso_B17-200	676764	676980
470	Fuso_B17-200	682095	682382
471	Fuso_B17-200	692672	692948
472	Fuso_B17-200	727338	727814
473	SM1216	548750	548776
474	fn_DAB-200	2298	2589
475	fn_DAB-200	5928	6120
476	fn_DAB-200	65020	65884
477	fn_DAB-200	80789	81013
478	fn_DAB-200	107368	107739
479	fn_DAB-200	121601	121709
480	fn_DAB-200	128229	128285
481	fn_DAB-200	181584	182039
482	fn_DAB-200	191861	191871
483	fn_DAB-200	195722	196276
484	fn_DAB-200	211824	211971
485	fn_DAB-200	216740	216959
486	fn_DAB-200	232994	233013
487	fn_DAB-200	242313	242387
488	fn_DAB-200	267398	268319
489	fn_DAB-200	290750	291386
490	fn_DAB-200	292356	292560
491	fn_DAB-200	311606	312344
492	fn_DAB-200	331479	332094
493	fn_DAB-200	357255	357525
494	fn_DAB-200	398810	398927
495	fn_DAB-200	419144	419636
496	fn_DAB-200	438380	438590
497	fn_DAB-200	527984	528068
498	fn_DAB-200	543347	543407
499	fn_DAB-200	550819	551203
500	fn_DAB-200	561971	562550
501	fn_DAB-200	565386	565499
502	fn_DAB-200	599501	599924
503	fn_DAB-200	657039	657549
504	fn_DAB-200	663099	663206
505	fn_DAB-200	678822	678852
506	fn_DAB-200	682971	683205
507	fn_DAB-200	693680	694079
508	fn_DAB-200	708158	708371
509	fn_DAB-200	728897	729359
510	fnf_1_1-200	2981	2984
511	fnf_1_1-200	22438	22864
512	fnf_1_1-200	87990	88019
513	fnf_1_1-200	107602	107613
514	fnf_1_1-200	149618	149621
515	fnf_1_1-200	168239	168634
516	fnf_1_1-200	218537	218541
517	fnf_1_1-200	238476	238480
518	fnf_1_1-200	276230	276475
519	fnf_1_1-200	384724	384729
520	fnf_1_1-200	396046	396058
521	fnf_1_1-200	397829	398240
522	fnf_1_1-200	412658	412662
523	fnf_1_1-200	435795	435799
524	fnf_1_1-200	518087	518090
525	fnf_1_1-200	547752	547763
526	fnf_1_1-200	562040	562043
527	fnf_1_1-200	630984	631785
528	fnf_1_1-200	664261	664510
529	fnf_1_1-200	699777	699805
530	fnf_1_1-200	721924	721984
531	fnf_B35_1-200	22438	22864
532	fnf_B35_1-200	149618	149621
533	fnf_B35_1-200	162709	162724
534	fnf_B35_1-200	398239	398242
535	fnf_B35_1-200	716129	716166
536	fnf_LS_1197-200	2298	2592
537	fnf_LS_1197-200	9645	9708
538	fnf_LS_1197-200	36581	36676
539	fnf_LS_1197-200	267936	268137
540	fnf_LS_1197-200	286599	286891
541	fnf_LS_1197-200	482319	482751
542	fnf_LS_1197-200	483399	483893
543	fnf_LS_1197-200	522811	523045
544	fnf_LS_1197-200	548869	548887
545	fnf_LS_1197-200	551720	551764
546	fnf_LS_1197-200	629986	630008
547	fnf_LS_1197-200	693560	693680
548	fnf_LS_1266-200	13177	13657
549	fnf_LS_1266-200	42205	42335
550	fnf_LS_1266-200	46595	46805
551	fnf_LS_1266-200	74285	74370
552	fnf_LS_1266-200	75010	75382
553	fnf_LS_1266-200	81568	81673
554	fnf_LS_1266-200	88703	88865
555	fnf_LS_1266-200	101737	102119
556	fnf_LS_1266-200	140034	140409
557	fnf_LS_1266-200	150381	150675
558	fnf_LS_1266-200	175697	175874
559	fnf_LS_1266-200	213003	213253
560	fnf_LS_1266-200	227339	227390
561	fnf_LS_1266-200	227907	228647
562	fnf_LS_1266-200	240737	241229
563	fnf_LS_1266-200	265876	266026
564	fnf_LS_1266-200	288392	289304
565	fnf_LS_1266-200	290678	290818
566	fnf_LS_1266-200	320290	320632
567	fnf_LS_1266-200	337251	337305
568	fnf_LS_1266-200	398810	398927
569	fnf_LS_1266-200	435924	436706
570	fnf_LS_1266-200	473627	474074
571	fnf_LS_1266-200	497629	497869
572	fnf_LS_1266-200	501112	501463
573	fnf_LS_1266-200	503660	503804
574	fnf_LS_1266-200	505898	506195
575	fnf_LS_1266-200	507336	507800
576	fnf_LS_1266-200	514122	514265
577	fnf_LS_1266-200	546776	546785
578	fnf_LS_1266-200	557083	557149
579	fnf_LS_1266-200	565939	566118
580	fnf_LS_1266-200	588241	588262
581	fnf_LS_1266-200	589081	589134
582	fnf_LS_1266-200	595066	595235
583	fnf_LS_1266-200	597315	597389
584	fnf_LS_1266-200	634517	634523
585	fnf_LS_1266-200	660239	660284
586	fnf_LS_1266-200	687785	688589
587	fnf_LS_1266-200	702881	703040
588	fnf_LS_1266-200	709004	709220
589	fnf_LS_1266-200	716044	716109
590	fnf_LS_1266-200	727338	727814
591	fnf_LS_1280-200	5760	6114
592	fnf_LS_1280-200	10999	11035
593	fnf_LS_1280-200	13177	14056
594	fnf_LS_1280-200	46286	46529
595	fnf_LS_1280-200	55230	55490
596	fnf_LS_1280-200	65017	65296
597	fnf_LS_1280-200	71117	71673
598	fnf_LS_1280-200	96010	96250
599	fnf_LS_1280-200	101691	101963
600	fnf_LS_1280-200	140085	140484
601	fnf_LS_1280-200	142143	142236
602	fnf_LS_1280-200	150381	150624
603	fnf_LS_1280-200	166907	166997
604	fnf_LS_1280-200	202447	202550
605	fnf_LS_1280-200	208094	208193
606	fnf_LS_1280-200	227213	228125
607	fnf_LS_1280-200	230127	230371
608	fnf_LS_1280-200	232889	233047
609	fnf_LS_1280-200	260539	260683
610	fnf_LS_1280-200	288392	289304
611	fnf_LS_1280-200	297707	297907
612	fnf_LS_1280-200	319398	319581
613	fnf_LS_1280-200	321300	321447
614	fnf_LS_1280-200	326289	326511
615	fnf_LS_1280-200	348312	348582
616	fnf_LS_1280-200	353181	353375
617	fnf_LS_1280-200	369528	369924
618	fnf_LS_1280-200	390966	391164
619	fnf_LS_1280-200	392325	392619
620	fnf_LS_1280-200	435935	436748
621	fnf_LS_1280-200	438380	438590
622	fnf_LS_1280-200	501022	501595
623	fnf_LS_1280-200	537425	537713
624	fnf_LS_1280-200	541463	541526
625	fnf_LS_1280-200	558826	558897
626	fnf_LS_1280-200	563828	563899
627	fnf_LS_1280-200	567145	567410
628	fnf_LS_1280-200	587110	587386
629	fnf_LS_1280-200	591079	591569
630	fnf_LS_1280-200	597315	597389
631	fnf_LS_1280-200	623496	623543
632	fnf_LS_1280-200	660537	661583
633	fnf_LS_1280-200	698343	698450
634	fnf_LS_1280-200	700020	700475
635	fnf_LS_1280-200	705120	705263
636	fnf_LS_1280-200	712884	713291
637	fnf_LS_1280-200	727390	727528
638	NODE_47	566972	567771
639	NODE_47	657538	657549
640	NODE_48	89087	89519
641	NODE_48	168716	169508
642	NODE_48	178691	178943
643	NODE_48	180764	182318
644	NODE_48	213841	214395
645	NODE_48	255810	256209
646	NODE_48	291210	292560
647	NODE_48	318287	318968
648	NODE_48	319714	319942
649	NODE_48	374562	374928
650	NODE_48	425081	425320
651	NODE_48	443523	443991
652	NODE_48	534234	534842
653	NODE_48	561434	562001
654	NODE_48	566879	567305
655	NODE_48	632276	632520
656	NODE_48	641073	641958
657	NODE_48	663099	663206
658	NODE_48	669188	669482
659	NODE_48	706232	706640
660	NODE_48	716430	717057
661	NODE_51	101629	101691
662	NODE_51	221152	221250
663	NODE_51	290630	290940
664	NODE_51	292221	292347
665	NODE_51	292772	292856
666	NODE_51	300608	300805
667	NODE_51	318998	319070
668	NODE_51	357894	358137
669	NODE_51	371172	372405
670	NODE_51	567145	567443
671	NODE_51	663335	663526
672	NODE_51	699968	700235
673	NODE_52	645	1083
674	NODE_52	3768	3969
675	NODE_52	8403	8829
676	NODE_52	31100	31247
677	NODE_52	56297	56324
678	NODE_52	65020	65884
679	NODE_52	68974	69448
680	NODE_52	90842	91106
681	NODE_52	95279	95759
682	NODE_52	104734	104869
683	NODE_52	107329	107609
684	NODE_52	117137	117465
685	NODE_52	147922	147984
686	NODE_52	170828	170909
687	NODE_52	196251	196388
688	NODE_52	208799	209051
689	NODE_52	223336	224344
690	NODE_52	237311	238352
691	NODE_52	242801	242879
692	NODE_52	267053	267113
693	NODE_52	282749	283013
694	NODE_52	289988	290154
695	NODE_52	295824	295933
696	NODE_52	315221	316073
697	NODE_52	327798	327945
698	NODE_52	346519	347529
699	NODE_52	395611	396040
700	NODE_52	404022	404069
701	NODE_52	419144	419309
702	NODE_52	425399	425826
703	NODE_52	441746	442476
704	NODE_52	465291	466274
705	NODE_52	478147	478685
706	NODE_52	494530	494770
707	NODE_52	497803	498925
708	NODE_52	499546	500356
709	NODE_52	518674	519688
710	NODE_52	528101	528479
711	NODE_52	567918	568254
712	NODE_52	592627	594683
713	NODE_52	609615	609922
714	NODE_52	624113	624326
715	NODE_52	630086	630947
716	NODE_52	660242	660443
717	NODE_52	662347	662497
718	NODE_52	665314	665377
719	NODE_52	667420	667879
720	NODE_52	676743	677308
721	NODE_52	717396	718194
722	NODE_53	420	567
723	NODE_53	19025	19327
724	NODE_53	43565	44592
725	NODE_53	46331	48968
726	NODE_53	57491	58337
727	NODE_53	88703	89285
728	NODE_53	95279	95759
729	NODE_53	107329	107609
730	NODE_53	121601	121709
731	NODE_53	126863	127409
732	NODE_53	134616	134820
733	NODE_53	150456	150633
734	NODE_53	152217	152601
735	NODE_53	159065	159274
736	NODE_53	164438	164660
737	NODE_53	171006	171203
738	NODE_53	172593	172728
739	NODE_53	179306	179450
740	NODE_53	180704	180737
741	NODE_53	181584	181709
742	NODE_53	182102	182383
743	NODE_53	196251	196388
744	NODE_53	197843	197909
745	NODE_53	208094	208765
746	NODE_53	211083	211971
747	NODE_53	227339	227354
748	NODE_53	233673	233949
749	NODE_53	240047	240216
750	NODE_53	242461	242630
751	NODE_53	255390	255625
752	NODE_53	265876	265945
753	NODE_53	279179	279306
754	NODE_53	285689	285866
755	NODE_53	290638	290763
756	NODE_53	302800	303172
757	NODE_53	303634	304171
758	NODE_53	321705	322537
759	NODE_53	357255	357525
760	NODE_53	379060	379528
761	NODE_53	381385	381709
762	NODE_53	404022	404069
763	NODE_53	405921	406538
764	NODE_53	410126	410675
765	NODE_53	423965	424137
766	NODE_53	431867	431904
767	NODE_53	438380	438590
768	NODE_53	455630	455746
769	NODE_53	465291	466166
770	NODE_53	471287	471395
771	NODE_53	474219	474686
772	NODE_53	483279	483858
773	NODE_53	501015	501100
774	NODE_53	503576	503822
775	NODE_53	514259	514625
776	NODE_53	516471	516573
777	NODE_53	527549	527780
778	NODE_53	540257	542468
779	NODE_53	542897	543083
780	NODE_53	551287	551377
781	NODE_53	561413	563376
782	NODE_53	568994	569228
783	NODE_53	590434	590966
784	NODE_53	634568	634778
785	NODE_53	638846	639033
786	NODE_53	653136	653523
787	NODE_53	656529	656693
788	NODE_53	657400	657549
789	NODE_53	661172	661268
790	NODE_53	665314	666745
791	NODE_53	677628	677926
792	NODE_53	682971	683205
793	NODE_53	693053	693843
794	NODE_53	716571	716781
795	NODE_53	720946	721114
796	NODE_54	17956	18037
797	NODE_54	43660	44057
798	NODE_54	44528	44846
799	NODE_54	46334	46440
800	NODE_54	47075	47186
801	NODE_54	91652	92170
802	NODE_54	128229	128285
803	NODE_54	172640	172779
804	NODE_54	174899	175088
805	NODE_54	177698	177769
806	NODE_54	184346	184517
807	NODE_54	211082	211097
808	NODE_54	226392	226947
809	NODE_54	303576	304273
810	NODE_54	340545	340698
811	NODE_54	341376	342060
812	NODE_54	353175	353469
813	NODE_54	359422	359548
814	NODE_54	385183	385490
815	NODE_54	401699	402259
816	NODE_54	431429	431522
817	NODE_54	501364	501595
818	NODE_54	502592	502766
819	NODE_54	514164	514224
820	NODE_54	543347	543407
821	NODE_54	549424	549457
822	NODE_54	567146	567437
823	NODE_54	569585	569804
824	NODE_54	586372	586657
825	NODE_54	590341	591127
826	NODE_54	634550	634914
827	NODE_54	661163	661265
828	NODE_54	691877	692342
829	NODE_54	693711	693954
830	NODE_54	703814	705263
831	NODE_54	715426	716289
832	NODE_55	40229	41342
833	NODE_55	64459	64597
834	NODE_55	65945	66280
835	NODE_55	107128	107257
836	NODE_55	117428	117563
837	NODE_55	137139	137154
838	NODE_55	142602	142695
839	NODE_55	180764	180953
840	NODE_55	184280	184694
841	NODE_55	272042	272615
842	NODE_55	285980	287429
843	NODE_55	290411	290633
844	NODE_55	311048	311441
845	NODE_55	337488	337743
846	NODE_55	401027	401756
847	NODE_55	429392	429647
848	NODE_55	563828	563899
849	NODE_55	572420	572576
850	NODE_55	595066	595167
851	NODE_55	617026	617617
852	NODE_55	638928	639068
853	NODE_55	649898	651084
854	NODE_55	674756	675143
855	NODE_55	687470	687623
856	NODE_55	699467	699710
857	NODE_56	14383	14419
858	NODE_56	15421	16498
859	NODE_56	20326	20406
860	NODE_56	30509	30851
861	NODE_56	31711	31827
862	NODE_56	43565	44561
863	NODE_56	46286	46363
864	NODE_56	141645	142074
865	NODE_56	164810	166295
866	NODE_56	169838	170864
867	NODE_56	172493	172728
868	NODE_56	176087	176336
869	NODE_56	177153	177317
870	NODE_56	203801	203852
871	NODE_56	217016	217196
872	NODE_56	232429	233949
873	NODE_56	264562	265156
874	NODE_56	296428	297470
875	NODE_56	303634	304050
876	NODE_56	316373	316502
877	NODE_56	326200	326559
878	NODE_56	337685	338166
879	NODE_56	338811	339489
880	NODE_56	356610	357423
881	NODE_56	391602	392748
882	NODE_56	409907	410660
883	NODE_56	453724	453991
884	NODE_56	486452	486810
885	NODE_56	500575	501022
886	NODE_56	504875	504926
887	NODE_56	505760	505862
888	NODE_56	527840	528211
889	NODE_56	552382	553279
890	NODE_56	564620	564848
891	NODE_56	587314	587488
892	NODE_56	590119	590966
893	NODE_56	607285	608206
894	NODE_56	609007	609457
895	NODE_56	610216	610471
896	NODE_56	618268	620035
897	NODE_56	621161	621374
898	NODE_56	622124	622418
899	NODE_56	626027	626186
900	NODE_56	634568	634772
901	NODE_56	649038	649778
902	NODE_56	658937	659387
903	NODE_56	661184	661268
904	NODE_56	666079	667201
905	NODE_56	692600	692882
906	NODE_57	3846	5046
907	NODE_57	10887	12253
908	NODE_57	13066	14692
909	NODE_57	16018	16822
910	NODE_57	17416	18112
911	NODE_57	24131	25088
912	NODE_57	29294	29345
913	NODE_57	31379	31582
914	NODE_57	32312	32909
915	NODE_57	36224	38837
916	NODE_57	42260	42606
917	NODE_57	56672	58337
918	NODE_57	72736	74719
919	NODE_57	81568	81673
920	NODE_57	85173	85448
921	NODE_57	95135	96241
922	NODE_57	101629	102520
923	NODE_57	103342	104282
924	NODE_57	107128	107726
925	NODE_57	108116	108668
926	NODE_57	110744	111125
927	NODE_57	112847	114715
928	NODE_57	116432	116918
929	NODE_57	118269	118400
930	NODE_57	119741	119765
931	NODE_57	123444	126632
932	NODE_57	137256	137535
933	NODE_57	138307	139191
934	NODE_57	140127	140502
935	NODE_57	156347	156527
936	NODE_57	158690	159197
937	NODE_57	161783	163766
938	NODE_57	176504	176846
939	NODE_57	177344	178046
940	NODE_57	196253	197475
941	NODE_57	203933	204824
942	NODE_57	211082	214366
943	NODE_57	217503	218205
944	NODE_57	220756	221201
945	NODE_57	225464	225735
946	NODE_57	227916	229715
947	NODE_57	240047	240216
948	NODE_57	242461	242858
949	NODE_57	261610	261721
950	NODE_57	266707	266954
951	NODE_57	272978	273080
952	NODE_57	278024	278596
953	NODE_57	285278	285899
954	NODE_57	288392	289557
955	NODE_57	304315	304350
956	NODE_57	313193	313319
957	NODE_57	313754	314097
958	NODE_57	317147	317600
959	NODE_57	320290	320302
960	NODE_57	320919	322593
961	NODE_57	328902	329062
962	NODE_57	347964	349482
963	NODE_57	353181	353319
964	NODE_57	360648	360828
965	NODE_57	372621	372778
966	NODE_57	380089	380557
967	NODE_57	390326	390688
968	NODE_57	395316	396178
969	NODE_57	396967	397810
970	NODE_57	411824	412406
971	NODE_57	420096	421832
972	NODE_57	429185	429374
973	NODE_57	432764	433382
974	NODE_57	435851	437114
975	NODE_57	439665	442423
976	NODE_57	448473	452932
977	NODE_57	455848	456550
978	NODE_57	460798	462800
979	NODE_57	465746	466915
980	NODE_57	468713	469352
981	NODE_57	471853	472028
982	NODE_57	478115	478685
983	NODE_57	482292	484717
984	NODE_57	485763	486222
985	NODE_57	492787	493066
986	NODE_57	501496	502361
987	NODE_57	508253	508439
988	NODE_57	511914	512358
989	NODE_57	519274	520312
990	NODE_57	521800	523106
991	NODE_57	523519	524732
992	NODE_57	535268	536186
993	NODE_57	536615	537413
994	NODE_57	548851	549342
995	NODE_57	558226	558922
996	NODE_57	565277	566093
997	NODE_57	580491	581938
998	NODE_57	583455	584647
999	NODE_57	591007	592564
1000	NODE_57	593920	594428
1001	NODE_57	596675	597359
1002	NODE_57	601722	602022
1003	NODE_57	612130	613786
1004	NODE_57	617806	618073
1005	NODE_57	628754	630941
1006	NODE_57	643931	644405
1007	NODE_57	655713	656388
1008	NODE_57	659996	661583
1009	NODE_57	667195	667861
1010	NODE_57	670796	671219
1011	NODE_57	674507	675143
1012	NODE_57	681666	682240
1013	NODE_57	685177	686738
1014	NODE_57	689804	692342
1015	NODE_57	694732	695507
1016	NODE_57	697286	697592
1017	NODE_57	702881	702905
1018	NODE_57	705120	705263
1019	NODE_57	711453	713409
1020	NODE_57	716382	716724
1021	NODE_57	724305	724769
1022	NODE_57	726932	727396
1023	NODE_57	730652	731181
1024	NODE_58	3627	5394
1025	NODE_58	13474	14722
1026	NODE_58	17308	17707
1027	NODE_58	20227	20266
1028	NODE_58	20677	22429
1029	NODE_58	30005	30374
1030	NODE_58	36437	37243
1031	NODE_58	41367	41547
1032	NODE_58	56540	56867
1033	NODE_58	83861	85439
1034	NODE_58	95459	95759
1035	NODE_58	99526	99619
1036	NODE_58	101644	101995
1037	NODE_58	103381	104230
1038	NODE_58	104734	104869
1039	NODE_58	107032	107482
1040	NODE_58	108119	108431
1041	NODE_58	112775	114844
1042	NODE_58	116129	116465
1043	NODE_58	123200	124267
1044	NODE_58	125294	126635
1045	NODE_58	132291	132486
1046	NODE_58	136659	137298
1047	NODE_58	140676	140808
1048	NODE_58	158916	159274
1049	NODE_58	161795	162538
1050	NODE_58	162987	163685
1051	NODE_58	167502	167558
1052	NODE_58	176141	176852
1053	NODE_58	177464	177623
1054	NODE_58	185018	186215
1055	NODE_58	196279	196829
1056	NODE_58	202811	203155
1057	NODE_58	204956	205586
1058	NODE_58	210452	210677
1059	NODE_58	212004	212799
1060	NODE_58	213757	214415
1061	NODE_58	217854	219100
1062	NODE_58	222003	222084
1063	NODE_58	226520	226868
1064	NODE_58	231068	232667
1065	NODE_58	237050	237938
1066	NODE_58	249413	249438
1067	NODE_58	261514	262411
1068	NODE_58	263806	264202
1069	NODE_58	270993	271421
1070	NODE_58	274358	275202
1071	NODE_58	278019	278504
1072	NODE_58	282353	283013
1073	NODE_58	294884	295061
1074	NODE_58	300215	301050
1075	NODE_58	316580	317468
1076	NODE_58	327891	329024
1077	NODE_58	345361	346242
1078	NODE_58	350073	350877
1079	NODE_58	355923	356355
1080	NODE_58	360690	364572
1081	NODE_58	370585	372234
1082	NODE_58	379930	380588
1083	NODE_58	384980	385589
1084	NODE_58	388088	388961
1085	NODE_58	394335	394719
1086	NODE_58	395193	395536
1087	NODE_58	396823	397751
1088	NODE_58	411050	413232
1089	NODE_58	421031	421628
1090	NODE_58	432575	433386
1091	NODE_58	439446	441688
1092	NODE_58	446298	446436
1093	NODE_58	448408	452923
1094	NODE_58	456061	456637
1095	NODE_58	460276	461003
1096	NODE_58	471119	471185
1097	NODE_58	475319	475658
1098	NODE_58	476063	476360
1099	NODE_58	482457	484661
1100	NODE_58	485503	486215
1101	NODE_58	492544	492985
1102	NODE_58	501487	502379
1103	NODE_58	507278	507800
1104	NODE_58	512131	512946
1105	NODE_58	514346	514625
1106	NODE_58	521574	524674
1107	NODE_58	541282	541331
1108	NODE_58	548875	549301
1109	NODE_58	553411	553744
1110	NODE_58	564829	565433
1111	NODE_58	568994	569273
1112	NODE_58	578364	578739
1113	NODE_58	581448	581955
1114	NODE_58	583755	584715
1115	NODE_58	586296	586436
1116	NODE_58	591232	591331
1117	NODE_58	592363	597836
1118	NODE_58	606256	606487
1119	NODE_58	612649	613759
1120	NODE_58	620205	620789
1121	NODE_58	621680	621932
1122	NODE_58	624145	624350
1123	NODE_58	630221	630947
1124	NODE_58	638861	639068
1125	NODE_58	643911	644571
1126	NODE_58	653088	653154
1127	NODE_58	653692	653872
1128	NODE_58	664546	665437
1129	NODE_58	670898	672371
1130	NODE_58	690269	691682
1131	NODE_58	699119	699448
1132	NODE_58	706226	706574
1133	NODE_58	711441	711600
1134	NODE_58	711963	712805
1135	NODE_58	715797	716289
1136	NODE_59	80848	81351
1137	NODE_59	137310	137994
1138	NODE_59	180141	180158
1139	NODE_59	180710	184724
1140	NODE_59	189722	189873
1141	NODE_59	191153	191531
1142	NODE_59	242762	242993
1143	NODE_59	258729	259296
1144	NODE_59	260635	260701
1145	NODE_59	283943	285107
1146	NODE_59	306727	306871
1147	NODE_59	398131	399095
1148	NODE_59	401000	401232
1149	NODE_59	436814	437211
1150	NODE_59	438458	438590
1151	NODE_59	526505	527390
1152	NODE_59	542399	542503
1153	NODE_59	564719	564746
1154	NODE_59	589717	590131
1155	NODE_59	595010	595335
1156	NODE_59	675402	676160
1157	NODE_59	682503	683853
1158	NODE_59	693882	693913
1159	NODE_59	701537	702518
1160	NODE_59	721093	721114
1161	NODE_60	6882	7050
1162	NODE_60	12106	12520
1163	NODE_60	13138	14275
1164	NODE_60	30689	30866
1165	NODE_60	31711	31739
1166	NODE_60	42222	44299
1167	NODE_60	46910	46973
1168	NODE_60	65426	65437
1169	NODE_60	70923	72327
1170	NODE_60	101749	102085
1171	NODE_60	128648	128795
1172	NODE_60	139812	139881
1173	NODE_60	141483	141519
1174	NODE_60	151635	151860
1175	NODE_60	155234	155318
1176	NODE_60	178802	179207
1177	NODE_60	184157	184280
1178	NODE_60	197402	197486
1179	NODE_60	209035	210251
1180	NODE_60	212826	213247
1181	NODE_60	226322	226379
1182	NODE_60	230468	230572
1183	NODE_60	233200	233253
1184	NODE_60	234682	235134
1185	NODE_60	247901	248044
1186	NODE_60	267434	267836
1187	NODE_60	286349	286706
1188	NODE_60	291215	291626
1189	NODE_60	304426	304873
1190	NODE_60	326816	326915
1191	NODE_60	356322	356652
1192	NODE_60	360270	360969
1193	NODE_60	361476	362022
1194	NODE_60	369288	370365
1195	NODE_60	396085	396652
1196	NODE_60	398810	398927
1197	NODE_60	418838	418863
1198	NODE_60	435803	436055
1199	NODE_60	462980	464189
1200	NODE_60	465854	466274
1201	NODE_60	482751	483315
1202	NODE_60	497629	497692
1203	NODE_60	542438	542525
1204	NODE_60	543266	543407
1205	NODE_60	544224	544544
1206	NODE_60	548851	548887
1207	NODE_60	573698	573815
1208	NODE_60	596999	597638
1209	NODE_60	649341	650571
1210	NODE_60	654378	654912
1211	NODE_60	667123	667201
1212	NODE_60	674756	675636
1213	NODE_60	676530	677871
1214	NODE_60	702683	703181
1215	NODE_60	717318	717552
1216	NODE_71	63245	63940
1217	NODE_71	215606	215846
1218	NODE_71	242954	242960
1219	NODE_71	436814	437033
1220	NODE_71	526517	526650
1221	NODE_71	612442	612526
1222	NODE_71	661163	661583
1223	NODE_71	682929	683205
1224	NODE_71	702209	702350
1225	NODE_72	331479	332022
1226	NODE_72	498392	498752
1227	NODE_72	546776	546785
1228	NODE_72	661502	661517
1229	NODE_72	682350	682536
1230	NODE_72	727338	727814
1231	NODE_73	9028	9182
1232	NODE_73	29477	29795
1233	NODE_73	41476	42355
1234	NODE_73	57812	58208
1235	NODE_73	67372	67603
1236	NODE_73	81568	81787
1237	NODE_73	95998	96607
1238	NODE_73	101839	102010
1239	NODE_73	116891	117290
1240	NODE_73	158894	158964
1241	NODE_73	178205	178520
1242	NODE_73	179306	179450
1243	NODE_73	184157	184351
1244	NODE_73	197402	197486
1245	NODE_73	212826	213247
1246	NODE_73	216740	217160
1247	NODE_73	228164	229832
1248	NODE_73	232481	232622
1249	NODE_73	239579	239744
1250	NODE_73	252438	252489
1251	NODE_73	253875	254274
1252	NODE_73	285806	286754
1253	NODE_73	290663	291235
1254	NODE_73	320290	320302
1255	NODE_73	321300	322701
1256	NODE_73	326334	326562
1257	NODE_73	352161	352876
1258	NODE_73	355362	355697
1259	NODE_73	356322	356721
1260	NODE_73	374214	374496
1261	NODE_73	385500	385691
1262	NODE_73	392124	392493
1263	NODE_73	407042	407234
1264	NODE_73	429857	430184
1265	NODE_73	438380	438590
1266	NODE_73	470960	471185
1267	NODE_73	508158	508217
1268	NODE_73	535454	535607
1269	NODE_73	536291	536825
1270	NODE_73	542465	542522
1271	NODE_73	550021	550165
1272	NODE_73	551018	551083
1273	NODE_73	552135	552307
1274	NODE_73	568685	568932
1275	NODE_73	573698	573815
1276	NODE_73	593908	594464
1277	NODE_73	628490	629165
1278	NODE_73	649593	649662
1279	NODE_73	650324	650730
1280	NODE_73	654276	654624
1281	NODE_73	659921	659973
1282	NODE_73	661172	661436
1283	NODE_73	662487	662570
1284	NODE_73	667015	667879
1285	NODE_73	681666	682240
1286	NODE_73	685078	685159
1287	NODE_73	699284	699522
1288	NODE_73	716084	716271
1289	NODE_73	721060	721114
1290	NODE_73	727376	727528
1291	NODE_73	729395	729651
1292	NODE_74	81568	81673
1293	NODE_74	142335	142968
1294	NODE_74	209969	210251
1295	NODE_74	229766	229838
1296	NODE_74	355095	355626
1297	NODE_74	435924	436706
1298	NODE_74	501022	501595
1299	NODE_74	547254	547674
1300	NODE_74	556852	557149
1301	NODE_74	595066	595235
1302	NODE_74	678822	678852
1303	NODE_74	693929	693954
1304	NODE_75	20677	20695
1305	NODE_75	42205	42335
1306	NODE_75	195693	195926
1307	NODE_75	277884	277895
1308	NODE_75	298496	298529
1309	NODE_75	435935	436748
1310	NODE_75	501112	501464
1311	NODE_75	561434	562001
1312	NODE_75	563009	563899
1313	NODE_75	706550	706899
1314	NODE_76	13225	13609
1315	NODE_76	15937	16786
1316	NODE_76	17977	19072
1317	NODE_76	31711	31739
1318	NODE_76	34229	34448
1319	NODE_76	43775	44299
1320	NODE_76	46680	46973
1321	NODE_76	55974	56321
1322	NODE_76	63895	64087
1323	NODE_76	101392	101963
1324	NODE_76	120276	120308
1325	NODE_76	121601	121709
1326	NODE_76	128229	128285
1327	NODE_76	140085	140484
1328	NODE_76	161780	161858
1329	NODE_76	172021	172300
1330	NODE_76	174975	175112
1331	NODE_76	191861	191871
1332	NODE_76	227864	228125
1333	NODE_76	233199	233532
1334	NODE_76	255570	255681
1335	NODE_76	289346	289776
1336	NODE_76	304102	304369
1337	NODE_76	311029	311318
1338	NODE_76	319301	319581
1339	NODE_76	326114	327021
1340	NODE_76	331479	331815
1341	NODE_76	338652	338799
1342	NODE_76	378077	378223
1343	NODE_76	401414	401780
1344	NODE_76	430115	430184
1345	NODE_76	447786	448064
1346	NODE_76	462761	462893
1347	NODE_76	482319	482637
1348	NODE_76	486635	486816
1349	NODE_76	498016	498082
1350	NODE_76	501674	502091
1351	NODE_76	537425	537713
1352	NODE_76	567145	567410
1353	NODE_76	597189	597638
1354	NODE_76	641349	641850
1355	NODE_76	649371	651127
1356	NODE_76	661163	661583
1357	NODE_76	666979	667468
1358	NODE_76	669188	669660
1359	NODE_76	705140	705263
1360	NODE_76	715656	716115
1361	NODE_76	724416	724769
1362	NODE_76	727390	727528
1363	NODE_76	729453	729760
1364	NODE_81	177858	178214
1365	NODE_81	216740	216890
1366	NODE_81	232977	233013
1367	NODE_81	326816	326988
1368	NODE_81	435992	436175
1369	NODE_81	518110	518278
1370	NODE_81	587704	587854
1371	NODE_81	727376	727445
1372	NODE_82	12151	12181
1373	NODE_82	29612	29795
1374	NODE_82	42222	42335
1375	NODE_82	67297	67603
1376	NODE_82	72314	72715
1377	NODE_82	81595	81787
1378	NODE_82	101590	102085
1379	NODE_82	118509	118889
1380	NODE_82	132825	133003
1381	NODE_82	139953	140433
1382	NODE_82	141223	141333
1383	NODE_82	150381	150567
1384	NODE_82	169962	170108
1385	NODE_82	196745	197402
1386	NODE_82	202447	202550
1387	NODE_82	229104	229208
1388	NODE_82	229835	229935
1389	NODE_82	242579	242723
1390	NODE_82	260304	260683
1391	NODE_82	282488	282510
1392	NODE_82	286706	286937
1393	NODE_82	290759	291235
1394	NODE_82	320213	320448
1395	NODE_82	366111	366414
1396	NODE_82	376059	376146
1397	NODE_82	383455	383771
1398	NODE_82	391022	391164
1399	NODE_82	392124	392268
1400	NODE_82	404022	404069
1401	NODE_82	407042	407362
1402	NODE_82	468618	469220
1403	NODE_82	471895	472037
1404	NODE_82	482975	483315
1405	NODE_82	504200	504416
1406	NODE_82	519901	520096
1407	NODE_82	543032	543650
1408	NODE_82	563828	564092
1409	NODE_82	568631	569282
1410	NODE_82	587314	587488
1411	NODE_82	593791	594464
1412	NODE_82	597113	597638
1413	NODE_82	628490	629165
1414	NODE_82	629867	630008
1415	NODE_82	659816	660359
1416	NODE_82	661921	662079
1417	NODE_82	685177	685297
1418	NODE_82	697226	697259
1419	NODE_82	698449	698891
1420	NODE_82	701950	701981
1421	NODE_82	716038	716802
1422	NODE_82	729521	729651
1423	NODE_82	730562	731007
1424	NODE_83	1	567
1425	NODE_83	95480	95687
1426	NODE_83	99541	99598
1427	NODE_83	119087	119477
1428	NODE_83	170042	170052
1429	NODE_83	174782	174902
1430	NODE_83	177152	177165
1431	NODE_83	181937	182318
1432	NODE_83	225458	225725
1433	NODE_83	227216	227816
1434	NODE_83	295807	295931
1435	NODE_83	333318	334026
1436	NODE_83	353349	353783
1437	NODE_83	409403	409730
1438	NODE_83	431507	431543
1439	NODE_83	467366	467634
1440	NODE_83	518110	518120
1441	NODE_83	527987	528158
1442	NODE_83	528782	528948
1443	NODE_83	539939	540477
1444	NODE_83	542399	542465
1445	NODE_83	590562	591017
1446	NODE_83	609634	609742
1447	NODE_83	692204	692416
1448	NODE_83	698415	698417
1449	NODE_83	716382	716459
1450	NODE_83	721093	721114
1451	NODE_83	728058	728189
1452	NODE_84	20677	20695
1453	NODE_84	44528	44639
1454	NODE_84	45962	46363
1455	NODE_84	68362	68752
1456	NODE_84	101848	101983
1457	NODE_84	155387	155510
1458	NODE_84	167498	167558
1459	NODE_84	208121	208499
1460	NODE_84	239730	239792
1461	NODE_84	253878	254491
1462	NODE_84	260635	260683
1463	NODE_84	295824	295879
1464	NODE_84	344512	344529
1465	NODE_84	381448	381676
1466	NODE_84	390678	390688
1467	NODE_84	398077	398158
1468	NODE_84	474068	474360
1469	NODE_84	507452	507578
1470	NODE_84	518111	518120
1471	NODE_84	545510	545711
1472	NODE_84	596021	596087
1473	NODE_85	13006	13159
1474	NODE_85	14092	14275
1475	NODE_85	101926	102001
1476	NODE_85	178703	179287
1477	NODE_85	227388	227904
1478	NODE_85	232526	232622
1479	NODE_85	243633	243692
1480	NODE_85	284552	285059
1481	NODE_85	290374	290486
1482	NODE_85	291353	291483
1483	NODE_85	327798	327898
1484	NODE_85	341376	341454
1485	NODE_85	353725	353766
1486	NODE_85	357183	357423
1487	NODE_85	382834	382945
1488	NODE_85	406262	406660
1489	NODE_85	423821	424137
1490	NODE_85	474263	474476
1491	NODE_85	536978	537437
1492	NODE_85	543266	543407
1493	NODE_85	548869	548887
1494	NODE_85	590298	590935
1495	NODE_85	683001	683205
1496	NODE_85	685063	685510
1497	NODE_86	87611	87959
1498	NODE_86	99961	100233
1499	NODE_86	212691	212880
1500	NODE_86	233934	234069
1501	NODE_86	254706	254754
1502	NODE_86	269114	270461
1503	NODE_86	285543	285689
1504	NODE_86	304276	304350
1505	NODE_86	312596	313149
1506	NODE_86	326943	326988
1507	NODE_86	388940	389021
1508	NODE_86	401747	401756
1509	NODE_86	411776	411845
1510	NODE_86	482892	483112
1511	NODE_86	588835	589091
1512	NODE_86	626027	626189
1513	NODE_86	698183	698396
1514	NODE_87	1	542
1515	NODE_87	42356	42615
1516	NODE_87	46880	46973
1517	NODE_87	76366	76486
1518	NODE_87	81568	81673
1519	NODE_87	107233	107675
1520	NODE_87	140052	140448
1521	NODE_87	141963	142236
1522	NODE_87	174782	174902
1523	NODE_87	196251	196325
1524	NODE_87	239579	239726
1525	NODE_87	242313	242508
1526	NODE_87	253794	254274
1527	NODE_87	290678	290735
1528	NODE_87	348312	348420
1529	NODE_87	366888	367026
1530	NODE_87	371095	371454
1531	NODE_87	372702	372778
1532	NODE_87	406148	406505
1533	NODE_87	435863	436748
1534	NODE_87	545564	545789
1535	NODE_87	595066	595121
1536	NODE_87	685180	685477
1537	NODE_87	716397	716595
1538	NODE_87	726207	726447
1539	NODE_88	5949	6114
1540	NODE_88	10999	11035
1541	NODE_88	38423	38483
1542	NODE_88	43872	44168
1543	NODE_88	65017	65491
1544	NODE_88	71089	71662
1545	NODE_88	106966	106993
1546	NODE_88	110729	111032
1547	NODE_88	137501	138168
1548	NODE_88	139863	140031
1549	NODE_88	181691	182069
1550	NODE_88	191861	191871
1551	NODE_88	208094	208193
1552	NODE_88	211093	211505
1553	NODE_88	216725	217208
1554	NODE_88	227973	229200
1555	NODE_88	230407	230498
1556	NODE_88	242834	243263
1557	NODE_88	289367	289472
1558	NODE_88	291275	291338
1559	NODE_88	291934	292560
1560	NODE_88	297755	297902
1561	NODE_88	331479	332031
1562	NODE_88	357894	358137
1563	NODE_88	360774	361356
1564	NODE_88	369060	369170
1565	NODE_88	371812	371898
1566	NODE_88	372297	372405
1567	NODE_88	462980	463221
1568	NODE_88	482964	483213
1569	NODE_88	526517	527475
1570	NODE_88	528101	528684
1571	NODE_88	541475	541526
1572	NODE_88	546026	546761
1573	NODE_88	552247	552361
1574	NODE_88	558872	558897
1575	NODE_88	591163	591388
1576	NODE_88	657538	657549
1577	NODE_88	660419	660596
1578	NODE_88	676764	676980
1579	NODE_88	678822	678852
1580	NODE_88	689609	690119
1581	NODE_88	701969	702350
1582	NODE_88	708414	709070
1583	NODE_89	13253	13333
1584	NODE_89	46088	46363
1585	NODE_89	48114	48155
1586	NODE_89	56297	56324
1587	NODE_89	57812	57851
1588	NODE_89	70923	71509
1589	NODE_89	75010	75382
1590	NODE_89	110669	111098
1591	NODE_89	117521	117563
1592	NODE_89	134553	134820
1593	NODE_89	155387	155510
1594	NODE_89	165785	165884
1595	NODE_89	211054	211487
1596	NODE_89	217016	217196
1597	NODE_89	241215	241262
1598	NODE_89	289400	289536
1599	NODE_89	295807	295931
1600	NODE_89	312201	313154
1601	NODE_89	326499	326883
1602	NODE_89	338811	339162
1603	NODE_89	350445	350526
1604	NODE_89	360897	361347
1605	NODE_89	479450	479609
1606	NODE_89	497629	497692
1607	NODE_89	500575	501022
1608	NODE_89	514122	514366
1609	NODE_89	518113	518131
1610	NODE_89	527987	528248
1611	NODE_89	569525	569585
1612	NODE_89	591154	591187
1613	NODE_89	688148	688589
1614	NODE_89	689798	690032
1615	NODE_89	712957	713291
